# Supplementary material for: Single-Cell Multiomic Approaches Reveal Diverse Labeling of the Nervous System by Common Cre-Drivers
Source: Front Cell Neurosci. 2021 Apr 14;15:648570. doi: 10.3389/fncel.2021.648570 (PMC8079645; doi:10.3389/fncel.2021.648570)
Supplement: Supplementary file 1 [file Table_1.XLSX]

## Sheet: Sheet1
Population	Markers
Mid/Forebrain	Sox9	Sox1	Fgf15	Otx2	Pax6	Pax5	Cdh2
Hindbrain	Sox1	Fgf15	En1/2	Pax7	Pax3	Cdh2
Migratory Neural Crest	Sox9	Pax3	Pax7	Sox10	Tfap2a	Snai2	Ets1	Msx1/2	Id3
Mesoderm	Tbx6	Meox1	Pdgfa	Pdgfb	T	Twist2	Prrx1
Peripheral Neurons	Tubb3	Nrn1	Tfap2a	Pax3	Sox9	Msx1/2	Prph
Osteoblast Precursors	Epha7	Col11a1	Sox9
Notochord	Foxa2	Shh	Ntn1	Slit1
Non-Neural Ectoderm	Tfap2a	Epcam	Trp63	Grhl2	Cdh1	Krt8	Krt18
Endoderm	Gata6	Sox17	Gata4
Smooth Muscle	Tpm2	Acta2	Twist2	Prrx1
Neurons	Nrn1	Slc17a6	Grem2	Tubb3
Primitive Erythroid Lineage	Hba-a1	Hba-x	Hbb-bh1
Myocytes	Acta2	Cd34	Myf5
Definitive Erythroid Lineage	Snca	Hbb-bs	Slc4a1	Kel	Hba-x
Megakaryocytes	Pf4	Itgb3	Itga2b	Ppbp
