# Supplementary material for: Single-Cell Multiomic Approaches Reveal Diverse Labeling of the Nervous System by Common Cre-Drivers
Source: Front Cell Neurosci. 2021 Apr 14;15:648570. doi: 10.3389/fncel.2021.648570 (PMC8079645; doi:10.3389/fncel.2021.648570)
Supplement: Supplementary file 2 [file Table_2.XLSX]

## Sheet: Sheet1
Neural crest analysis
Section 1							NC
	#sox9+,Wnt1 dual positive	total Wnt1+		percent			NC	Wnt1-Cre	Sox10-Cre
	10	10	1	100			Section 1	100	73.3333
	#sox9+,Sox10 dual positive	total Sox10+					Section 2	95.5774	94.362
	11	15	0.733333	73.3333			Section 3	93.6015	93.1663
Section 2
	#sox9+,Wnt1 dual positive	total Wnt1+
	389	407	0.955774	95.5774				96.393	86.9539
	#sox9+,Sox10 dual positive	total Sox10+
	636	674	0.94362	94.362
Section 3
	#sox9+,Wnt1 dual positive	total Wnt1+
	512	547	0.936015	93.6015
	#sox9+,Sox10 dual positive	total Sox10+
	409	439	0.931663	93.1663
							NE
NNE and NE analysis								Wnt1-Cre	Sox10-Cre
section 1	Wnt1+ cells	Total cells	percent	Sox10+cells	Total cells	percent	Section 1	96.5409	32.8467
NE	614	636	96.5409	180	548	32.8467	Section 2	99.784	16.8285
NNE	67	101	66.3366	20	104	19.2308	Section 3	40	14.6718
section2	Wnt1+ cells	Total cells	percent	Sox10+cells	Total cells	percent
NE	462	463	99.784	52	309	16.8285
NNE	135	210	64.2857	38	229	16.5939	NNE
								Wnt1-Cre	Sox10-Cre
section3	Wnt1+ cells	Total cells	percent	Sox10+cells	Total cells	percent	Section 1	66.3366	19.2308
NE	142	355	40	38	259	14.6718	Section 2	64.2857	16.5939
NNE	61	114	53.5088	32	160	20	Section 3	53.5088	20
