# Supplementary material for: Single-Cell Multiomic Approaches Reveal Diverse Labeling of the Nervous System by Common Cre-Drivers
Source: Front Cell Neurosci. 2021 Apr 14;15:648570. doi: 10.3389/fncel.2021.648570 (PMC8079645; doi:10.3389/fncel.2021.648570)
Supplement: Supplementary file 3 [file Table_3.XLSX]

## Sheet: GO_Biological_Sox10UpGenes
Term	Overlap	P-value	Adjusted P-value	Old P-value	Old Adjusted P-value	Odds Ratio	Combined Score	Genes
protein modification by small protein conjugation (GO:0032446)	117/399	1.63633e-15	8.3502e-12	0	0	2.07893	70.7799	NUP107;UBE3C;CCNF;UBE3A;UBE3B;HERC4;BTRC;TRIM23;NUP214;USP7;AREL1;FBXW8;USP5;FBXO18;FBXW11;TRPC4AP;RNF40;PIAS2;KLHL42;NUP93;KCTD10;NUP98;CBLL1;NUP205;POM121;CUL7;VCP;SEH1L;UBA6;CUL2;DCUN1D4;CTR9;KLHL17;CUL1;UBR3;UBR2;KLHL12;UBR1;KLHL13;HIF1A;NUP160;VCPIP1;UBR5;TMEM129;NUP88;UBE2H;HACE1;NUP155;SMURF1;PLK1;KLHL21;KLHL22;NUP153;KLHL24;UVSSA;SP3;UBA3;PAF1;UBA1;RAD18;NFE2L2;TOP2A;TOP2B;RNF14;BRCA1;TNF…
mitotic cell cycle phase transition (GO:0044772)	77/222	7.53513e-15	1.92259e-11	0	0	2.45903	79.9658	USP37;KDM8;CCP110;PPP2R2A;MCM10;FOXM1;PHF8;PPP1CB;ACTR1A;CDC23;CHEK2;MYC;CDC27;CNTRL;NEK2;BTRC;NINL;POLE;YWHAG;CDK5RAP2;CEP135;PPP1R12A;FBXW11;CEP131;HAUS3;CSNK1D;HAUS6;CDC25C;MASTL;CKAP5;CDC25A;DNM2;MELK;LATS2;MCM3;MCM4;PLCB1;BCAT1;CACUL1;CHMP7;ANAPC1;KHDRBS1;CTDP1;CUL5;DCTN1;CUL2;CUL1;GSPT1;ORC5;CCNB1;ORC1;ORC3;CEP192;PCNT;CEP76;CLASP1;CLASP2;PLK4;RANBP2;ODF2;PLK2;CEP152;PLK1;CDC6;HINFP;CUL4A;P…
cellular response to DNA damage stimulus (GO:0006974)	96/330	9.5679e-13	1.6275e-09	0	0	2.06245	57.0788	TOP2A;ATF2;SMARCAL1;SUV39H1;FMR1;SMC5;MCM10;BRCA1;AATF;ALKBH8;EXO1;CHEK2;MYC;ALKBH1;CHEK1;NEK1;CASP2;TOPBP1;POLK;POLH;WDHD1;UPF1;USP47;SHPRH;PARP1;FBXO18;NCOA6;DDX11;USP45;RECQL;HUS1;BAZ1B;MASTL;SPIDR;TOPORS;DDB1;MSH6;MSH2;MSH3;FANCD2;PSME4;WAC;TIMELESS;CRY1;CLOCK;CACUL1;DTL;YAP1;PPP1R15A;RTEL1;VCP;BLM;CUL5;STXBP4;UBA6;USP10;ZBTB1;XPC;PDS5B;PDS5A;FOXO1;BRIP1;RECQL5;BCL2L11;RBBP5;UBR5;ABL1;RAD54L;…
RNA metabolic process (GO:0016070)	65/192	3.24907e-12	4.14501e-09	0	0	2.40015	63.4904	EIF4A2;DDX3X;FASTKD1;DDX47;DIS3L;DDX42;CASC3;DDX41;DUSP11;SYNCRIP;PTBP1;ALKBH1;DHX57;PAPOLA;DHX15;DHX16;POLE;RBM5;RBM6;RBFOX2;NCBP1;PARP1;DIS3;DDX56;THOC1;LIG4;DDX10;DDX54;PAPD4;LIG3;DDX51;DDX52;SND1;SUPV3L1;PRPF4;HNRNPUL1;DKC1;HNRNPH1;XRN2;RBMS1;HNRNPH2;SKIV2L2;SIDT2;DDX6;DDX27;DHX8;PARN;DDX20;NOL9;DHX30;ATXN2;DHX33;POLR2A;POLR2B;DHX37;DHX38;DROSHA;PNPT1;RNGTT;DDX31;LRPPRC;SETX;POLA1;AGO2;DHX29
DNA metabolic process (GO:0006259)	88/315	8.90846e-11	9.09197e-08	0	0	1.98061	45.8342	TOP2A;SMARCAL1;TOP2B;MCM10;BRCA1;TNFAIP1;ING5;EXO1;ALKBH1;CHEK1;LONP1;KAT7;TOPBP1;POLK;KPNA2;POLE;POLH;POLG;TOP3B;GEN1;WDHD1;UPF1;USP7;PARP1;NCOA6;IGFBP4;TOP3A;USP45;ATRX;RECQL;REV1;HUS1;LIG4;LIG3;CDC25C;CDC25A;DDB1;MSH6;SUPV3L1;MSH2;MSH3;FANCD2;PSME4;TIMELESS;MCM3;MCM4;RBMS1;NUP98;DNA2;TELO2;PIF1;RTEL1;DNMT1;BLM;VCP;UHRF2;UHRF1;ZBTB1;XPC;PDS5B;PDS5A;ORC5;POLD3;BRIP1;RECQL5;ORC1;ERI1;ERI2;ORC3;RA…
regulation of translation (GO:0006417)	66/214	2.25713e-10	1.91969e-07	0	0	2.18654	48.5669	EIF4A2;CYFIP1;NUP107;DDX3X;FMR1;LTN1;EPRS;GLE1;SYNCRIP;IPO8;ALKBH1;RPS6KA1;EIF2A;NUP214;NDC1;UPF1;NCBP1;NUP133;LARP4B;PASK;NUP93;ILF3;NEMF;NCL;NUP50;GEMIN5;NUP54;NUP98;DDX6;MTPN;NUP205;POM121;SEH1L;POLDIP3;SHMT1;NOLC1;GIGYF2;NUP160;ATXN2;POLR2A;POLR2B;ERBB2;IGF2BP1;NUP88;IGF2BP2;EIF4B;RANBP2;YTHDF1;YTHDF3;NUP155;CNOT10;NUP153;EIF2AK4;LARP4;PUM1;MEX3C;LIN28A;CNOT7;RPS6KB1;CNOT1;CNOT2;CAPRIN1;AGO2;…
protein import into nucleus (GO:0006606)	40/104	6.55383e-10	4.77774e-07	0	0	2.7268	57.6604	IPO13;IPO11;POM121;NUP107;PPP1R10;CSE1L;CBLB;PTTG1IP;PRICKLE1;NXT2;IPO7;IPO4;IPO5;IPO8;IPO9;TRPS1;DAG1;KPNA6;AKT1;FAM53B;HEATR3;NUP88;KPNA2;TNPO1;JAK2;KPNA3;TNPO3;KPNA1;NUP214;RANBP2;NUP155;NUP133;TSC2;NUP153;RANBP6;NUP93;MCM3AP;NUP50;NUP54;NUP98
cell cycle G2/M phase transition (GO:0044839)	45/128	1.73365e-09	1.10585e-06	0	0	2.49247	50.2806	KHDRBS1;DCTN1;KDM8;CUL1;AKAP8;CCP110;PPP2R2A;FOXM1;PPP1CB;CCNB1;ACTR1A;CHEK2;CNTRL;NEK2;CEP192;BTRC;PCNT;CEP76;NINL;YWHAG;CLASP1;CDK5RAP2;PLK4;CEP135;PPP1R12A;FBXW11;ODF2;CEP152;CEP131;PLK1;HAUS3;CSNK1D;HAUS6;CDC25C;MASTL;CKAP5;CDC25A;DNM2;WEE1;MELK;CENPJ;FGFR1OP;PLCB1;CDK14;TAF2
regulation of small GTPase mediated signal transduction (GO:0051056)	48/141	1.73473e-09	9.83589e-07	0	0	2.41351	48.6863	ARHGAP11A;FAM13B;ARHGEF26;ITSN1;GDI2;ARHGAP19;ARHGAP1;ARHGAP18;ARHGAP17;PIK3R2;ARHGAP15;FOXM1;ARHGAP5;ARHGAP35;FGD1;ARHGAP12;SYDE2;INPP5B;GNA13;PREX1;ARHGAP21;RHOT1;RACGAP1;A2M;SRGAP2;ECT2;ARHGEF11;STARD13;ARHGEF12;STARD8;NCOA3;ARHGEF16;ARHGAP29;OCRL;ARHGAP28;ARAP1;GMIP;MYO9A;ARHGAP23;TIAM2;NET1;ARHGAP10;DEPDC1B;DLC1;RHOJ;ARHGEF1;SOS1;SOS2
protein ubiquitination (GO:0016567)	121/507	1.94847e-09	9.94303e-07	0	0	1.69202	33.9354	UBE3C;CCNF;UBE3A;UBE3B;FBXO21;HERC4;PSMD2;PSMD1;BTRC;SKP2;TRIM23;USP7;WSB1;AREL1;NHLRC3;FBXW8;USP5;FBXO18;FBXW11;UBE4A;UBE4B;TRPC4AP;RNF40;RNF41;KLHL42;KCTD10;PSME3;PSME4;CBLL1;RNF122;CUL7;VCP;CUL5;TNKS;UBA6;CUL2;CTR9;KLHL17;CUL1;UBR3;UBR2;KLHL12;UBR1;KLHL13;HIF1A;VCPIP1;BTBD3;UBR5;TMEM129;UBE2H;HACE1;SMURF1;PLK1;KLHL21;KLHL22;KLHL24;FBXO30;UBOX5;UVSSA;TPP2;PAF1;UBA1;BLMH;RNF185;RAD18;DZIP3;NFE2L…
tRNA aminoacylation for protein translation (GO:0006418)	24/47	2.07782e-09	9.63922e-07	0	0	3.62026	72.3761	CARS;YARS;LRRC47;DARS;WARS;VARS;MARS2;TARS;DARS2;EPRS;HARS2;WARS2;KARS;QARS;LARS;RARS;MARS;NARS2;IARS2;GARS;TARS2;HARS;IARS;AARS
protein phosphorylation (GO:0006468)	114/471	2.43175e-09	1.0341e-06	0	0	1.71597	34.0358	GMFB;CCNT1;RPS6KA6;PPP4R1;TBK1;AKT2;CHEK2;RPS6KA2;CHEK1;RPS6KA1;AKT1;NEK1;NEK2;PRKACB;MAP3K7;EPHB4;PSKH1;EPHB3;PDGFRB;CSNK1G3;PDGFRA;PRKCI;MAP2K1;MORC3;ADAM10;PHKA1;CSNK1D;PASK;ILF3;MELK;SIK3;ULK1;SIK1;TNIK;RAF1;EPHA3;CSNK1G1;TNKS;PIK3R4;STK4;STK38;ABL1;STK38L;CDK17;PLK4;CDK18;NEK4;PLK2;EIF2AK1;PLK1;NEK7;BRAF;EIF2AK4;PTK2;ICK;CDK6;STK25;STK26;BMPR1B;CDK14;MAP3K11;CDK16;ATR;RET;ACVRL1;GSK3B;MAST2;…
tRNA aminoacylation (GO:0043039)	22/41	2.88298e-09	1.13168e-06	0	0	3.80422	74.8079	CARS;YARS;DARS;WARS;VARS;MARS2;TARS;DARS2;EPRS;HARS2;WARS2;KARS;QARS;LARS;RARS;MARS;IARS2;GARS;TARS2;HARS;IARS;AARS
ncRNA processing (GO:0034470)	66/228	4.1356e-09	1.50742e-06	0	0	2.05228	39.6164	POP1;DDX47;WDR3;DIS3L;INTS10;ADAR;PWP2;WDR46;WDR43;DGCR8;RIOK2;RIOK1;UTP15;WDR36;NCBP1;DIS3;TEX10;DDX56;WDR75;CSNK1D;DDX52;KARS;DKC1;XRN2;TUT1;DDX27;HEATR1;SRRT;ISG20L2;NOLC1;NOL8;NOC4L;NOL9;NOL6;EXOSC10;ERI1;PES1;BMS1;DHX37;DROSHA;UTP20;MDN1;SMAD1;UTP6;NOP58;KRR1;INTS3;INTS2;RRP1B;WDR12;BYSL;RCL1;BOP1;TBL3;LIN28B;LIN28A;LAS1L;AGO2;INTS5;INTS4;TSR1;INTS7;INTS6;NOL11;INTS8;AARS
G2/M transition of mitotic cell cycle (GO:0000086)	44/127	4.4011e-09	1.49725e-06	0	0	2.45627	47.2621	KHDRBS1;DCTN1;KDM8;CUL1;CCP110;PPP2R2A;FOXM1;PPP1CB;CCNB1;ACTR1A;CHEK2;CNTRL;NEK2;CEP192;BTRC;PCNT;CEP76;NINL;YWHAG;CLASP1;CDK5RAP2;PLK4;CEP135;PPP1R12A;FBXW11;ODF2;CEP152;CEP131;PLK1;HAUS3;CSNK1D;HAUS6;CDC25C;MASTL;CKAP5;CDC25A;DNM2;WEE1;MELK;CENPJ;FGFR1OP;PLCB1;CDK14;TAF2
positive regulation of gene expression (GO:0010628)	167/772	4.85331e-09	1.5479e-06	0	0	1.53365	29.3596	ATF2;PID1;FMR1;ETS1;ACTB;ETS2;MYC;CHEK2;AKT1;VPS35;UBAP2L;SOX8;SOX9;BTRC;CDK5RAP2;MAP2K3;MEF2C;SMARCC1;PCID2;MAP2K1;SMARCC2;TLE1;FBXW11;F2R;WNT5A;WDR75;LARP4B;PASK;PIAS2;HCFC1;ILF3;NIF3L1;MYCN;SMO;KARS;KAT6A;PHIP;CLOCK;KMT2E;BLM;DNMT1;SHC1;GATA3;PSEN1;HIF1A;FOXO1;NPAT;UBR5;DVL3;ALX1;RREB1;IVNS1ABP;EGR1;TFAP2B;SMAD1;JUN;XRCC6;BRPF1;NEK4;FZD4;FZD7;FN1;SMARCA5;MSN;TRIP4;NR1D2;BRAF;LARP4;SMARCA2;FLI1…
Golgi vesicle transport (GO:0048193)	74/272	9.57178e-09	2.87322e-06	0	0	1.92881	35.6144	PROS1;SNAP23;MIA3;KIF11;BICD2;KIF15;GOLGA2;GOLGA3;ACTR1A;GOLGA5;TRAPPC12;MYO18A;TRAPPC11;TMED7;CTSC;RAB8B;SCYL1;NSF;COG6;COG4;COG3;COG2;KIF23;KIF22;SCAMP1;RBSN;ARFGAP1;ARFGAP2;DYNC1LI1;RINT1;DYNC1LI2;ZW10;GORASP1;PREB;KIF2C;EXOC5;ERGIC1;COPB2;DCTN5;NBAS;COPA;SEC23A;DCTN1;COPB1;GOSR2;USO1;TGFA;KLHL12;NKD2;CYTH3;LMAN1;SCFD1;RACGAP1;TBC1D14;RAB6A;ATP9B;SPTBN1;SEC31A;UVRAG;SEC24B;SEC24A;GBF1;MYO5A;TR…
ubiquitin-dependent protein catabolic process (GO:0006511)	87/342	1.66233e-08	4.7127e-06	0	0	1.80352	32.3054	GSK3B;UBE3C;RNF14;FAF1;USP33;LTN1;BUB1B;UBE3A;UBE3B;TNFAIP1;FBXO21;CDC23;PSMD2;CDC27;ARIH2;PSMD1;ARIH1;BTRC;GTSE1;AREL1;NHLRC3;ANAPC7;FBXW11;UBE4A;UBE4B;VPS37A;ARMC8;TRPC4AP;TOPORS;RNF40;KLHL42;RNF144A;DDB1;KCTD10;PSME3;PSME4;PLAA;ANAPC4;CLOCK;CACUL1;DTL;RNF122;ANAPC1;BIRC2;AMER1;VCP;CUL5;UBA6;UHRF1;CUL2;RNF38;CUL1;UBR3;RNF6;RNF4;CBL;ATXN3;RNF216;BTBD3;UBR5;TBL1X;DCAF11;RANBP2;RNF20;UBE2H;HACE1;S…
establishment of protein localization to organelle (GO:0072594)	27/63	2.61948e-08	7.03537e-06	0	0	3.03844	53.0441	IPO13;IPO11;POM121;NUP107;PPP1R10;CSE1L;PTTG1IP;PRICKLE1;NXT2;IPO7;IPO8;IPO9;AKT1;HEATR3;NUP88;TNPO3;NUP214;RANBP2;PEX19;NUP133;NUP155;TSC2;NUP153;NUP93;MCM3AP;NUP50;NUP98
regulation of cell cycle process (GO:0010564)	34/91	2.89175e-08	7.37829e-06	0	0	2.64889	45.9817	BECN1;AHCTF1;SETD2;SDCCAG3;CUL7;NUMA1;PIK3R4;CCP110;KLHL13;FOXM1;USP19;RACGAP1;AKT2;NEK2;RPRD1B;SOX9;ECT2;RAB11FIP3;PRMT5;UVRAG;SPAG5;PLK1;KLHL21;PRPF40A;CDC25C;MYO19;KLHL9;APC;PRC1;PIK3C3;BIRC6;KIF20A;KIF20B;MAD1L1
mRNA transport (GO:0051028)	37/105	4.38669e-08	1.06597e-05	0	0	2.49827	42.3259	NUP205;POM121;NUP107;SEH1L;POLDIP3;FMR1;CASC3;SMG7;NUP160;SMG5;GLE1;NXF1;ALKBH5;IGFLR1;DHX38;NUP88;AGFG1;NUP214;NDC1;RANBP2;UPF1;CPSF1;NUP155;NCBP1;NUP133;CPSF3;CPSF2;THOC1;NUP153;THOC2;CDC40;WDR33;NUP93;NUP50;NUP54;BUD13;NUP98
mRNA-containing ribonucleoprotein complex export from nucleus (GO:0071427)	36/101	4.74278e-08	1.10011e-05	0	0	2.52702	42.6157	NUP205;POM121;NUP107;SEH1L;POLDIP3;CASC3;SMG7;NUP160;SMG5;GLE1;NXF1;ALKBH5;IGFLR1;DHX38;NUP88;AGFG1;NUP214;NDC1;RANBP2;UPF1;CPSF1;NUP155;NCBP1;NUP133;CPSF3;CPSF2;THOC1;NUP153;THOC2;CDC40;WDR33;NUP93;NUP50;NUP54;BUD13;NUP98
protein import (GO:0017038)	25/57	4.89236e-08	1.08547e-05	0	0	3.10951	52.3424	IPO13;IPO11;POM121;NUP107;PPP1R10;CSE1L;PTTG1IP;PRICKLE1;NXT2;IPO7;IPO8;IPO9;HEATR3;NUP88;TNPO3;NUP214;RANBP2;NUP133;NUP155;TSC2;NUP153;NUP93;MCM3AP;NUP50;NUP98
mRNA export from nucleus (GO:0006406)	37/106	5.83002e-08	1.23961e-05	0	0	2.4747	41.2227	NUP205;POM121;NUP107;SEH1L;POLDIP3;CASC3;SMG7;NUP160;SMG5;GLE1;NXF1;ALKBH5;IGFLR1;DHX38;NUP88;AGFG1;NUP214;NDC1;RANBP2;UPF1;PCID2;CPSF1;NUP155;NCBP1;NUP133;CPSF3;CPSF2;THOC1;NUP153;THOC2;CDC40;WDR33;NUP93;NUP50;NUP54;BUD13;NUP98
regulation of apoptotic process (GO:0042981)	169/816	9.35629e-08	1.90981e-05	0	0	1.46833	23.7644	ANKLE2;RTKN;ITSN1;CCAR2;IFIT2;PREX1;AKT2;MYC;CHEK2;RPS6KA2;RPS6KA1;AKT1;NEK1;SOX8;SOX9;SKP2;EPHB4;EPHB3;PDGFRB;MAP2K3;PDGFRA;MAP2K4;MEF2C;PCID2;PRKCI;MAP2K1;AREL1;WNT5A;ACTN4;WDR73;TIAM2;MELK;DPEP1;YME1L1;ROR1;PHIP;NSMF;ROR2;TNIK;IL6ST;RAF1;ATF6;EPHA3;GPLD1;VCP;ARHGEF26;SHC1;PSEN1;STK4;FOXO1;APH1A;NCSTN;BCL2L11;BAG3;FIGNL1;ABL1;ECT2;ATG7;MAP2K5;TXNDC5;MCL1;HSPA9;TFAP2B;JUN;STIL;NEK4;API5;PLK2;PLK…
proteasome-mediated ubiquitin-dependent protein catabolic process (GO:0043161)	75/292	1.03955e-07	2.04033e-05	0	0	1.82098	29.2801	GSK3B;FAF1;CCNF;LTN1;BUB1B;UBE3A;TNFAIP1;CDC23;PSMD2;CDC27;PSMD1;BTRC;SKP2;GTSE1;NHLRC3;ANAPC7;FBXW11;UBE4A;YOD1;UBE4B;ARMC8;TOPORS;KLHL42;DDB1;NEMF;KCTD10;PSME3;PSME4;PLAA;ANAPC4;CLOCK;RNF122;ANAPC1;BIRC2;AMER1;VCP;SEL1L;RNF38;CUL1;UBR3;UBR2;RNF6;UBR1;RNF4;USP19;ATXN3;CCNB1;FZR1;RNF216;BTBD3;TMEM129;UBQLN1;TBL1X;DCAF11;ANKZF1;SMURF1;EDEM1;PLK1;FBXL18;WWP2;ERLIN2;CUL4A;ITCH;SPSB1;NPLOC4;GID4;APC;…
tRNA-containing ribonucleoprotein complex export from nucleus (GO:0071431)	18/34	1.05682e-07	1.99739e-05	0	0	3.75336	60.2896	RANBP2;NUP214;NDC1;POM121;NUP205;NUP107;SEH1L;NUP133;NUP155;NUP153;NUP160;NOL6;NUP93;XPOT;NUP50;NUP88;NUP54;NUP98
tRNA export from nucleus (GO:0006409)	18/34	1.05682e-07	1.92606e-05	0	0	3.75336	60.2896	RANBP2;NUP214;NDC1;POM121;NUP205;NUP107;SEH1L;NUP133;NUP155;NUP153;NUP160;NOL6;NUP93;XPOT;NUP50;NUP88;NUP54;NUP98
positive regulation of nucleic acid-templated transcription (GO:1903508)	114/503	1.13226e-07	1.99239e-05	0	0	1.60681	25.6991	ETS1;ETS2;MYC;CHEK2;AKT1;SOX8;SOX9;BTRC;CDK5RAP2;MAP2K3;MEF2C;MAP2K1;SMARCC1;PCID2;SMARCC2;FBXW11;F2R;WNT5A;PIAS2;HCFC1;ILF3;NIF3L1;MYCN;KARS;KAT6A;PHIP;CLOCK;KMT2E;BLM;SHC1;GATA3;PSEN1;HIF1A;FOXO1;NPAT;DVL3;ALX1;RREB1;IVNS1ABP;EGR1;TFAP2B;JUN;XRCC6;BRPF1;NEK4;FZD4;FZD7;TRIP4;NR1D2;SMARCA2;FLI1;SMARCA4;DAB2;FUBP3;SP3;SNAI1;MMS19;TCF4;NFE2L1;NFE2L2;RET;ACVRL1;KDM5A;RNF10;MSTN;RNF14;KDM8;SIX1;BRCA1…
intracellular protein transport (GO:0006886)	85/348	1.68203e-07	2.86113e-05	0	0	1.73168	27.0108	USP6NL;IPO13;IPO11;C2CD5;ANKLE1;NUP107;PPP1R10;CSE1L;CLTC;AP4E1;SNX13;NXT2;IPO7;PKD1;IPO4;IPO5;RPGR;IPO8;XPO1;IPO9;XPO4;AKT2;XPO6;CHORDC1;XPO5;AKT1;ARFIP1;VPS35;TMED7;TNPO1;TNPO3;RAB8B;NUP214;NSF;NUP133;TSC2;TBC1D2B;NUP93;TBC1D1;RAB31;TBC1D4;TBC1D5;NUP50;PREB;NUP98;COPB2;POM121;COPA;TBC1D9B;RABGAP1;FUT10;USO1;KATNB1;PTTG1IP;VPS26B;PRICKLE1;TRAK2;GGA2;SNX27;RAB23;HEATR3;TBC1D14;NUP88;RAB6A;TBC1D15…
protein localization to nucleus (GO:0034504)	34/97	1.76629e-07	2.90755e-05	0	0	2.48504	38.6405	IPO13;IPO11;POM121;NUP107;PPP1R10;CSE1L;TOR1AIP2;SIX1;NOL8;PTTG1IP;PRICKLE1;NXT2;IPO7;IPO8;IPO9;SIX4;HEATR3;NUP88;TNPO3;NUP214;RANBP2;MORC3;NUP155;NUP133;PLK1;TSC2;NUP153;TOPORS;NUP93;PIKFYVE;MCM3AP;NUP50;PAF1;NUP98
nuclear import (GO:0051170)	28/72	1.77589e-07	2.83199e-05	0	0	2.7571	42.8558	IPO13;IPO11;POM121;NUP107;PPP1R10;CSE1L;DDX20;PTTG1IP;PRICKLE1;NXT2;IPO7;IPO8;IPO9;HEATR3;NUP88;TNPO3;NUP214;RANBP2;NUP133;NUP155;TSC2;NUP153;NUP93;MCM3AP;NUP50;GEMIN4;GEMIN5;NUP98
cellular protein modification process (GO:0006464)	199/1002	1.7777e-07	2.74898e-05	0	0	1.40803	21.8847	GMFB;CCNF;DCAF8;PPP2R2A;DCAF7;GOLGA2;RPS6KA6;PPP4R1;TBK1;AKT2;PSMD2;CHEK2;RPS6KA2;CHEK1;RPS6KA1;AKT1;PSMD1;SEPHS1;BTRC;SKP2;PRKACB;PRKCI;WSB1;COG3;PHKA1;CSNK1D;PASK;PSME3;PSME4;SIK3;SPARCL1;ULK1;SIK1;MTMR2;MTMR3;RPN2;FUT10;PIK3R4;MTMR4;HIF1A;MTMR6;HLCS;ST3GAL4;STK38L;ATG7;ST3GAL1;ST3GAL2;B3GALNT2;CDK17;PLK4;CDK18;YES1;ICMT;PLK2;PLK1;FN1;BRAF;EIF2AK4;ICK;CALU;CDK14;BAP1;CDK16;RET;ACVRL1;PTPRU;PTPR…
regulation of mitotic cell cycle phase transition (GO:1901990)	53/185	1.94702e-07	2.92224e-05	0	0	2.0311	31.3841	PID1;BUB1B;CCP110;CDC14A;CDC14B;ACTR1A;CDC23;PSMD2;CDC27;CNTRL;PSMD1;KNTC1;NEK2;RIOK2;BTRC;NINL;YWHAG;CDK5RAP2;CEP135;ANAPC7;CEP131;HAUS3;CSNK1D;HAUS6;CKAP5;DDB1;ZW10;PSME3;PSME4;ANAPC4;ANAPC1;DCTN1;CUL1;XPC;HMMR;ZFP36L2;CCNB1;FZR1;CEP192;PCNT;CEP76;CLASP1;PLK4;ODF2;CEP152;PLK1;CDC6;TPX2;ANLN;CDK6;ERCC3;CENPJ;FGFR1OP
transcription from RNA polymerase II promoter (GO:0006366)	110/486	2.02296e-07	2.94948e-05	0	0	1.60466	24.7335	TCERG1;CCNT2;MAML2;CCNT1;ICE2;CASC3;TTF2;ETS1;SALL4;PAPOLA;IGFLR1;SOX9;NFRKB;SOX5;PCID2;THOC1;THOC2;CDC40;HCFC1;CTR9;CSTF2;ZBTB1;GATA3;HIF1A;GTF2E1;RPAP2;TAF5L;CCNB1;DHX38;ALX1;RPRD1B;RPRD1A;RREB1;EGR1;CPSF1;INTS3;CPSF3;INTS2;EAF1;CPSF2;ECD;NFATC3;NFXL1;NR1D2;NFATC4;TFCP2;SNW1;COPS2;INTS5;INTS4;PAF1;TAF4B;INTS7;TCF4;INTS6;INTS8;NFE2L1;NFE2L2;KDM5A;RARG;SETD2;ELL;INTS10;MED15;AFF4;MED18;CDC73;MED1…
RNA export from nucleus (GO:0006405)	39/120	2.28138e-07	3.23386e-05	0	0	2.30415	35.2381	NUP205;POM121;NUP107;SEH1L;POLDIP3;CASC3;SMG7;NUP160;SMG5;NOL6;GLE1;NXF1;ALKBH5;XPO5;IGFLR1;DHX38;NUP88;AGFG1;NUP214;NDC1;RANBP2;UPF1;CPSF1;NUP155;NCBP1;NUP133;CPSF3;CPSF2;THOC1;NUP153;THOC2;CDC40;WDR33;NUP93;XPOT;NUP50;NUP54;BUD13;NUP98
protein sumoylation (GO:0016925)	27/69	2.5273e-07	3.48563e-05	0	0	2.77422	42.1431	TOP2A;TOP2B;NUP205;POM121;NUP107;SEH1L;NUP160;SENP5;NUP88;NUP214;NDC1;RANBP2;NUP133;EYA1;NUP155;NUP153;SENP2;RANGAP1;TOPORS;PIAS2;SENP1;NUP93;INCENP;NUP50;SP3;NUP54;NUP98
protein modification by small protein removal (GO:0070646)	68/262	2.64802e-07	3.55601e-05	0	0	1.84007	27.8666	USP36;USP37;WDR48;USPL1;USP38;USP33;PTEN;CCP110;BRCA1;MYSM1;ACTB;SENP5;MYC;PSMD2;OTUD6B;PSMD1;SKP2;NFRKB;MAP3K7;USP46;USP8;USP47;USP7;USP48;USP5;USP42;USP4;USP45;YOD1;JOSD1;SENP2;CDC25A;TGFBR1;HCFC1;SENP1;KAT2A;PSME3;TRAF6;PSME4;BIRC2;BIRC3;BECN1;USP14;VCP;USP15;TNKS;USP10;USP11;GATA3;HIF1A;USP19;ATXN3;VCPIP1;RHOT1;STAMBPL1;TNKS2;SMAD1;USP25;USP9X;USP22;STAM;USP28;APC;COPS2;MDM4;TAB1;OGT;BAP1
DNA replication (GO:0006260)	39/121	2.91233e-07	3.81067e-05	0	0	2.2851	34.3889	PIF1;BLM;MCM10;TNFAIP1;BRCA1;ORC5;ING5;BRIP1;RECQL5;ORC1;EXO1;ORC3;CHEK1;REV3L;MCMBP;KAT7;TOPBP1;POLK;POLE;POLG;WDHD1;UPF1;NCOA6;TOP3A;REV1;HUS1;CDC6;CDC25C;CDC25A;TICRR;POLA1;TIMELESS;MCM3;RBMS1;MCM4;NUP98;DNA2;RAD9A;ATR
regulation of intracellular signal transduction (GO:1902531)	98/423	2.97455e-07	3.79478e-05	0	0	1.64253	24.6839	FAM13B;ITSN1;EHMT1;NOC2L;ARHGAP35;SYDE2;PREX1;CHEK2;CHEK1;CPNE1;AKT1;PRKAB2;STARD8;WNT5A;HUS1;OCRL;RNF41;TIAM2;RINT1;DEPDC1B;KAT6A;DNA2;TELO2;BLM;ARHGEF26;NOP2;ARHGAP19;ARHGAP18;PIK3R2;ARHGAP17;ARHGAP15;ARHGAP12;INPP5B;ARHGAP21;BRIP1;RHOT1;RACGAP1;PIP5K1C;SRGAP2;A2M;ECT2;FAM83D;STARD13;BRPF1;ARHGAP29;ARHGAP28;ARHGAP23;NET1;TPX2;TBCK;TAF4B;MDM4;NF2;RAD9A;ATR;ARHGAP11A;MSTN;GDI2;ARHGAP1;BRCA1;ARHGA…
tRNA transport (GO:0051031)	18/36	3.27903e-07	4.08119e-05	0	0	3.54484	52.9264	RANBP2;NUP214;NDC1;POM121;NUP205;NUP107;SEH1L;NUP133;NUP155;NUP153;NUP160;NOL6;NUP93;XPOT;NUP50;NUP88;NUP54;NUP98
regulation of ATP metabolic process (GO:1903578)	20/44	5.25444e-07	6.38414e-05	0	0	3.22258	46.5954	RANBP2;NUP214;NDC1;POM121;NUP205;NUP107;SEH1L;NUP133;NUP155;ECD;NUP153;NUP160;NUP93;NUP50;BEND3;NUP88;NUP54;NUP98;ATP7A;OGT
positive regulation of transcription from RNA polymerase I promoter (GO:0045943)	13/21	5.69793e-07	6.76199e-05	0	0	4.38885	63.1029	UTP15;IPPK;DDX11;HEATR1;WDR75;WDR43;PHF8;SMARCA4;DHX33;NCL;MARS;ERBB2;NOL11
regulation of cell cycle (GO:0051726)	58/216	5.8857e-07	6.82608e-05	0	0	1.90371	27.3098	LIN54;FOXM1;MECOM;RPS6KA2;CHEK1;NEK1;SOX9;TSPYL2;MAP2K3;MAP2K4;MAP2K1;TSC2;OXSR1;CDC25C;MASTL;CDC25A;HCFC1;RARA;SIK1;TNIK;DTL;BIRC2;UHRF2;GATA3;IQGAP1;STK4;SDCBP;CCNB1;FIGNL1;PES1;RPRD1B;MAP4K5;PAK2;MAP4K3;MAP2K5;PAK4;MBD4;MAP3K3;JUN;MAP3K1;NEK4;PLK1;GBF1;NEK7;PUM1;TBX3;BOP1;WEE1;CDK6;STK25;STK26;TAOK2;TAF6;NF2;TARDBP;TRIM32;BAP1;SIPA1
DNA repair (GO:0006281)	72/289	6.52905e-07	7.40394e-05	0	0	1.76629	25.1552	SETD2;WDR48;BRCA1;ALKBH5;EXO1;CHEK2;ALKBH1;CHEK1;TOPBP1;POLK;POLE;POLH;WDHD1;UPF1;USP47;PARP1;NCOA6;TOP3A;USP45;RECQL;HUS1;LIG4;LIG3;WDR33;DDB1;MSH6;MSH2;MSH3;FANCD2;PSME4;TIMELESS;DNA2;VCP;BLM;ZBTB1;XPC;PDS5B;PDS5A;POLD3;ATXN3;BRIP1;RECQL5;ABL1;RAD54L;PMS2;ASCC2;ASCC3;FANCI;MBD4;UVRAG;FANCM;EYA1;XRCC5;INTS3;XRCC2;EYA3;FANCA;MLH1;GTF2H4;MLH3;HINFP;TICRR;SETX;POLA1;ERCC3;RFWD3;MMS19;TRIP13;RAD18;A…
regulation of gene silencing by RNA (GO:0060966)	23/56	7.01802e-07	7.78542e-05	0	0	2.91183	41.2596	NUP214;NDC1;RANBP2;NUP205;POM121;NUP107;SEH1L;NUP133;NUP155;FMR1;NUP153;PUM1;NUP160;NUP93;IPO8;POLR2A;POLR2B;NUP50;AGO2;NUP54;NUP88;NUP98;EIF4G1
regulation of posttranscriptional gene silencing (GO:0060147)	23/56	7.01802e-07	7.61977e-05	0	0	2.91183	41.2596	NUP214;NDC1;RANBP2;NUP205;POM121;NUP107;SEH1L;NUP133;NUP155;FMR1;NUP153;PUM1;NUP160;NUP93;IPO8;POLR2A;POLR2B;NUP50;AGO2;NUP54;NUP88;NUP98;EIF4G1
positive regulation of transcription, DNA-templated (GO:0045893)	215/1121	8.45754e-07	8.99143e-05	0	0	1.35975	19.0135	ATF2;PID1;MAML2;ELK3;TBK1;MYC;CHEK2;NAMPT;CHEK1;RPS6KA1;AKT1;KAT7;SOX8;SOX9;BTRC;CDK5RAP2;MEF2A;MEF2C;SMARCC1;SMARCC2;WDR75;EBF2;HCFC1;NIF3L1;KARS;ATF6;CLOCK;CTR9;PIK3R2;GATA3;HIF1A;PPP3R1;DHX33;ALX1;RREB1;STAT5B;EGR1;JUN;XRCC6;JAG1;JUP;FZD4;FZD7;NFATC3;TRIP4;NR1D2;SMARCA2;FLI1;SMARCA4;NFATC4;SETX;SNW1;FUBP3;AGO2;SNAI1;PAF1;MMS19;RET;ACVRL1;CSRNP2;RARG;MSTN;ELL;KDM8;BRCA1;AATF;WDR43;PHF8;IKBKB;RP…
regulation of carbohydrate catabolic process (GO:0043470)	18/38	9.14474e-07	9.52359e-05	0	0	3.35827	46.6965	RANBP2;NUP214;NDC1;POM121;NUP205;NUP107;SEH1L;NUP133;NUP155;ECD;NUP153;NUP160;NUP93;NUP50;NUP88;NUP54;NUP98;OGT
DNA methylation or demethylation (GO:0044728)	2019-11-16	9.48732e-07	9.68275e-05	0	0	4.87416	67.5955	ATF7IP;KMT2E;DNMT1;MTRR;ATRX;DNMT3A;DNMT3B;BEND3;EHMT1;BAZ2A;GATAD2A
DNA alkylation (GO:0006305)	2019-11-16	9.48732e-07	9.4929e-05	0	0	4.87416	67.5955	ATF7IP;KMT2E;DNMT1;MTRR;ATRX;DNMT3A;DNMT3B;BEND3;EHMT1;BAZ2A;GATAD2A
gene expression (GO:0010467)	94/412	1.05742e-06	0.00010377	0	0	1.61755	22.257	HBS1L;NUP107;CASC3;SMG7;PWP1;SMG5;GLE1;DUSP11;SYNCRIP;ALKBH5;DHX57;DHX15;IGFLR1;DHX16;RBM5;AGFG1;RBM6;NUP214;MEF2A;NDC1;UPF1;WARS;NCBP1;NUP133;THOC1;ARNT;MRPS2;DDX54;THOC2;BAZ1B;CDC40;TOPORS;WDR33;NUP93;PRPF4;HNRNPUL1;HNRNPH1;DKC1;NUP50;MED20;XRN2;RBMS1;NUP54;NUP98;GTF3C1;GTF3C2;NUP205;POM121;GTF3C3;SEH1L;GTF3C4;GTF3C5;DHX8;POLDIP3;DDX20;TARS;BAZ2A;NOL9;LMF2;GSPT1;NUP160;LMF1;DHX30;NXF1;POLR2A;DH…
cytoskeleton organization (GO:0007010)	39/127	1.16513e-06	0.000112182	0	0	2.17715	29.7457	RTKN;SH3KBP1;MAST2;RHOBTB3;NEDD9;LIMD1;CAMSAP1;SYNE2;FGD1;CNN2;CECR2;ZMYM1;ZMYM2;PPP2R3C;DPYSL2;MICAL1;ZMYM6;DAG1;PACSIN2;FLNB;PDZD8;SH3D19;PAK4;PRKCI;SEMA6A;JUP;PRPF40A;LARP4;PTK2;ANLN;ARHGAP10;DES;ABI2;RHOJ;PHIP;QRICH1;TNIK;BRWD3;SIPA1
NLS-bearing protein import into nucleus (GO:0006607)	13/22	1.21226e-06	0.000114558	0	0	4.18936	57.0717	RANBP2;CBLB;RANBP6;IPO4;IPO5;TRPS1;DAG1;KPNA6;NUP54;TNPO1;KPNA2;KPNA3;KPNA1
regulation of cellular response to stress (GO:0080135)	34/105	1.45818e-06	0.000135292	0	0	2.29571	30.8505	CAMK2B;GSK3B;NUP205;POM121;CAMK2D;NUP107;SEH1L;CCAR2;NUP160;USP19;RPTOR;HSPH1;BAG3;CHORDC1;ABL1;NUP88;MCL1;NUP214;NDC1;RANBP2;PNPT1;NUP155;NEK4;NUP133;NUP153;EIF2AK4;NUP93;RSL1D1;IMPACT;NUP50;NUP54;NUP98;EIF4G1;ATR
protein deubiquitination (GO:0016579)	65/258	1.48183e-06	0.000135032	0	0	1.78616	23.9743	OTUD4;USP36;USP37;WDR48;USP38;USP33;PTEN;CCP110;BRCA1;MYSM1;ACTB;MYC;PSMD2;OTUD6B;PSMD1;SKP2;NFRKB;MAP3K7;USP46;USP8;USP47;USP7;USP48;USP5;USP42;USP4;USP45;YOD1;JOSD1;CDC25A;TGFBR1;HCFC1;KAT2A;PSME3;TRAF6;PSME4;BIRC2;BIRC3;BECN1;USP14;VCP;USP15;SHMT2;TNKS;USP10;USP11;GATA3;HIF1A;USP19;ATXN3;VCPIP1;RHOT1;STAMBPL1;TNKS2;SMAD1;USP25;USP9X;USP22;STAM;USP28;APC;MDM4;TAB1;OGT;BAP1
ribosome biogenesis (GO:0042254)	59/227	1.51534e-06	0.000135663	0	0	1.84269	24.6919	NVL;DDX47;WDR3;DIS3L;PWP2;NOC2L;WDR46;WDR43;XPO1;RIOK2;RIOK1;EIF2A;UTP15;NOM1;WDR36;DIS3;TEX10;DDX56;WDR75;CSNK1D;URB2;DDX52;GNL2;LSG1;DKC1;XRN2;DDX27;HEATR1;ISG20L2;NOLC1;NOL8;NOC4L;NOL9;SDAD1;NOL6;EXOSC10;ERI1;PES1;BMS1;DHX37;SURF6;HEATR3;UTP20;MDN1;UTP6;NOP58;KRR1;DDX31;RRP1B;WDR12;BYSL;RCL1;BOP1;TBL3;GNL3L;LAS1L;TSR1;NOL11;ABCE1
regulation of generation of precursor metabolites and energy (GO:0043467)	20/47	1.903e-06	0.000167431	0	0	3.01689	39.7387	RANBP2;NUP214;NDC1;POM121;NUP205;NUP107;SEH1L;PNPT1;NUP133;NUP155;ECD;NUP153;NUP160;NUP93;NUP50;NUP88;NUP54;NUP98;ATP7A;OGT
intracellular transport of virus (GO:0075733)	22/55	2.07881e-06	0.000179799	0	0	2.83587	37.1038	NUP214;NDC1;RANBP2;NUP205;POM121;NUP107;SEH1L;NUP133;NUP155;VPS37A;NUP153;NUP160;NUP93;XPO1;NUP50;UBAP1;NUP54;NUP88;NUP98;KPNA2;KPNA3;KPNA1
transport of virus (GO:0046794)	22/55	2.07881e-06	0.000176802	0	0	2.83587	37.1038	NUP214;NDC1;RANBP2;NUP205;POM121;NUP107;SEH1L;NUP133;NUP155;VPS37A;NUP153;NUP160;NUP93;XPO1;NUP50;UBAP1;NUP54;NUP88;NUP98;KPNA2;KPNA3;KPNA1
peptidyl-lysine modification (GO:0018205)	36/116	2.24809e-06	0.000188065	0	0	2.20025	28.6152	TOP2A;TOP2B;NUP205;POM121;NUP107;SEH1L;USPL1;LOXL3;PLOD3;PLOD2;PLOD1;NUP160;SENP5;NUP88;ATP7A;NUP214;NDC1;RANBP2;NUP155;NUP133;EYA1;VPS33B;NUP153;SENP2;RANGAP1;PIAS2;TOPORS;SENP1;NUP93;INCENP;NUP50;CTH;SP3;NUP54;VIPAS39;NUP98
regulation of coenzyme metabolic process (GO:0051196)	18/40	2.32817e-06	0.000191623	0	0	3.19036	41.3803	RANBP2;NUP214;NDC1;POM121;NUP205;NUP107;SEH1L;NUP133;NUP155;ECD;NUP153;NUP160;NUP93;NUP50;NUP88;NUP54;NUP98;OGT
RNA processing (GO:0006396)	52/194	2.33338e-06	0.000189004	0	0	1.90033	24.6438	CELF1;DDX47;CCAR2;EFTUD2;DUSP11;SYNCRIP;PTBP1;ALKBH5;DHX57;KHSRP;DHX15;DHX16;RBM5;RBM6;MBNL1;NCBP1;THOC1;DDX54;CDC40;PRPF4;PRPF18;PRPF6;HNRNPUL1;HNRNPH1;DKC1;PRPF3;XRN2;FASTKD5;RBMS1;ZCCHC6;SF3B3;DHX8;DDX20;NOL9;WDR62;PRPF8;DHX30;DHX33;DHX37;DHX38;DROSHA;IVNS1ABP;SF3A1;PNPT1;CPSF6;RNGTT;SETX;LIN28B;LIN28A;AGGF1;DHX29;TARDBP
retrograde vesicle-mediated transport, Golgi to ER (GO:0006890)	28/81	2.87073e-06	0.000228896	0	0	2.45076	31.2739	COPB2;NBAS;COPA;COPB1;KIF11;BICD2;KIF15;SCFD1;RACGAP1;TMED7;RAB6A;ATP9B;SCYL1;NSF;UVRAG;COG4;COG3;GBF1;KIF23;KIF22;ARFGAP1;ARFGAP2;ARCN1;RINT1;KIF18A;ZW10;KIF2C;COPG1
spliceosomal tri-snRNP complex assembly (GO:0000244)	2019-09-12	3.20549e-06	0.000251656	0	0	5.31726	67.2668	PRPF6;SART3;USP4;PRPF3;DDX20;PRPF31;PRPF19;PRPF8;AAR2
positive regulation of protein catabolic process (GO:0045732)	28/82	3.7769e-06	0.000292023	0	0	2.42087	30.2284	AMER1;GSK3B;VCP;IDE;PTTG1IP;FOXO1;FZR1;VPS11;VPS35;ATG7;DACT1;SH3D19;NSF;TIPARP;SMURF1;PLK2;WNT5A;MSN;WWP2;SORL1;RNF41;DDB1;ITCH;APC;NEDD4;DTL;TRIM32;GPLD1
nuclear pore organization (GO:0006999)	2019-10-15	4.66712e-06	0.000355467	0	0	4.72646	58.0171	NDC1;NUP93;NUP205;AHCTF1;NUP107;SEH1L;NUP133;NUP153;NUP54;NUP98
DNA methylation (GO:0006306)	2019-11-18	5.25447e-06	0.000394317	0	0	4.33258	52.6688	ATF7IP;KMT2E;DNMT1;MTRR;ATRX;DNMT3A;DNMT3B;BEND3;EHMT1;BAZ2A;GATAD2A
snRNA metabolic process (GO:0016073)	2019-11-18	5.25447e-06	0.000388603	0	0	4.33258	52.6688	INTS3;INTS2;INTS10;SNAPC4;INTS5;INTS4;TUT1;INTS7;INTS6;RPAP2;INTS8
negative regulation of cellular macromolecule biosynthetic process (GO:2000113)	109/513	5.45056e-06	0.000397346	0	0	1.50639	18.2571	KDM1A;FMR1;ZBTB21;LOXL3;EHMT1;EPRS;CCAR2;ARHGAP35;ELK3;SOX8;SOX9;BTRC;TSPYL2;DAXX;RBFOX2;TLE1;SMARCC2;FBXW11;WNT5A;PASK;GTPBP4;FOXP2;DKK3;ILF3;KAT6A;NCL;TIMELESS;CLOCK;KHDRBS1;SHC1;SHMT1;GATA3;PDS5A;GIGYF2;FOXO1;SBNO2;NACC2;TFAP2B;JUN;XRCC6;ZBTB14;XRCC5;EIF2AK1;SETDB2;NR1D2;CNOT10;CDC6;PA2G4;MEX3C;SMARCA2;SMARCA4;DAB2;CNOT7;SNW1;LIN28A;QARS;YEATS2;CNOT1;CNOT2;COPS2;CAPRIN1;SP3;NF2;RBAK;RCOR1;ATR;…
regulation of glycolytic process (GO:0006110)	22/58	5.86347e-06	0.000421426	0	0	2.68919	32.3961	NUP214;NDC1;RANBP2;NUP205;PRKAA1;POM121;NUP107;SEH1L;PFKFB3;NUP133;NUP155;ECD;ARNT;NUP153;HIF1A;NUP160;NUP93;NUP50;NUP54;NUP88;NUP98;OGT
protein ubiquitination involved in ubiquitin-dependent protein catabolic process (GO:0042787)	25/71	6.62082e-06	0.000469251	0	0	2.49637	29.7699	UBE3C;CUL5;RNF14;CUL2;CUL1;UBE3A;UBE3B;BTBD3;UBR5;ARIH2;ARIH1;AREL1;HACE1;SMURF1;WWP2;KLHL24;RNF144A;CUL4A;ITCH;SPSB1;NEDD4;TRIP12;CACUL1;RNF185;CUL4B
stress-activated protein kinase signaling cascade (GO:0031098)	25/71	6.62082e-06	0.000462823	0	0	2.49637	29.7699	CUL1;STK4;IKBKB;NEK1;KAT7;BTRC;MAP4K5;MAP3K7;PAK2;MAP2K5;MAP4K3;PAK4;MAP2K3;MAP2K4;MAP3K3;MAP2K1;MAP3K1;CHUK;NEK4;FBXW11;OXSR1;STK25;STK26;TAOK2;TNIK
response to hydroxyurea (GO:0072710)	2019-07-08	7.74133e-06	0.000533838	0	0	6.20347	73.0083	BLM;FMR1;DDX11;ATRX;TIMELESS;KAT7;SPIDR
regulation of cell cycle G2/M phase transition (GO:1902749)	28/85	8.29408e-06	0.000564329	0	0	2.33543	27.3244	DCTN1;CCP110;HMMR;ACTR1A;CNTRL;NEK2;CEP192;PCNT;GTSE1;NINL;CEP76;YWHAG;CLASP1;CDK5RAP2;PLK4;CEP135;ODF2;CEP152;CEP131;PLK1;HAUS3;CSNK1D;HAUS6;CKAP5;TPX2;CDK6;CENPJ;FGFR1OP
macromolecule modification (GO:0043412)	13/25	8.36225e-06	0.000561481	0	0	3.68664	43.1033	SETD5;PARP1;PARN;PRDM10;CHD1;LRPPRC;ZFP64;ST3GAL4;ST6GALNAC3;ST3GAL1;ST6GALNAC4;ST3GAL2;ST6GALNAC6
nuclear envelope disassembly (GO:0051081)	19/47	8.51206e-06	0.000564117	0	0	2.86604	33.4583	RANBP2;NUP214;NDC1;POM121;NUP205;NUP107;SEH1L;NUP133;NUP155;DCTN1;PLK1;NUP153;NUP160;NUP93;CCNB1;NUP50;NUP88;NUP54;NUP98
phosphorylation (GO:0016310)	86/387	8.92064e-06	0.000583616	0	0	1.57549	18.3184	RET;ACVRL1;GSK3B;GMFB;DGKD;CCNT1;MAST2;LIMD1;IKBKB;RPS6KA6;PPP4R1;TBK1;GNPTAB;CHEK2;RPS6KA2;CHEK1;RPS6KA1;AKT1;NEK1;NEK2;JAK2;PRKACB;JAK1;PRKCI;MAP2K1;MORC3;CHUK;ADAM10;PHKA1;CSNK1D;OXSR1;PASK;TGFBR1;TGFBR2;ILF3;MELK;LATS2;CREB1;PIK3CA;RARA;SIK3;FAM20B;BIRC6;PIK3C3;ULK1;SIK1;TNIK;FAM20A;RAF1;CAMK2B;PRKAA1;CAMK2D;PIK3R4;STK4;MAPK9;STK38;ERBB2;ABL1;STK38L;MAP4K5;MAPK6;PAK2;NADK;MAP4K3;CDK17;PLK4;CD…
regulation of gene silencing by miRNA (GO:0060964)	24/68	9.61181e-06	0.000620874	0	0	2.50224	28.9072	NUP214;NDC1;RANBP2;NUP205;POM121;NUP107;SEH1L;NUP133;NUP155;FMR1;NUP153;LIMD1;PUM1;NUP160;NUP93;IPO8;POLR2A;POLR2B;NUP50;AGO2;NUP54;NUP88;NUP98;EIF4G1
protein polyubiquitination (GO:0000209)	67/284	1.13597e-05	0.000724607	0	0	1.67257	19.0429	UBE3C;RNF14;CCNF;UBE3A;BRCA1;UBE3B;PRPF19;FBXO21;CDC23;PSMD2;CDC27;ARIH2;PSMD1;ARIH1;BTRC;SKP2;UNKL;SHPRH;WSB1;NHLRC3;FBXW8;ANAPC7;FBXW11;UBE4A;UBE4B;TOPORS;RNF41;KLHL42;RNF144A;PSME3;TRAF6;PSME4;ANAPC4;DTL;RNF122;ANAPC1;BIRC2;TNKS;CUL1;UBR2;RNF6;RNF4;FZR1;HECTD1;RNF216;TNKS2;TMEM129;UBR5;RNF20;UBE2H;HACE1;SMURF1;RNF26;FBXL18;WWP2;FBXO30;ITCH;SPSB1;UBOX5;NEDD4;TTC3;RLIM;TPP2;TRIP12;BLMH;TRIM32;DZ…
transcription, DNA-templated (GO:0006351)	80/357	1.31304e-05	0.000827216	0	0	1.58872	17.8582	KDM5A;TCERG1;CCNT2;ELL;CCNT1;TTF2;PWP1;AFF4;CDC73;SALL4;TRPS1;SNAPC4;NELFA;NFRKB;GABPA;SOX5;MEF2A;PRMT5;PARP1;NCBP1;NCOA6;PAX3;ARNT;ASH1L;BAZ1B;TOPORS;HCFC1;KAT2A;NFX1;MED20;GTF3C1;GTF3C2;GTF2A1;GTF3C3;CTDP1;GTF3C4;GTF3C5;RNMT;CTR9;BAZ2A;GATA3;HIF1A;GTF2E1;TROVE2;TAF5L;IWS1;TAF1B;POLR2A;POLR2B;ALX1;RREB1;IVNS1ABP;EGR1;RNGTT;EAF1;ECD;SMARCA5;NFATC3;NFXL1;SSRP1;GTF2H4;HIPK3;NFATC4;SETX;XAB2;POLR3A;…
response to ionizing radiation (GO:0010212)	26/78	1.35713e-05	0.000844563	0	0	2.36323	26.486	PRKAA1;BLM;PAXIP1;BRCA1;MYC;FIGNL1;TOPBP1;ECT2;EYA1;EYA3;INTS3;XRCC2;HUS1;LIG4;USP28;MAPK14;SPIDR;TICRR;NET1;MSH2;FANCD2;RFWD2;RFWD3;INTS7;CLOCK;RAD9A
regulation of phosphorylation (GO:0042325)	35/120	1.42777e-05	0.00087782	0	0	2.06782	23.0703	NRP1;ANKLE2;NUP205;POM121;NUP107;SEH1L;PSEN1;NUP160;CORO1C;IKBKB;SDCBP;KCTD20;SESN2;NUP88;RICTOR;ATP7A;NUP214;NDC1;RANBP2;NUP155;NUP133;FZD7;ECD;FN1;NUP153;ATG14;PTK2;NUP93;NUP50;PLXNB2;PHIP;NUP54;ITGA6;NUP98;OGT
regulation of protein catabolic process (GO:0042176)	29/92	1.50887e-05	0.000916638	0	0	2.23479	24.8097	GSK3B;VCP;SF3B3;FAF1;IDE;FOXO1;FZR1;CHEK2;FLNA;FAM83D;ATG7;DACT1;NSF;CTSA;TIPARP;SMURF1;PLK2;WNT5A;WWP2;SORL1;AZIN1;RNF41;DDB1;ITCH;APC;NEDD4;MDM4;DTL;TRIM32
mitotic sister chromatid segregation (GO:0000070)	27/83	1.549e-05	0.000929949	0	0	2.30628	25.5428	BECN1;SEH1L;MIS12;NCAPG;PDS5B;PDS5A;NCAPH;NSL1;CCNB1;CDC23;CHTF8;SPDL1;NAA50;SPAG5;PLK1;KLHL22;KIF23;KIF22;KIF18A;KIF18B;ESPL1;PRC1;ZW10;KIF2C;NCAPD2;NCAPD3;CHMP7
mitotic nuclear envelope disassembly (GO:0007077)	18/45	1.74176e-05	0.00103351	0	0	2.83587	31.0756	RANBP2;NUP214;NDC1;POM121;NUP205;NUP107;SEH1L;NUP133;NUP155;PLK1;NUP153;NUP160;NUP93;CCNB1;NUP50;NUP88;NUP54;NUP98
nuclear export (GO:0051168)	29/93	1.89993e-05	0.00111441	0	0	2.21076	24.0334	POM121;ANKLE1;POLDIP3;CSE1L;CASC3;PKD1;NXF1;XPO1;XPO4;XPO6;CHORDC1;XPO5;IGFLR1;DHX38;NUP88;NUP214;RANBP2;NCBP1;NUP133;NUP155;SMURF1;THOC1;XPO7;NUP153;THOC2;CDC40;LSG1;NEMF;NUP98
cell cycle G1/S phase transition (GO:0044843)	29/93	1.89993e-05	0.00110174	0	0	2.21076	24.0334	USP37;CUL5;CUL2;CUL1;MCM10;GSPT1;PHF8;ORC5;ORC1;MYC;ORC3;POLE;RANBP2;PLK2;CDC6;CDC25A;HINFP;CUL4A;POLA1;WEE1;LATS2;CDK6;RPS6KB1;MCM3;MCM4;BCAT1;CRLF3;CACUL1;CUL4B
mitotic nuclear division (GO:0140014)	25/75	1.97487e-05	0.00113233	0	0	2.36323	25.5995	CTDP1;TUBGCP2;MIS12;KIF11;NSL1;GOLGA2;CHEK2;FLNA;CEP192;CLASP1;CLASP2;SPAG5;PLK1;KLHL22;TPX2;KIF18A;KIF18B;ESPL1;ZW10;TUBGCP5;TUBGCP3;TUBGCP4;CHMP7;BIRC2;BIRC3
extracellular matrix organization (GO:0030198)	56/230	2.22849e-05	0.00126355	0	0	1.72618	18.4902	ITGB1;ITGB5;LOXL3;LAMC1;HAPLN1;ADAMTS4;DAG1;CAPN2;ITGAV;ATP7A;POSTN;EXOC8;ITGA4;MMP2;BGN;ADAM10;TGFBR1;ADAM19;MMP14;VCAN;MMP16;COL4A2;COL4A1;PXDN;ADAM12;ITGA8;ITGA6;ITGA5;DDR2;ITGA9;FBN2;LAMA4;NID1;NID2;FBLN5;FLRT2;SERPINH1;SPP1;HAS2;A2M;VCAM1;LUM;FN1;LAMB1;COL3A1;COL1A2;BMP1;COL5A1;COL5A2;COL9A1;COL9A3;COL9A2;TGFBI;AGRN;RECK;FBN1
microtubule nucleation (GO:0007020)	2019-10-17	2.30375e-05	0.00129187	0	0	4.1704	44.5332	GOLGA2;TUBGCP2;CENPJ;TUBGCP5;SLAIN2;CSNK1D;TUBGCP3;TUBGCP4;CLASP1;CLASP2
protein complex assembly (GO:0006461)	48/190	3.06247e-05	0.00169867	0	0	1.79108	18.6159	DPAGT1;AMER1;KHDRBS1;GSK3B;BLM;CAMK2D;SEC23A;GOSR2;TCF7;USO1;TGFA;KLHL12;CDC73;GOLGA2;LMAN1;SCFD1;OPA1;RBBP5;MYC;PPP6R3;TRAPPC12;TRAPPC11;DNM1L;CTSC;SEC31A;NSF;ANKRD28;FARP2;HGSNAT;SEC24B;TLE1;SEC24A;SEC16A;FN1;CSNK1D;ANO6;SMARCA4;AFG3L2;PFKL;APC;GORASP1;NBR1;PREB;SEC24D;CRK;SEC24C;PFKM;DGKH
proteasomal protein catabolic process (GO:0010498)	57/238	3.14218e-05	0.00172415	0	0	1.69795	17.6044	GSK3B;FAF1;LTN1;BUB1B;UBE3A;TNFAIP1;PRPF19;CDC23;PSMD2;CDC27;PSMD1;BTRC;GTSE1;NHLRC3;ANAPC7;FBXW11;UBE4B;ARMC8;TOPORS;RNF41;KLHL42;DDB1;KCTD10;PSME3;PSME4;PLAA;ANAPC4;CLOCK;RNF122;ANAPC1;BIRC2;AMER1;VCP;SEL1L;RNF38;CUL1;RNF6;RNF4;ATXN3;RNF216;BTBD3;TBL1X;SOCS6;DCAF11;SMURF1;WWP2;CUL4A;ITCH;SPSB1;GID4;APC;RFWD2;NEDD4;RLIM;RNF185;NFE2L2;CUL4B
positive regulation of cell migration (GO:0030335)	54/222	3.18242e-05	0.00172765	0	0	1.72452	17.8579	RET;NRP1;MIA3;SYNE2;CCAR1;CAPN7;AKT2;ENPP2;SOX9;GTSE1;PDGFRB;PDGFRA;SEMA6A;SPHK1;F2R;GAB1;ADAM10;ACTN4;TGFBR1;PTP4A1;MMP14;ADAM17;PLAA;NSMF;ITGA6;ROR2;KIF20B;CBLL1;DOCK1;DDR2;SEMA3C;SEMA3A;HIF1A;PPM1F;SDCBP;HAS2;PLCG1;RREB1;CLASP1;CLASP2;SEMA4C;FN1;ELP3;LAMB1;PTK2;VEGFA;DAB2;MYO1C;APC;AGO2;SNAI1;SNAI2;FGFR1OP;TRIM32
lysosomal transport (GO:0007041)	24/73	3.71594e-05	0.00199604	0	0	2.33086	23.7754	SCARB2;HGSNAT;VPS33A;NCOA4;M6PR;HOOK3;ATG14;RBSN;SORL1;GAK;AP3M1;AP1G1;LARS;NEDD4;VPS41;VPS11;ANKFY1;VPS54;VPS35;VIPAS39;GPRASP1;VPS39;SCYL2;VPS16
negative regulation of gene expression (GO:0010629)	123/619	3.92328e-05	0.00208547	0	0	1.40877	14.2934	KDM1A;FMR1;ZBTB21;LOXL3;EHMT1;EPRS;CCAR2;ARHGAP35;ELK3;CPNE1;SOX8;SOX9;BTRC;DAXX;MEF2C;MAP2K1;RBFOX2;TLE1;SMARCC2;FBXW11;WNT5A;FOXP2;DKK3;ILF3;MYCN;SMO;KAT6A;NCL;TIMELESS;CLOCK;KHDRBS1;DNMT1;SHC1;SHMT1;GATA3;HIF1A;GIGYF2;FOXO1;ZFP36L2;SBNO2;NACC2;TFAP2B;JUN;XRCC6;PNPT1;ZBTB14;TIPARP;XRCC5;SETDB2;NR1D2;CNOT10;PA2G4;MEX3C;SMARCA2;SMARCA4;DAB2;CNOT7;SNW1;LIN28A;QARS;YEATS2;CNOT1;CNOT2;COPS2;CAPRIN1;…
regulation of mitotic cell cycle (GO:0007346)	43/166	4.11009e-05	0.00216225	0	0	1.83648	18.5475	GPSM2;CUL7;NUMA1;DCTN1;CLTC;XPC;IQGAP1;STK4;SDCBP;CCNB1;NEK1;NEK2;MAP4K5;PAK2;MAP2K5;MAP4K3;PAK4;MAP2K3;MAP2K4;PRMT5;MAP3K3;MAP2K1;MAP3K1;NEK4;SPHK1;USP22;PLK1;NEK7;GBF1;ASNS;OXSR1;CDC25C;DDB1;TPX2;RPS6KB1;ERCC3;STK25;STK26;TAOK2;TACC3;SIK1;TNIK;KIF20B
regulation of cytokinesis (GO:0032465)	25/78	4.18295e-05	0.00217812	0	0	2.27233	22.9095	BECN1;AHCTF1;SETD2;SDCCAG3;PIK3R4;CCP110;KLHL13;RACGAP1;ECT2;RAB11FIP3;E2F7;UVRAG;SVIL;PLK1;KLHL21;PRPF40A;KIF23;CDC6;MYO19;KLHL9;PRC1;PIK3C3;BIRC6;KIF20A;KIF20B
rRNA processing (GO:0006364)	50/203	4.33684e-05	0.00223544	0	0	1.74623	17.5422	DDX47;WDR3;DIS3L;NAT10;THUMPD1;PWP2;WDR46;WDR43;RIOK2;RIOK1;UTP15;WDR36;DIS3;TEX10;DDX56;WDR75;CSNK1D;DDX52;DKC1;XRN2;SKIV2L2;DDX27;HEATR1;NOP2;ISG20L2;NOLC1;NOL8;NOC4L;NOL9;NOL6;EXOSC10;ERI1;PES1;BMS1;DHX37;UTP20;MDN1;UTP6;NOP58;KRR1;RRP1B;WDR12;BYSL;RCL1;RSL1D1;BOP1;TBL3;LAS1L;TSR1;NOL11
negative regulation of programmed cell death (GO:0043069)	87/409	4.45954e-05	0.0022757	0	0	1.50807	15.1077	RET;GSK3B;ANKLE2;DDX3X;AATF;IKBKB;MECOM;OPA1;SIX4;MYC;AKT2;CASP3;RPS6KA1;MYO18A;AKT1;CASP2;SOX8;ERC1;SOX9;EPHB4;EPHB3;PDGFRB;PDGFRA;USP47;PRKCI;PCID2;ANXA1;AREL1;SPHK1;ANXA5;WNT5A;WDR73;TOPORS;SUPV3L1;ARHGAP10;TRAF6;RASA1;KIT;YME1L1;DPEP1;PHIP;ROR1;BIRC6;ROR2;IL6ST;RAF1;BIRC2;EPHA3;BIRC3;DDR2;KANK2;PRKAA1;SHC1;PSEN1;CBL;FOXO1;FAM129B;ERBB3;BAG3;FIGNL1;ERBB2;FLNA;BNIP2;PAK2;TXNDC5;MCL1;HSPA9;MBD4;…
membrane protein ectodomain proteolysis (GO:0006509)	2019-10-18	4.52664e-05	0.00228708	0	0	3.93871	39.3987	BACE1;APH1A;ADAM17;NCSTN;SPPL2B;SPPL2A;DAG1;ADAM10;MYH9;PSEN1
positive regulation of protein metabolic process (GO:0051247)	29/97	4.55955e-05	0.00228112	0	0	2.1196	21.1869	GSK3B;MTPN;VCP;UHRF1;PSEN1;IDE;FOXO1;FZR1;MAPK7;AKT1;ATG7;MAP2K5;DACT1;NSF;TIPARP;SMURF1;PRMT1;PLK2;WNT5A;WWP2;SORL1;RNF41;DDB1;ITCH;APC;NEDD4;DTL;TRIM32;EIF4G1
cellular response to hydroxyurea (GO:0072711)	2019-06-07	4.82479e-05	0.00239038	0	0	6.07687	60.399	BLM;FMR1;DDX11;ATRX;TIMELESS;SPIDR
regulation of centriole replication (GO:0046599)	2019-09-15	4.87127e-05	0.0023902	0	0	4.25381	42.2385	PLK4;STIL;KAT2A;PLK2;CENPJ;TRIM37;BRCA1;CEP76;CDK5RAP2
modification-dependent protein catabolic process (GO:0019941)	38/142	5.26466e-05	0.00255863	0	0	1.89724	18.6914	UBA6;UHRF1;USP33;UBR3;RNF6;FBXO21;CBL;ATXN3;CDC23;UBR5;LONP1;ARIH2;ARIH1;BTRC;UBL4A;RANBP2;RNF20;UBE2H;AREL1;HACE1;SMURF1;UBE4A;UBE4B;TRPC4AP;RNF40;TOPORS;DDB1;ITCH;NPLOC4;KCTD10;TOLLIP;NEDD4;TTC3;RLIM;UBA1;TRIP12;DTL;TRIM32
regulation of cellular response to heat (GO:1900034)	25/79	5.3076e-05	0.00255516	0	0	2.24357	22.0852	CAMK2B;GSK3B;NUP205;CAMK2D;POM121;NUP107;SEH1L;CCAR2;NUP160;RPTOR;HSPH1;BAG3;CHORDC1;NUP88;NUP214;NDC1;RANBP2;NUP133;NUP155;NUP153;NUP93;NUP50;NUP54;NUP98;ATR
viral life cycle (GO:0019058)	31/108	6.03249e-05	0.00287699	0	0	2.035	19.7716	USP6NL;NUP205;POM121;VCP;NUP107;SEH1L;PCSK5;NUP160;XPO1;NUP88;ITGAV;KPNA2;KPNA3;EPS15;KPNA1;NUP214;NDC1;RANBP2;PDCD6IP;NUP155;NUP133;NUP153;VPS37A;WWP2;NUP93;ITCH;NUP50;UBAP1;NUP54;NUP98;CHMP7
mitotic spindle organization (GO:0007052)	24/75	6.08653e-05	0.00287588	0	0	2.2687	22.0219	GPSM2;STIL;TNKS;TUBGCP2;PLK2;KIF23;TTK;KIF11;WDR62;GOLGA2;TPX2;CCNB1;PRC1;CHEK2;TUBGCP5;FLNA;CEP192;TUBGCP3;TUBGCP4;PCNT;BIRC2;CLASP1;BIRC3;CLASP2
regulation of cell division (GO:0051302)	22/66	6.10799e-05	0.00285955	0	0	2.36323	22.9312	BECN1;UVRAG;AHCTF1;SETD2;SDCCAG3;BLM;NCOA3;PLK1;PIK3R4;KLHL21;CCP110;PRPF40A;KLHL13;MYO19;KLHL9;KIF18B;PRC1;MYC;PIK3C3;BIRC6;KIF20A;RAB11FIP3
RNA polyadenylation (GO:0043631)	13/29	6.28019e-05	0.00291344	0	0	3.17813	30.7501	AHCYL1;CPSF6;PNPT1;CPSF1;CPSF3;PAPD4;CDC73;WDR33;PAPOLA;TUT1;PAF1;MTPAP;GRSF1
rRNA metabolic process (GO:0016072)	49/201	6.79855e-05	0.0031255	0	0	1.72833	16.5854	DDX47;WDR3;DIS3L;PWP2;WDR46;WDR43;SPIN1;RIOK2;RIOK1;UTP15;WDR36;DIS3;TEX10;DDX56;WDR75;CSNK1D;DDX52;XRN1;DKC1;XRN2;GTF3C1;DDX27;HEATR1;ISG20L2;NOLC1;NOL8;NOC4L;NOL9;NOL6;EXOSC10;ERI1;PES1;BMS1;DHX37;UTP20;MDN1;UTP6;NOP58;KRR1;RRP1B;WDR12;BYSL;RCL1;BOP1;TBL3;LAS1L;MARS;TSR1;NOL11
snRNA transcription (GO:0009301)	23/71	6.94931e-05	0.00316628	0	0	2.29666	21.9889	GTF2A1;CCNT2;ELL;CCNT1;NCBP1;ICE2;INTS3;INTS10;SRRT;INTS2;RPAP2;GTF2E1;POLR2A;POLR2B;SNAPC4;INTS5;INTS4;RPRD1B;INTS7;TAF6;RPRD1A;INTS6;INTS8
snRNA transcription from RNA polymerase II promoter (GO:0042795)	23/71	6.94931e-05	0.00313826	0	0	2.29666	21.9889	GTF2A1;CCNT2;ELL;CCNT1;NCBP1;ICE2;INTS3;INTS10;SRRT;INTS2;RPAP2;GTF2E1;POLR2A;POLR2B;SNAPC4;INTS5;INTS4;RPRD1B;INTS7;TAF6;RPRD1A;INTS6;INTS8
activation of protein kinase activity (GO:0032147)	55/234	7.38211e-05	0.00330447	0	0	1.66638	15.8537	CRKL;AKT1;NEK1;JAK2;PRKACB;MAP3K7;MAP2K3;MAP2K4;MAP2K1;RIPK3;WNT5A;F2R;FRS2;OXSR1;ATG13;DUSP9;DUSP6;TGFBR1;DUSP7;TGFBR2;TRAF7;KARS;ADORA2B;TRAF6;KIT;TNIK;RAF1;CRK;PRKAA1;SHC1;TGFA;ADCY3;STK4;ABL1;RICTOR;PLCG1;S1PR2;MAP4K5;ECT2;PAK2;MAP4K3;MAP2K5;PAK4;MAP3K3;MAP3K1;NEK4;MAPK14;VEGFA;TPX2;STK25;STK26;TAOK2;TAB3;TAB1;MAP3K11
mRNA processing (GO:0006397)	64/284	7.71602e-05	0.0034239	0	0	1.59768	15.1294	CELF1;DDX42;CASC3;DDX41;PRPF19;CCAR1;EFTUD2;SYNCRIP;PTBP1;ALKBH5;SART3;CWC22;DHX15;IGFLR1;PAPOLA;DHX16;CMTR2;RBM5;AQR;NCBP1;THOC1;PRPF40B;PRPF40A;THOC2;CDC40;WDR33;PRPF4;PRPF18;PRPF6;HNRNPUL1;HNRNPH1;PRPF3;GEMIN5;HNRNPH2;SNRNP200;ZCCHC8;SF3B3;DHX8;RNMT;POLDIP3;CSTF2;SRRT;CSTF2T;PRPF8;POLR2A;POLR2B;DHX38;SF3B1;SPEN;SF3A1;CPSF6;RNGTT;CPSF1;GPKOW;CPSF3;CPSF2;GTF2H4;CHERP;XAB2;SNW1;ERCC3;AGGF1;PRPF31…
ER to Golgi vesicle-mediated transport (GO:0006888)	45/181	8.04538e-05	0.00353927	0	0	1.76263	16.6178	COPB2;DCTN5;COPA;SEC23A;DCTN1;PROS1;COPB1;GOSR2;USO1;TGFA;KLHL12;MIA3;GOLGA2;LMAN1;ACTR1A;TRAPPC12;TRAPPC11;TMED7;SPTBN1;CTSC;SEC31A;NSF;SEC24B;SEC24A;COG6;COG4;COG3;GBF1;COG2;TRAPPC8;ARFGAP1;ARFGAP2;ARCN1;DYNC1LI1;DYNC1LI2;ZW10;GORASP1;CAPZA1;PREB;HYOU1;GOPC;COPG1;SEC24D;SEC24C;ERGIC1
positive regulation of catabolic process (GO:0009896)	21/63	8.91211e-05	0.00388705	0	0	2.36323	22.0383	NSF;GSK3B;VCP;TIPARP;SMURF1;PLK2;WNT5A;WWP2;IDE;SORL1;FOXO1;RNF41;DDB1;FZR1;ITCH;APC;NEDD4;DTL;ATG7;TRIM32;DACT1
nuclear pore complex assembly (GO:0051292)	2019-07-10	8.93645e-05	0.00386464	0	0	4.96278	46.2669	NUP93;NDC1;NUP205;AHCTF1;NUP107;NUP153;NUP98
regulation of chromosome segregation (GO:0051983)	13/30	9.65621e-05	0.00414081	0	0	3.0722	28.4035	NUMA1;SPAG5;SMC5;CDC6;PUM1;RACGAP1;APC;NEK2;KIF2C;ECT2;BUB1;RAD18;MAD1L1
regulation of DNA recombination (GO:0000018)	14/34	0.000102574	0.00436195	0	0	2.91928	26.8134	BLM;RTEL1;SETD2;KDM1A;THOC1;FIGN;SPIDR;MSH6;MSH2;MSH3;FIGNL1;CHEK1;KPNA2;KPNA1
positive regulation of histone H3-K4 methylation (GO:0051571)	2019-08-13	0.000102756	0.00433357	0	0	4.36288	40.065	KMT2E;DNMT1;PAXIP1;SNW1;AUTS2;CTR9;DNMT3B;BRCA1
G1/S transition of mitotic cell cycle (GO:0000082)	30/106	0.000104462	0.00436941	0	0	2.00651	18.3931	USP37;CUL5;CUL2;CUL1;MCM10;GSPT1;PHF8;ORC5;NPAT;ORC1;MYC;ORC3;POLE;RANBP2;PLK2;CDC6;CDC25A;HINFP;CUL4A;POLA1;WEE1;CDK6;LATS2;RPS6KB1;MCM3;MCM4;BCAT1;CRLF3;CACUL1;CUL4B
COPII vesicle coating (GO:0048208)	21/64	0.000115181	0.0047786	0	0	2.3263	21.0973	NSF;ANKRD28;SEC23A;SEC24B;SEC24A;GOSR2;SEC16A;USO1;TGFA;CSNK1D;KLHL12;GOLGA2;LMAN1;SCFD1;GORASP1;PPP6R3;PREB;SEC24D;SEC24C;CTSC;SEC31A
vesicle targeting, rough ER to cis-Golgi (GO:0048207)	21/64	0.000115181	0.00474006	0	0	2.3263	21.0973	NSF;ANKRD28;SEC23A;SEC24B;SEC24A;GOSR2;SEC16A;USO1;TGFA;CSNK1D;KLHL12;GOLGA2;LMAN1;SCFD1;GORASP1;PPP6R3;PREB;SEC24D;SEC24C;CTSC;SEC31A
vesicle coating (GO:0006901)	21/64	0.000115181	0.00470214	0	0	2.3263	21.0973	NSF;ANKRD28;SEC23A;SEC24B;SEC24A;GOSR2;SEC16A;USO1;TGFA;CSNK1D;KLHL12;GOLGA2;LMAN1;SCFD1;GORASP1;PPP6R3;PREB;SEC24D;SEC24C;CTSC;SEC31A
ciliary basal body-plasma membrane docking (GO:0097711)	28/97	0.000120654	0.00488651	0	0	2.04651	18.4648	C2CD3;DCTN1;FBF1;CCP110;ACTR1A;CNTRL;NEK2;CEP192;CEP97;PCNT;CEP76;NINL;YWHAG;CLASP1;CDK5RAP2;PLK4;CEP135;ODF2;CEP152;CEP131;PLK1;HAUS3;CSNK1D;HAUS6;CKAP5;CENPJ;FGFR1OP;CEP162
Golgi organization (GO:0007030)	33/122	0.00012701	0.00510341	0	0	1.9177	17.2042	USP6NL;PI4K2B;CUL7;ATL2;GOLGA2;ARHGAP21;LMAN1;GOLGA5;TRAPPC12;MYO18A;TRAPPC11;DYM;TMED7;CLASP1;CLASP2;ARFGEF1;BCAS3;PRMT5;HACE1;FBXW8;ATP8B2;COG4;SEC16A;COG3;GBF1;COG2;CSNK1D;TRAPPC8;GAK;NPLOC4;STK25;ZW10;GORASP1
COPII-coated vesicle budding (GO:0090114)	22/69	0.0001291	0.00514687	0	0	2.26048	20.2424	NSF;ANKRD28;SEC23A;SEC24B;SEC24A;GOSR2;SEC16A;USO1;TGFA;MIA3;CSNK1D;KLHL12;GOLGA2;LMAN1;SCFD1;GORASP1;PPP6R3;PREB;SEC24D;SEC24C;CTSC;SEC31A
negative regulation of apoptotic process (GO:0043066)	98/486	0.000132195	0.00522939	0	0	1.42961	12.7682	ANKLE2;MYC;AKT2;RPS6KA1;AKT1;SOX8;SOX9;EPHB4;EPHB3;PDGFRB;PDGFRA;PRKCI;MEF2C;PCID2;AREL1;TLE1;F2R;WNT5A;LIG4;WDR73;MSH2;YME1L1;DPEP1;PHIP;ROR1;ROR2;IL6ST;RAF1;EPHA3;BHLHB9;SHC1;PSEN1;FOXO1;BAG3;FIGNL1;MAP2K5;TXNDC5;MCL1;HSPA9;TFAP2B;STIL;API5;PLK2;PLK1;ASNS;BRAF;PA2G4;PTK2;SETX;DAB2;QARS;SNAI2;RET;ITGB1;GSK3B;DDX3X;SIX1;AATF;IKBKB;OPA1;SIX4;CASP3;MYO18A;CASP2;ERC1;USP47;ANXA1;SPHK1;ANXA5;TOPORS;S…
mitotic spindle assembly (GO:0090307)	17/47	0.00013224	0.00519091	0	0	2.56435	22.902	TUBGCP2;KIF23;KIF11;CDC14A;CDC14B;GOLGA2;TPX2;RACGAP1;CHEK2;TUBGCP5;FLNA;CEP192;TUBGCP3;TUBGCP4;CLASP1;BIRC2;BIRC3
DNA damage checkpoint (GO:0000077)	15/39	0.000146995	0.00572609	0	0	2.7268	24.0643	HUS1;PRPF19;STK4;USP28;CDC14B;HINFP;BRIP1;CHEK2;CHEK1;TAOK2;WAC;INTS7;CLOCK;ATR;RAD9A
negative regulation of translation (GO:0017148)	26/89	0.000167849	0.00648888	0	0	2.07114	18.0033	DDX3X;FMR1;SHMT1;LIMD1;EPRS;GIGYF2;SYNCRIP;UNK;IGF2BP1;IGF2BP2;METTL16;YTHDF3;CNOT10;EIF2AK4;PUM1;MEX3C;MOV10;ILF3;CNOT6;LIN28A;CNOT7;CNOT1;NCL;CNOT2;CAPRIN1;AGO2
microtubule nucleation by microtubule organizing center (GO:0051418)	2019-06-08	0.000169769	0.00651376	0	0	5.31726	46.1596	NIN;TUBGCP2;TUBGCP5;TUBGCP3;CEP192;TUBGCP4
polyol metabolic process (GO:0019751)	17/48	0.000178068	0.00678119	0	0	2.51093	21.6777	IPPK;INPP1;IPMK;PTEN;OCRL;SLC5A3;INPP5B;ITPKC;INPP4B;PLCB3;PLCB4;PPIP5K2;PLCG2;PLCG1;IP6K1;PLCB1;PLCD1
DNA-templated transcription, elongation (GO:0006354)	30/109	0.000180621	0.00682748	0	0	1.95129	16.8184	GTF2A1;SETD2;CCNT2;CTDP1;CCNT1;ELL;CTR9;GTF2E1;AFF4;CDC73;IWS1;TAF1B;POLR2A;POLR2B;NELFA;PCID2;PBRM1;NCBP1;EAF1;ELP2;ELP3;SSRP1;GTF2H4;ERCC3;POLR1A;POLR1B;TAF4B;PAF1;TAF6;TAF2
spindle assembly checkpoint (GO:0071173)	2019-09-17	0.000181005	0.00679169	0	0	3.75336	32.3427	APC;ZW10;PLK1;KLHL22;BUB1B;TTK;TRIP13;BUB1;MAD1L1
regulation of transcription from RNA polymerase I promoter (GO:0006356)	2019-09-17	0.000181005	0.00674211	0	0	3.75336	32.3427	UTP15;MBD4;DHX33;HEATR1;ERBB2;WDR75;FLNA;WDR43;PHF8
cellular response to inorganic substance (GO:0071241)	2019-09-17	0.000181005	0.00669326	0	0	3.75336	32.3427	BLM;FMR1;DDX11;ATRX;TIMELESS;DPEP1;MTR;SPIDR;FOXO1
mitotic spindle assembly checkpoint (GO:0007094)	2019-09-17	0.000181005	0.0066451	0	0	3.75336	32.3427	APC;ZW10;PLK1;KLHL22;BUB1B;TTK;TRIP13;BUB1;MAD1L1
mitotic spindle checkpoint (GO:0071174)	2019-09-17	0.000181005	0.00659764	0	0	3.75336	32.3427	APC;ZW10;PLK1;KLHL22;BUB1B;TTK;TRIP13;BUB1;MAD1L1
negative regulation of cell adhesion (GO:0007162)	21/66	0.000188214	0.00681175	0	0	2.25581	19.3502	ACVRL1;SEMA5A;CD164;JAG1;FZD4;FZD7;PDE3B;TBCD;ADAM10;MIA3;GTPBP4;PTK2;ERBB3;RASA1;PLXNB2;SNAI2;NF2;TGFBI;CBLL1;PLXNA4;SIPA1
chordate embryonic development (GO:0043009)	19/57	0.000190241	0.00683663	0	0	2.36323	20.2463	FOXD3;MBNL1;STIL;WNT5A;LIG4;ADAM10;BRCA1;GATA3;PKD2;PCSK5;PKD1;TGFBR1;HINFP;VEGFA;SULF2;FUT8;SIX4;SOX8;DACT1
mRNA polyadenylation (GO:0006378)	2019-12-28	0.000203506	0.00726217	0	0	3.03844	25.8261	AHCYL1;CPSF6;PNPT1;CPSF1;CPSF3;PAPOLA;TUT1;PAF1;MTPAP;GRSF1;CDC73;WDR33
negative regulation of cell-matrix adhesion (GO:0001953)	2019-12-28	0.000203506	0.00721174	0	0	3.03844	25.8261	ACVRL1;BCAS3;JAG1;RASA1;DLC1;PTEN;CASK;APOD;NF2;PHLDB2;CORO1C;CLASP2
microtubule polymerization (GO:0046785)	2019-12-28	0.000203506	0.00716201	0	0	3.03844	25.8261	GOLGA2;TUBGCP2;TRPV4;CENPJ;TUBGCP5;SLAIN2;CSNK1D;TUBGCP3;TUBGCP4;CKAP5;CLASP1;CLASP2
negative regulation of focal adhesion assembly (GO:0051895)	2019-08-14	0.00021005	0.00734169	0	0	4.05125	34.3066	ACVRL1;BCAS3;DLC1;PTEN;APOD;PHLDB2;CORO1C;CLASP2
regulation of mRNA catabolic process (GO:0061013)	2019-08-14	0.00021005	0.00729175	0	0	4.05125	34.3066	UPF1;PNPT1;CNOT7;CNOT1;FMR1;KHSRP;RC3H1;GTPBP1
pore complex assembly (GO:0046931)	2019-08-14	0.00021005	0.00724248	0	0	4.05125	34.3066	NDC1;NUP93;NUP205;AHCTF1;NUP107;NUP153;ANO6;NUP98
positive regulation of RNA metabolic process (GO:0051254)	14/36	0.000212196	0.00726737	0	0	2.7571	23.3195	UTP15;MAP2K1;PNPT1;HEATR1;WDR75;NMD3;WDR43;SUPV3L1;SETX;LIN28A;MYCN;POLR2A;RIOK2;RIOK1
aspartate family amino acid biosynthetic process (GO:0009067)	2019-07-11	0.000215692	0.00733783	0	0	4.51162	38.0855	MTRR;MTHFD1;ASNS;PLOD3;PLOD2;MTR;PLOD1
RNA 3'-end processing (GO:0031123)	20/62	0.000215725	0.00729035	0	0	2.287	19.3057	ZCCHC6;PNPT1;NCBP1;CPSF1;POLDIP3;CPSF3;CSTF2;CPSF2;THOC1;CSTF2T;CASC3;THOC2;CDC40;WDR33;SUPV3L1;LIN28B;LIN28A;IGFLR1;PAPOLA;DHX38
actin cytoskeleton reorganization (GO:0031532)	20/62	0.000215725	0.00724239	0	0	2.287	19.3057	FARP2;NRP1;ANXA1;AUTS2;NCOA3;GAB1;NEDD9;PARVA;ATP2C1;MKLN1;PTK7;TRPV4;KIT;MICALL2;MYH9;FLNA;PHACTR1;RICTOR;TNIK;S1PR2
regulation of cell migration (GO:0030334)	68/317	0.000223213	0.00744482	0	0	1.52082	12.7861	RET;ACVRL1;PTPRU;CLIC4;SERPINE2;PTEN;MIA3;SYNE2;CCAR1;ROBO1;AKT2;DAG1;ENPP2;AKT1;ARID2;GTSE1;PDGFRB;PDGFRA;ANXA1;SPHK1;F2R;ADAM10;ACTN4;GTPBP4;TGFBR1;RNF41;RAP2C;PTP4A1;TMEFF2;MMP14;ADAM17;DPEP1;ITGA6;ROR2;CBLL1;VCL;SEMA3C;SEMA3A;CORO1C;SDCBP;HAS2;FLNA;SRGAP2;PLXNA4;RNF20;TCAF1;JAG1;HACE1;SEMA4C;ELP3;LAMB1;SORL1;PTK2;VEGFA;IGSF10;DAB2;MYO1C;APC;DLC1;STK26;SNAI1;SNAI2;PLXNB2;FGFR1OP;AMOTL2;NF2;REC…
intracellular steroid hormone receptor signaling pathway (GO:0030518)	21/67	0.000238102	0.00788982	0	0	2.22214	18.5389	YAP1;MBD4;DAXX;KDM3A;RBFOX2;RNF14;NCOA6;NCOA3;NCOA4;DDX54;TRIP4;UBE3A;BRCA1;RNF4;PIAS2;MED14;MED24;THRAP3;NEDD4;UBR5;NRIP1
positive regulation of protein kinase activity (GO:0045860)	42/173	0.000238262	0.00784421	0	0	1.7212	14.3584	DDX3X;RALB;CAB39;IQGAP1;STK4;RPTOR;ERBB3;NEK1;ECT2;MAP4K5;PAK2;MAP2K5;MAP4K3;PAK4;MAP2K3;MAP2K4;EGR1;MAP3K3;DAXX;MAP2K1;XRCC6;MAP3K1;NEK4;RIPK3;XRCC5;MMD;OXSR1;ATG13;PTK2;TGFBR2;VEGFA;TPX2;DLG3;TRAF4;STK25;STK26;TRAF6;TAOK2;TNIK;CACUL1;TELO2;DDR2
histone lysine demethylation (GO:0070076)	2019-10-21	0.000243302	0.00795877	0	0	3.37604	28.0927	KDM5A;KDM5B;KDM4B;KDM3A;KDM5C;KDM2A;KDM4C;KDM1A;KDM8;PHF8
vesicle-mediated transport (GO:0016192)	84/411	0.000245179	0.00796911	0	0	1.44899	12.0462	USP6NL;CLTC;SNAP23;MIA3;PIK3C2A;ACTR1A;GOLGA5;DPYSL2;CPNE1;ANKFY1;VPS35;KIF1B;ERC1;GPRASP1;VPS39;SCYL2;APPL1;AGFG1;NSF;CSNK1G3;BCAS3;PRKCI;VPS33A;NCOA3;APLP2;VPS33B;TSC2;CSNK1D;ARAP1;ATG14;RBSN;ARFGAP1;ARFGAP2;DNM2;HEATR5A;TBC1D4;HEATR5B;TBC1D5;RHOJ;PIK3C3;RIN3;KIF20A;CHMP7;CSNK1G1;BECN1;TMEM87B;DCTN1;GOSR2;USO1;RHOBTB3;PIK3R4;VPS26B;HSPA13;CYTH3;CECR2;SNX4;MICALL1;VPS11;MICALL2;VPS54;ATP6V1H;RAB…
epidermal growth factor receptor signaling pathway (GO:0007173)	19/58	0.000245888	0.00794156	0	0	2.32248	19.3013	DGKD;SHC1;PXN;GAB1;TGFA;CBLB;IQGAP1;PIK3C2A;CBL;PTK2;ADAM17;NRAS;PIK3CA;ABL1;AKT1;SOX9;PLCG1;SOS1;EPS15
transcription elongation from RNA polymerase II promoter (GO:0006368)	27/96	0.000253338	0.0081307	0	0	1.99397	16.5117	GTF2A1;SETD2;CCNT2;CTDP1;ELL;CCNT1;CTR9;AFF4;GTF2E1;CDC73;IWS1;POLR2A;POLR2B;NELFA;PCID2;PBRM1;NCBP1;EAF1;ELP2;ELP3;SSRP1;GTF2H4;ERCC3;TAF4B;PAF1;TAF6;TAF2
macroautophagy (GO:0016236)	30/111	0.000255787	0.00815802	0	0	1.91613	15.8486	BECN1;VCP;PRKAA1;MTMR3;EI24;PIK3R4;AMBRA1;RB1CC1;MFN1;UBQLN1;MFN2;ATG7;VPS16;PRKAB2;VPS33A;YOD1;VPS37A;WIPI1;STAM;WIPI2;ATG14;ATG13;ATG16L1;TBC1D5;SNX14;NBR1;PLAA;ATG4B;ULK1;PIK3C3
negative regulation of transcription, DNA-templated (GO:0045892)	150/814	0.000280596	0.00889367	0	0	1.30645	10.6849	TCERG1;KDM1A;WWC2;ZBTB21;LOXL3;EHMT1;PRDM1;NOC2L;CCAR2;ETS2;ARHGAP35;IKZF5;ELK3;EDNRB;MYC;SAP130;SOX8;SOX9;BTRC;MEF2A;DAXX;MEF2C;RBFOX2;SMARCC2;TLE1;FBXW11;WNT5A;FOXP2;DKK3;HCFC1;ILF3;KAT6A;TIMELESS;CLOCK;DLX1;KHDRBS1;SHC1;CTR9;ZBTB1;GATA3;PSEN1;ZBTB5;FOXO1;ZBTB2;SBNO2;NACC2;ALX1;RREB1;SKIL;MAP2K5;TFAP2B;JUN;DR1;XRCC6;TFAP2C;ZBTB14;XRCC5;CBX2;PLK1;SETDB2;NR1D2;PA2G4;SMARCA2;SMARCA4;DAB2;SNW1;CNOT…
positive regulation of histone methylation (GO:0031062)	2019-11-25	0.000283381	0.0089265	0	0	3.11946	25.482	DNMT1;PAXIP1;SNW1;AUTS2;CTR9;DNMT3B;TET1;PAF1;BRCA1;JARID2;OGT
histone monoubiquitination (GO:0010390)	2019-11-25	0.000283381	0.00887174	0	0	3.11946	25.482	RNF20;DDB1;UHRF1;CTR9;WAC;PAF1;TRIM37;BCOR;CDC73;RNF40;CUL4B
purine nucleobase biosynthetic process (GO:0009113)	2019-05-06	0.000294755	0.00917156	0	0	5.90807	48.0289	PRPS1;MTHFD1;MTHFD1L;SHMT1;GMPS
regulation of wound healing, spreading of epidermal cells (GO:1903689)	2019-05-06	0.000294755	0.00911598	0	0	5.90807	48.0289	PTEN;PHLDB2;RREB1;CLASP1;CLASP2
monoubiquitinated protein deubiquitination (GO:0035520)	2019-05-06	0.000294755	0.00906106	0	0	5.90807	48.0289	USP47;ATXN3;USP15;USP7;BAP1
5S class rRNA transcription from RNA polymerase III type 1 promoter (GO:0042791)	2019-05-06	0.000294755	0.0090068	0	0	5.90807	48.0289	GTF3C1;GTF3C2;GTF3C3;GTF3C4;GTF3C5
positive regulation of cellular protein metabolic process (GO:0032270)	26/92	0.000300759	0.00913557	0	0	2.00361	16.2476	AMER1;DDX3X;POLDIP3;UHRF1;FMR1;PTTG1IP;ERBB2;VPS11;AKT1;VPS35;BTRC;ATG7;DACT1;YTHDF1;YTHDF3;FBXW11;PLK1;MSN;LARP4B;PASK;LARP4;ASPH;RPS6KB1;OGT;TRIM32;EIF4G1
protein export from nucleus (GO:0006611)	2019-12-29	0.000302827	0.00914394	0	0	2.93366	23.7696	NUP214;ANKLE1;XPO1;XPO4;SMURF1;CSE1L;XPO6;CHORDC1;XPO5;XPO7;NUP88;PKD1
neuron projection extension (GO:1990138)	2019-12-29	0.000302827	0.00909015	0	0	2.93366	23.7696	NLGN3;NRP1;CYFIP1;IMPACT;AUTS2;FLRT3;USP9X;SEMA3A;CPNE1;ULK1;IQGAP1;EIF2AK4
endodermal cell differentiation (GO:0035987)	13/33	0.000305947	0.00913011	0	0	2.79291	22.6005	SETD2;ITGB5;ITGA4;MMP2;CTR9;FN1;LAMB1;CDC73;MMP14;COL4A2;PAF1;ITGAV;ITGA5
autophagosome assembly (GO:0000045)	19/59	0.000315238	0.00935268	0	0	2.28312	18.4069	BECN1;SMURF1;ATG9A;WIPI1;TRAPPC8;WIPI2;AMBRA1;ATG14;ATG13;ATG16L1;RB1CC1;RAB23;UBQLN1;ATG4B;MFN2;ULK1;PIK3C3;ATG7;ATG2B
protein localization to centrosome (GO:0071539)	2019-09-18	0.000316745	0.00934305	0	0	3.54484	28.5623	STIL;NUDCD3;C2CD3;SPAG5;CCDC14;CEP131;CSNK1D;CEP192;HOOK3
transmembrane receptor protein tyrosine kinase signaling pathway (GO:0007169)	81/397	0.000331187	0.00971291	0	0	1.44651	11.5906	CYFIP1;NCKAP1;NRP1;ITSN1;IDE;PIK3C2A;AP2A2;ACTB;PTPRG;PTBP1;SPRED1;UBASH3B;FGF9;AKT2;CASP3;AKT1;ITGAV;JAK2;EPHB4;APPL1;JAK1;EPHB3;ACTR3;PDGFRB;ACTR2;PDGFRA;RBFOX2;ATP6AP1;NCBP1;MMP2;GAB1;TSC2;FRS2;GFRA2;PIK3CA;HNRNPH1;RASA1;KIT;ELMO2;PHIP;PLCB1;SOS1;CRK;DOCK1;GPLD1;EPHA3;DDR2;ATP6V1A;SHC1;PXN;PIK3R3;NEDD9;PIK3R2;PSEN1;CBL;GIGYF2;FOXO1;APH1A;EFNB2;SDCBP;NCSTN;FLRT2;POLR2A;ERBB3;FLRT3;POLR2B;ERBB2;…
peptidyl-asparagine modification (GO:0018196)	16/46	0.000347256	0.010126	0	0	2.46598	19.6426	VCP;RPN2;MAGT1;LMAN1;FUT8;ST3GAL4;STT3A;HIF1AN;STT3B;UGGT2;ST6GALNAC3;ST3GAL1;UGGT1;ST6GALNAC4;ST3GAL2;ST6GALNAC6
protein complex subunit organization (GO:0071822)	16/46	0.000347256	0.0100684	0	0	2.46598	19.6426	NDC1;NUP205;SEH1L;NUP133;LUM;TGFBR1;AFG3L2;COL3A1;COL1A2;COL5A1;COL5A2;SERPINH1;NUP54;NUP98;ATP7A;DDR2
regulation of anatomical structure morphogenesis (GO:0022603)	24/83	0.000348192	0.0100385	0	0	2.05003	16.3239	MEF2C;POGLUT1;PID1;WARS;VASH2;RC3H1;LARP4;ETS1;MYO19;CAMSAP1;STRIP1;ZMYM1;ZMYM2;ADGRA2;ZMYM6;ERBB2;DAG1;PHIP;QRICH1;PHLDB2;PDZD8;CLASP1;SH3D19;CLASP2
DNA damage response, signal transduction by p53 class mediator (GO:0030330)	24/83	0.000348192	0.00998214	0	0	2.05003	16.3239	PAXIP1;PRMT1;USP10;PLK2;ATRX;ARID3A;CNOT10;BRCA1;FOXM1;CDC25C;RPS6KA6;CCNB1;CNOT6;CNOT7;CNOT1;CHEK2;CNOT2;CENPJ;CARM1;SESN2;CASP2;MDM4;GTSE1;E2F7
positive regulation of cell cycle arrest (GO:0071158)	24/83	0.000348192	0.00992638	0	0	2.05003	16.3239	UHRF2;PRMT1;PLK2;ARID3A;CNOT10;BRCA1;PKD2;CDC25C;RRP8;CCNB1;CNOT6;CNOT7;FAP;MYBBP1A;CNOT1;CHEK2;CNOT2;CENPJ;CARM1;CASP2;MDM4;CRLF3;GTSE1;E2F7
phosphatidylinositol metabolic process (GO:0046488)	30/113	0.000357557	0.0101367	0	0	1.88222	14.9377	PI4K2B;VAC14;SLC27A1;MTMR2;MTMR3;MTMR12;PIK3R4;PTEN;PIK3R3;PIK3R2;MTMR4;PIK3C2A;MTMR6;INPP5B;EFR3A;PLCG2;PIP5K1C;IP6K1;PDGFRB;PLEKHA2;SACM1L;PLA2G4A;OCRL;FAM126A;PLEKHA8;INPP4B;PIKFYVE;PIK3CA;PIK3C3;PLCB1
antigen processing and presentation of exogenous peptide antigen (GO:0002478)	27/98	0.000364619	0.0102798	0	0	1.95328	15.4635	DCTN5;SEC23A;DCTN1;CLTC;KIF11;AP2A2;KIF15;ACTR1A;ACTR1B;RACGAP1;AP1G1;SEC31A;SEC24B;SEC24A;AP1B1;KIF23;KIF22;DNM2;DYNC1LI1;DYNC1LI2;KIF18A;CAPZA1;CANX;KIF2C;OSBPL1A;SEC24D;SEC24C
antigen processing and presentation of exogenous peptide antigen via MHC class II (GO:0019886)	27/98	0.000364619	0.0102234	0	0	1.95328	15.4635	DCTN5;SEC23A;DCTN1;CLTC;KIF11;AP2A2;KIF15;ACTR1A;ACTR1B;RACGAP1;AP1G1;SEC31A;SEC24B;SEC24A;AP1B1;KIF23;KIF22;DNM2;DYNC1LI1;DYNC1LI2;KIF18A;CAPZA1;CANX;KIF2C;OSBPL1A;SEC24D;SEC24C
DNA duplex unwinding (GO:0032508)	15/42	0.00038071	0.0106162	0	0	2.53203	19.9359	PIF1;BLM;RTEL1;PARP1;DDX11;RECQL;XPC;GTF2H4;SUPV3L1;CUL4A;DDB1;RECQL5;ERCC3;ASCC3;CUL4B
negative regulation of adherens junction organization (GO:1903392)	2019-08-15	0.000394437	0.0109392	0	0	3.78117	29.637	ACVRL1;BCAS3;DLC1;PTEN;APOD;PHLDB2;CORO1C;CLASP2
regulation of protein complex assembly (GO:0043254)	22/74	0.000395023	0.0108962	0	0	2.10774	16.5175	FARP2;GSK3B;VCP;DDX3X;WARS;RALB;FBLIM1;FAF1;RNF4;SPIDR;HCFC1;VEGFA;IMPACT;NCLN;VPS41;TRAPPC12;VPS11;ULK1;PREB;DNM1L;RAF1;VPS16
spliceosomal snRNP assembly (GO:0000387)	14/38	0.000410201	0.0112541	0	0	2.61199	20.3705	PRMT5;PRMT7;USP4;DDX20;PRPF19;PRPF8;WDR77;SART3;PRPF6;PRPF3;GEMIN4;GEMIN5;PRPF31;AAR2
in utero embryonic development (GO:0001701)	2019-11-26	0.0004289	0.0117042	0	0	2.99948	23.2588	FOXD3;FUT8;MBNL1;STIL;LIG4;ADAM10;SOX8;PKD1;TGFBR1;HINFP;VEGFA
intra-Golgi vesicle-mediated transport (GO:0006891)	13/34	0.000431846	0.0117219	0	0	2.71076	21.0015	NSF;COPB2;COPA;COG6;COPB1;GOSR2;COG4;COG3;COG2;GOLGA3;GOLGA5;COPG1;RAB6A
phosphatidylinositol biosynthetic process (GO:0006661)	27/99	0.000434943	0.0117435	0	0	1.93355	14.9663	PI4K2B;VAC14;SLC27A1;MTMR2;MTMR3;MTMR12;PIGN;PIK3R4;PTEN;PIK3R3;PIK3R2;MTMR4;PIK3C2A;MTMR6;PLCG2;PIP5K1C;PLEKHA2;SACM1L;OCRL;PLEKHA8;INPP4B;PIGB;PIKFYVE;PIK3CA;PIGA;PIK3C3;PIGG
antigen processing and presentation of peptide antigen via MHC class II (GO:0002495)	27/99	0.000434943	0.0116816	0	0	1.93355	14.9663	DCTN5;SEC23A;DCTN1;CLTC;KIF11;AP2A2;KIF15;ACTR1A;ACTR1B;RACGAP1;AP1G1;SEC31A;SEC24B;SEC24A;AP1B1;KIF23;KIF22;DNM2;DYNC1LI1;DYNC1LI2;KIF18A;CAPZA1;CANX;KIF2C;OSBPL1A;SEC24D;SEC24C
positive regulation of ribosome biogenesis (GO:0090070)	2019-06-09	0.000448198	0.0119746	0	0	4.72646	36.4423	UTP15;HEATR1;WDR75;RIOK2;RIOK1;WDR43
positive regulation of rRNA processing (GO:2000234)	2019-06-09	0.000448198	0.0119123	0	0	4.72646	36.4423	UTP15;HEATR1;WDR75;RIOK2;RIOK1;WDR43
positive regulation of transcription of nuclear large rRNA transcript from RNA polymerase I promoter (GO:1901838)	2019-06-09	0.000448198	0.0118505	0	0	4.72646	36.4423	IPPK;NCL;MARS;DDX11;NOL11;SMARCA4
regulation of rRNA processing (GO:2000232)	2019-07-12	0.000454487	0.0119549	0	0	4.13565	31.8294	UTP15;USP36;HEATR1;WDR75;RIOK2;RIOK1;WDR43
cargo loading into COPII-coated vesicle (GO:0090110)	2019-07-12	0.000454487	0.0118936	0	0	4.13565	31.8294	SEC24B;SEC23A;SEC24A;MIA3;SEC24D;SEC24C;SEC31A
protein hydroxylation (GO:0018126)	2019-07-12	0.000454487	0.0118329	0	0	4.13565	31.8294	VPS33B;P3H2;PLOD3;PLOD2;VIPAS39;PLOD1;HIF1AN
positive regulation of mRNA metabolic process (GO:1903313)	2019-07-12	0.000454487	0.0117728	0	0	4.13565	31.8294	UPF1;PNPT1;CNOT7;CNOT1;KHSRP;RC3H1;GTPBP1
maturation of SSU-rRNA (GO:0030490)	16/47	0.000458232	0.0118099	0	0	2.41351	18.5554	UTP6;KRR1;WDR3;HEATR1;NAT10;NOC4L;PWP2;WDR46;TBL3;BMS1;TSR1;RIOK2;UTP20;NOL10;RIOK1;NOL11
positive regulation of neurogenesis (GO:0050769)	21/70	0.000463746	0.0118919	0	0	2.12691	16.3265	SPEN;MEF2C;SEMA6A;BHLHB9;MMD;SERPINF1;SEMA3A;TCF12;LIG4;VEGFA;HEYL;IMPACT;SNW1;CPNE1;PLAA;SOX8;NSMF;TCF4;KIF20B;ECT2;TRIM32
positive regulation of apoptotic process (GO:0043065)	65/308	0.00048326	0.0123304	0	0	1.4962	11.4234	TOP2A;ITGB1;RARG;DDX3X;FAF1;ITSN1;CCAR2;IFIT2;PREX1;ING5;ADAMTSL4;MYC;RPS6KA2;CASP2;DNM1L;RBM5;ARHGEF11;ARHGEF12;APAF1;F2R;ARHGEF16;ANO6;DUSP6;TGFBR1;DNM2;TIAM2;TRAF7;MELK;LATS2;TRAF6;SIK1;ARHGEF1;ITGA6;SOS1;ATF6;SOS2;GPLD1;ARHGEF26;DDX20;PSEN1;STK4;FGD1;FOXO1;PPM1F;APH1A;GNA13;MAPK9;NCSTN;BCLAF1;BCL2L11;ABL1;ECT2;ATG7;TFAP2B;JUN;RRP1B;NET1;REST;MYBBP1A;FAP;APC;ERCC3;TRIM39;DLC1;MAP3K11
mRNA 3'-end processing (GO:0031124)	22/75	0.000485509	0.0123261	0	0	2.07964	15.8683	AHCYL1;CPSF6;NCBP1;CPSF1;POLDIP3;CPSF3;CSTF2;CPSF2;THOC1;CSTF2T;CASC3;THOC2;CDC73;CDC40;WDR33;IGFLR1;PAPOLA;TUT1;DHX38;PAF1;MTPAP;GRSF1
glycosaminoglycan biosynthetic process (GO:0006024)	27/100	0.000516923	0.0130587	0	0	1.91421	14.486	B4GALT1;CHPF;SDC3;HS6ST2;NDST2;NDST1;CHSY1;DSEL;GPC1;DSE;ST3GAL4;GPC3;HAS2;GPC4;ST3GAL1;GPC6;ST3GAL2;LUM;GLCE;ABCC5;BGN;EXT2;UGDH;VCAN;UST;SDC1;AGRN
protein glycosylation (GO:0006486)	33/131	0.00052612	0.0132256	0	0	1.78595	13.4839	DPAGT1;POMT2;POGLUT1;B4GALT1;GAL3ST1;RPN2;TNKS;FUT10;PLOD3;MAGT1;GOLGA2;FUT8;TNKS2;POFUT1;DAG1;ST3GAL4;ST3GAL1;ST3GAL2;B3GALNT2;GALNT7;MGEA5;ALG8;PARP1;GFPT2;GALNT1;COG3;TET2;TET1;ALG11;POMGNT1;B3GNT5;EOGT;OGT
regulation of neuron migration (GO:2001222)	2019-09-19	0.000526693	0.0131751	0	0	3.35827	25.3512	IGSF10;COL3A1;SEMA6A;SEMA3A;PLXNB2;PLAA;NSMF;KIF20B;SRGAP2
negative regulation of cell junction assembly (GO:1901889)	2019-09-19	0.000526693	0.0131108	0	0	3.35827	25.3512	ACVRL1;IKBKB;BCAS3;DLC1;PTEN;APOD;PHLDB2;CORO1C;CLASP2
cellular response to insulin stimulus (GO:0032869)	29/111	0.000591414	0.0146504	0	0	1.85226	13.7678	ATP6V1A;C2CD5;SHC1;PDE3B;PIK3R3;PIK3R2;IDE;PIK3C2A;FOXO1;AKT2;ATP6V0A2;AKT1;ATP6V1H;APPL1;RAB8B;PRKCI;ATP6AP1;PARP1;DENND4C;GAB1;MYO5A;RAB31;TBC1D4;APC;RPS6KB1;MARS;PHIP;SOS1;GPLD1
inositol phosphate metabolic process (GO:0043647)	16/48	0.000598315	0.0147498	0	0	2.36323	17.5384	IPPK;INPP1;IPMK;PTEN;OCRL;INPP5B;ITPKC;INPP4B;PLCB3;PLCB4;PPIP5K2;PLCG2;PLCG1;IP6K1;PLCB1;PLCD1
cellular amino acid catabolic process (GO:0009063)	2019-10-23	0.000602968	0.014793	0	0	3.08247	22.8524	CTH;IVD;MCCC1;DBT;ABAT;ADO;BCAT1;ACADSB;DLD;HIBCH
protein K48-linked deubiquitination (GO:0071108)	2019-10-23	0.000602968	0.0147222	0	0	3.08247	22.8524	OTUD4;USP25;USP8;VCPIP1;ATXN3;USP37;USP5;USP33;YOD1;BAP1
nucleic acid metabolic process (GO:0090304)	23/81	0.000608054	0.0147757	0	0	2.01312	14.9077	SMARCAL1;ANKLE1;RBFOX2;NCBP1;IGFBP4;DDX54;CASC3;DUSP11;PTBP1;ATXN2;RECQL5;POLR2A;HNRNPH1;ERI1;POLR2B;ERI2;XRN2;HNRNPH2;MMS19;TOPBP1;DNA2;KPNA2;POLG
RNA transport (GO:0050658)	23/81	0.000608054	0.0147057	0	0	2.01312	14.9077	NUP214;RANBP2;POM121;PNPT1;NCBP1;NUP133;NUP155;POLDIP3;FMR1;THOC1;NUP153;CASC3;THOC2;CKAP5;CDC40;TGFBR2;NXF1;ATXN2;XPO5;IGFLR1;DHX38;NUP98;SIDT2
regulation of transcription, DNA-templated (GO:0006355)	270/1599	0.000630002	0.0151646	0	0	1.19713	8.82261	ATF2;SMARCAL1;NUP107;EHMT1;RRP8;CCAR2;ELK3;MYC;CHEK2;GPBP1;RPS6KA1;AKT1;KAT7;SOX8;SOX9;BTRC;CDK5RAP2;SMARCC1;DAXX;MEF2C;SMARCC2;RBFOX2;HCFC1;DKK3;NIF3L1;KARS;RFX7;ATF7;ATF6;CLOCK;SRCAP;CTR9;TGFA;BAZ2A;GATA3;HIF1A;MED12L;BRIP1;ALX1;RREB1;ZBED4;STAT5B;EGR1;JUN;XRCC6;XRCC5;FZD4;FZD7;SETDB2;SMARCA5;NFATC3;TRIP4;NR1D2;CDC6;PA2G4;SMARCA2;FLI1;SMARCA4;POLA1;SNW1;QARS;FUBP3;SNAI1;GTF2IRD1;MMS19;RBAK;RCOR…
regulation of macroautophagy (GO:0016241)	30/117	0.000673415	0.0161335	0	0	1.81787	13.2762	ATP6V1A;PRKAA1;MTMR3;GNAI3;VPS26B;RPTOR;TBK1;CASP3;RB1CC1;SESN2;ATP6V0A2;AKT1;TBC1D14;ATP6V1H;VPS35;MAP3K7;SNX5;PRKAB2;EXOC8;TSC2;ATG13;PIKFYVE;PIK3CA;NEDD4;EXOC4;WAC;ULK1;SMCR8;PAFAH1B2;EXOC1
protein localization to microtubule organizing center (GO:1905508)	2019-08-16	0.000691502	0.0164894	0	0	3.54484	25.7946	STIL;C2CD3;SPAG5;CCDC14;CEP131;CSNK1D;CEP192;HOOK3
rRNA transcription (GO:0009303)	2019-08-16	0.000691502	0.0164127	0	0	3.54484	25.7946	GTF3C1;GTF3C2;GTF3C3;GTF3C4;GTF3C5;TAF1B;MARS;SPIN1
regulation of histone H3-K4 methylation (GO:0051569)	2019-08-16	0.000691502	0.0163367	0	0	3.54484	25.7946	DNMT1;PAXIP1;SNW1;AUTS2;CTR9;DNMT3B;BRCA1;BCOR
peptidyl-serine modification (GO:0018209)	40/171	0.00073288	0.0172345	0	0	1.65841	11.9713	CAMK2B;GSK3B;CAMK2D;POGLUT1;CAB39;TNKS;MAST2;STK4;PKD1;IKBKB;MAPK9;TBK1;CHEK2;AKT2;STK38;AKT1;STK38L;RICTOR;PAK2;PSKH1;GALNT7;CSNK1G3;MORC3;PRKCI;GALNT4;CHUK;PARP1;PLK2;GALNT1;PLK1;CSNK1D;MASTL;MAPK14;TGFBR1;HIPK3;TGFBR2;LATS2;ULK1;CSNK1G1;ATR
IRE1-mediated unfolded protein response (GO:0036498)	18/58	0.000739284	0.0173054	0	0	2.20025	15.8634	TSPYL2;CUL7;SHC1;DCTN1;DDX11;GOSR2;EDEM1;WIPI1;ARFGAP1;ADD1;SEC61A2;SEC61A1;SSR1;PREB;HYOU1;TPP1;SEC63;SEC31A
cytoplasmic microtubule organization (GO:0031122)	16/49	0.000773427	0.0180219	0	0	2.315	16.5862	ATAD1;NUMA1;TUBGCP2;FIGN;SLAIN2;WDR73;HOOK3;CAMSAP1;CAMSAP2;FIGNL1;TRPV4;CHORDC1;TUBGCP5;TUBGCP3;TUBGCP4;CLASP1
stress-activated MAPK cascade (GO:0051403)	19/63	0.000790244	0.0183301	0	0	2.13816	15.2732	MAP2K3;MAP2K4;CHUK;FBXW11;CUL1;MAPK14;DUSP9;CRKL;IKBKB;MAPK9;ADORA2B;TRAF6;TAOK2;TAB3;TAB1;BTRC;MAP3K7;MAP4K3;MAP3K11
regulation of translational initiation (GO:0006446)	19/63	0.000790244	0.0182471	0	0	2.13816	15.2732	EIF4A2;EIF2B5;PPP1R15B;KHDRBS1;YTHDF1;DDX3X;NCBP1;YTHDF3;FMR1;EIF2AK4;GLE1;IMPACT;RPS6KB1;ALKBH1;AGO2;EIF4G3;EIF4B;EIF4G1;EIF3B
regulation of G2/M transition of mitotic cell cycle (GO:0010389)	36/150	0.000800975	0.0184116	0	0	1.70152	12.1313	DCTN1;CUL1;CCP110;HMMR;CCNB1;ACTR1A;PSMD2;CNTRL;PSMD1;NEK2;CEP192;PCNT;CEP76;NINL;YWHAG;CLASP1;CDK5RAP2;PLK4;USP47;CEP135;ODF2;CEP152;CEP131;PLK1;HAUS3;CSNK1D;HAUS6;CKAP5;RINT1;TPX2;CDK6;PSME3;CENPJ;PSME4;FGFR1OP;DTL
membrane protein proteolysis (GO:0033619)	13/36	0.00081771	0.018712	0	0	2.56016	18.2002	RET;MBTPS1;SPPL2B;SPPL2A;ADAM10;PSEN1;APH1A;BACE1;NCSTN;ADAM17;TRAF6;DAG1;MYH9
apical junction assembly (GO:0043297)	13/36	0.00081771	0.0186285	0	0	2.56016	18.2002	PRKCI;PDCD6IP;WDR1;FBF1;TBCD;PARD6G;APC;PARD3;MICALL2;CTNNA1;STRN;ECT2;VCL
regulation of TOR signaling (GO:0032006)	20/68	0.000828884	0.0187991	0	0	2.0852	14.7954	PRKAA1;SEH1L;MIOS;TSC2;UBR2;UBR1;WDR24;TTI1;RPTOR;PREX1;TBCK;DEPTOR;LIN28A;PIK3CA;TMEM127;SMCR8;RICTOR;DEPDC5;FAM83D;TELO2
insulin receptor signaling pathway (GO:0008286)	20/68	0.000828884	0.0187159	0	0	2.0852	14.7954	ATP6V1A;C2CD5;ATP6AP1;SHC1;GAB1;PIK3R3;PIK3R2;IDE;PIK3C2A;FOXO1;PIK3CA;APC;AKT2;ATP6V0A2;AKT1;ATP6V1H;PHIP;SOS1;GPLD1;APPL1
mRNA splicing, via spliceosome (GO:0000398)	56/262	0.000833065	0.0187275	0	0	1.51535	10.7445	DDX42;CASC3;DDX41;PRPF19;CCAR1;EFTUD2;SYNCRIP;PTBP1;SART3;CWC22;DHX15;IGFLR1;PAPOLA;DHX16;RBM5;PRMT5;AQR;PRMT7;NCBP1;PRPF40B;PRPF40A;CDC40;WDR77;WDR33;PRPF4;PRPF6;HNRNPUL1;HNRNPH1;PRPF3;GEMIN4;GEMIN5;HNRNPH2;SNRNP200;ZCCHC8;SF3B3;DHX8;CSTF2;SRRT;DDX20;CSTF2T;PRPF8;POLR2A;POLR2B;DHX38;SF3B1;SPEN;SF3A1;CPSF1;GPKOW;CPSF3;CPSF2;CHERP;XAB2;SNW1;PRPF31;BUD13
regulation of anoikis (GO:2000209)	2019-09-20	0.000838296	0.0187624	0	0	3.19036	22.6009	ITGB1;TLE1;MYBBP1A;PIK3CA;SNAI2;SIK1;ITGA5;PTK2;MCL1
autophagy of nucleus (GO:0044804)	2019-09-20	0.000838296	0.0186805	0	0	3.19036	22.6009	BECN1;ATG9A;ATG4B;TRAPPC8;WIPI1;WIPI2;ATG13;ATG7;ATG2B
signal transduction involved in DNA damage checkpoint (GO:0072422)	2019-07-13	0.000864843	0.0191882	0	0	3.81752	26.9248	FZR1;PLK1;CHEK1;BRCA1;PRPF19;DTL;CDC14B
protein N-linked glycosylation via asparagine (GO:0018279)	15/45	0.000879093	0.01942	0	0	2.36323	16.6291	VCP;RPN2;MAGT1;LMAN1;FUT8;ST3GAL4;STT3A;STT3B;UGGT2;ST6GALNAC3;ST3GAL1;UGGT1;ST6GALNAC4;ST3GAL2;ST6GALNAC6
regulation of focal adhesion assembly (GO:0051893)	15/45	0.000879093	0.0193363	0	0	2.36323	16.6291	ACVRL1;NRP1;BCAS3;PTEN;PPM1F;PTK2;CORO1C;VEGFA;DLC1;ABL1;APOD;PHLDB2;CLASP1;EPHA3;CLASP2
transcription from RNA polymerase III promoter (GO:0006383)	2019-11-28	0.000909431	0.0199177	0	0	2.78523	19.5041	GTF3C1;IVNS1ABP;GTF3C2;GTF3C3;GTF3C4;GTF3C5;ELL;ICE2;SNAPC4;POLR3G;TROVE2
protein targeting to vacuole (GO:0006623)	2019-11-28	0.000909431	0.0198326	0	0	2.78523	19.5041	SCARB2;AP3M1;LARS;SMURF1;GOSR2;NEDD4;NCOA4;VPS41;PIK3R4;AP3D1;SORL1
tRNA transcription from RNA polymerase III promoter (GO:0042797)	2019-05-07	0.000911029	0.0197829	0	0	5.06406	35.4532	GTF3C1;GTF3C2;GTF3C3;GTF3C4;GTF3C5
transcription-dependent tethering of RNA polymerase II gene DNA at nuclear periphery (GO:0000972)	2019-05-07	0.000911029	0.0196991	0	0	5.06406	35.4532	PCID2;NUP107;NUP133;NUP155;NUP98
retinoic acid receptor signaling pathway (GO:0048384)	2019-05-07	0.000911029	0.019616	0	0	5.06406	35.4532	RARG;SNW1;RARA;RARB;ACTN4
vascular endothelial growth factor signaling pathway (GO:0038084)	2019-05-07	0.000911029	0.0195335	0	0	5.06406	35.4532	NRP1;NUS1;MYO1C;GAB1;VEGFA
tRNA transcription (GO:0009304)	2019-05-07	0.000911029	0.0194518	0	0	5.06406	35.4532	GTF3C1;GTF3C2;GTF3C3;GTF3C4;GTF3C5
post-Golgi vesicle-mediated transport (GO:0006892)	18/59	0.000925452	0.0196774	0	0	2.16295	15.1087	GOSR2;SNAP23;GBF1;EXOC6B;AP3D1;MYO5A;SCAMP1;RBSN;SORL1;SCFD1;MYO1B;EXOC4;VPS54;GOPC;EXOC5;CORO7;EPS15;EXOC1
peptidyl-serine phosphorylation (GO:0018105)	35/146	0.000959693	0.0203208	0	0	1.69958	11.8102	CAMK2B;GSK3B;CAMK2D;CAB39;TNKS;MAST2;STK4;PKD1;IKBKB;MAPK9;TBK1;CHEK2;AKT2;STK38;AKT1;STK38L;RICTOR;PAK2;PSKH1;CSNK1G3;MORC3;PRKCI;CHUK;PLK2;PLK1;CSNK1D;MASTL;MAPK14;TGFBR1;HIPK3;TGFBR2;LATS2;ULK1;CSNK1G1;ATR
nuclear-transcribed mRNA catabolic process, deadenylation-dependent decay (GO:0000288)	19/64	0.000977358	0.0206093	0	0	2.10475	14.5873	EIF4A2;HBS1L;TTC37;DDX6;ZCCHC6;DIS3;PARN;RC3H1;CNOT10;EDC3;EDC4;PAN2;CNOT6;CNOT7;CNOT1;CNOT2;DCP1A;EIF4B;EIF4G1
positive regulation of programmed cell death (GO:0043068)	55/258	0.000983084	0.0206448	0	0	1.51137	10.4659	TOP2A;ITGB1;RARG;DDX3X;FAF1;ITSN1;CCAR2;IFIT2;PREX1;ING5;ADAMTSL4;RPS6KA2;CASP2;DNM1L;RBM5;ARHGEF11;ARHGEF12;RIPK3;APAF1;ARHGEF16;ANO6;DUSP6;DNM2;TIAM2;MELK;LATS2;TRAF6;ARHGEF1;ITGA6;SOS1;ATF6;SOS2;GPLD1;ARHGEF26;DDX20;PSEN1;STK4;FGD1;FOXO1;APH1A;GNA13;MAPK9;NCSTN;BCLAF1;BCL2L11;ABL1;ECT2;ATG7;JUN;RRP1B;NET1;REST;APC;ERCC3;MAP3K11
endosomal vesicle fusion (GO:0034058)	2019-06-10	0.00098645	0.0206306	0	0	4.25381	29.4423	VPS41;VPS8;VPS11;ANKFY1;RBSN;VPS39
histone H2B ubiquitination (GO:0033523)	2019-06-10	0.00098645	0.0205464	0	0	4.25381	29.4423	RNF20;CTR9;WAC;PAF1;CDC73;RNF40
regulation of attachment of spindle microtubules to kinetochore (GO:0051988)	2019-06-10	0.00098645	0.0204628	0	0	4.25381	29.4423	CCNB1;APC;RACGAP1;SPAG5;NEK2;ECT2
response to UV (GO:0009411)	26/99	0.00101866	0.0210455	0	0	1.86194	12.8274	KDM1A;FMR1;ZBTB1;NOC2L;CCAR2;MYC;AKT1;POLH;MAP4K3;USP47;PARP1;REV1;UBE4B;EIF2AK4;USP28;CDC25A;MSH6;MFAP4;MSH2;ERCC3;UVSSA;NEDD4;DTL;TRIM32;RAD18;ATR
Wnt signaling pathway (GO:0016055)	28/110	0.00112818	0.023214	0	0	1.80465	12.2484	AMER1;PTPRU;GSK3B;RARG;DDX3X;TNKS;TCF7;DIXDC1;CUL1;PTEN;KLHL12;PSEN1;TNKS2;MYC;PLCG2;DVL3;VPS35;BTRC;CSNK1G3;FZD4;FZD7;WNT5A;SMO;APC;PTK7;SNAI2;STRN;CSNK1G1
negative regulation of stress fiber assembly (GO:0051497)	2019-08-17	0.00114528	0.0234713	0	0	3.33632	22.5939	TMEFF2;DLC1;PPFIA1;ARHGAP28;ARAP1;PHLDB2;CLASP1;CLASP2
dicarboxylic acid metabolic process (GO:0043648)	18/60	0.00115021	0.0234781	0	0	2.12691	14.3945	STAT5B;MTRR;SHMT2;GPT2;SHMT1;GOT2;DLST;SDHA;ACLY;MTHFD1;MTHFD1L;FPGS;OGDH;D2HGDH;SLC25A32;L2HGDH;ALDH18A1;SLC19A1
protein dephosphorylation (GO:0006470)	31/126	0.00116092	0.0236022	0	0	1.74429	11.7888	PPP1R15A;PTPRU;PPP1R15B;MTMR2;MTMR3;CTDP1;PTEN;PTPRM;PPP2R2A;MTMR4;RPAP2;MTMR6;PPM1F;CDC14B;PPP1CB;DUSP11;UBASH3B;RPRD1B;RPRD1A;BTRC;PPP1R12A;EYA1;FBXW11;EYA3;PPP2R5D;DUSP9;DUSP6;CTTNBP2NL;DUSP7;PDP1;PPP2R2B
RNA splicing, via transesterification reactions with bulged adenosine as nucleophile (GO:0000377)	51/237	0.00118366	0.023969	0	0	1.52563	10.2814	DDX42;CASC3;DDX41;PRPF19;CCAR1;EFTUD2;SYNCRIP;PTBP1;SART3;CWC22;DHX15;IGFLR1;PAPOLA;DHX16;RBM5;AQR;NCBP1;PRPF40B;PRPF40A;CDC40;WDR33;PRPF4;PRPF6;HNRNPUL1;HNRNPH1;PRPF3;GEMIN5;HNRNPH2;SNRNP200;ZCCHC8;SF3B3;DHX8;CSTF2;SRRT;CSTF2T;PRPF8;POLR2A;POLR2B;DHX38;SF3B1;SPEN;SF3A1;CPSF1;GPKOW;CPSF3;CPSF2;CHERP;XAB2;SNW1;PRPF31;BUD13
sister chromatid segregation (GO:0000819)	1933-12-01	0.00120087	0.0242214	0	0	2.57807	17.3368	TOP2A;TOP2B;KIF18A;KIF18B;SPAG5;ESPL1;ZW10;MIS12;PLK1;CHAMP1;KLHL22;NSL1
regulation of transcription from RNA polymerase II promoter (GO:0006357)	249/1479	0.00120633	0.0242358	0	0	1.1936	8.02119	ATF2;SMARCAL1;TCERG1;PID1;MAML2;NOC2L;IKZF5;ELK3;TBK1;EDNRB;MYC;NAMPT;SAP130;RPS6KA1;KAT7;SOX8;SOX9;MEF2A;MEF2C;SMARCC1;SMARCC2;EBF2;HCFC1;RFX7;ATF6;CLOCK;SRCAP;CTR9;ZBTB1;TGFA;PIK3R2;GATA3;ZBTB5;HIF1A;RPAP2;MED12L;ZBTB2;BRIP1;PPP3R1;ALX1;RREB1;ZBED4;EGR1;STAT5B;JUN;XRCC6;JAG1;JUP;PLK1;SMARCA5;NFATC3;NR1D2;SMARCA2;FLI1;SMARCA4;NFATC4;SETX;SNW1;FUBP3;AGO2;SNAI1;PAF1;SNAI2;GTF2IRD1;RCOR1;CC2D1B;ACV…
negative regulation of intracellular steroid hormone receptor signaling pathway (GO:0033144)	2019-11-29	0.00128013	0.0256178	0	0	2.68919	17.9121	KANK2;HEYL;DAB2;CNOT1;CNOT2;CRY1;BRCA1;CLOCK;PIAS2;STRN3;SMARCA4
production of miRNAs involved in gene silencing by miRNA (GO:0035196)	2019-11-29	0.00128013	0.0255177	0	0	2.68919	17.9121	SMAD1;LIN28B;LIN28A;ZC3H7A;NCBP1;SRRT;AGO2;DROSHA;DGCR8;ADAR;PUM1
histone ubiquitination (GO:0016574)	2019-09-21	0.00128454	0.0255059	0	0	3.03844	20.2279	RNF20;UHRF1;USP22;CTR9;WAC;PAF1;UBR2;CDC73;RNF40
negative regulation of nucleic acid-templated transcription (GO:1903507)	86/445	0.00129677	0.0256488	0	0	1.37014	9.10854	EIF4A2;KDM5C;KDM1A;SUV39H1;ZBTB21;LOXL3;EHMT1;BRCA1;FOXM1;LIMD1;CCAR2;ARHGAP35;ELK3;MECOM;SIX4;SIN3A;SOX8;SOX9;LRRFIP1;JARID2;BTRC;USP47;DAXX;RBFOX2;TLE1;SMARCC2;FBXW11;WNT5A;ZHX1;FOXP2;DKK3;ILF3;NIF3L1;KAT6A;TRAF6;RARA;LANCL2;TIMELESS;CRY1;PLCB1;CLOCK;KHDRBS1;SHC1;CIPC;GATA3;PRICKLE1;FOXO1;PPM1F;FAM129B;CIART;BCLAF1;SBNO2;BTAF1;NACC2;RUNX1T1;ATF7IP;SPEN;TFAP2B;JUN;XRCC6;ZBTB14;XRCC5;SETDB2;NR1D2…
membrane protein intracellular domain proteolysis (GO:0031293)	2019-10-25	0.00131745	0.0259573	0	0	2.83587	18.8077	APH1A;MBTPS1;NCSTN;ADAM17;JAG1;SPPL2B;TRAF6;SPPL2A;ADAM10;PSEN1
RNA secondary structure unwinding (GO:0010501)	15/47	0.00145434	0.0285443	0	0	2.26267	14.7824	EIF4A2;DDX6;DDX27;DDX3X;DDX47;DDX56;DDX20;DDX42;DDX31;DDX54;DDX10;DDX51;DDX41;DDX52;AGO2
cellular response to ionizing radiation (GO:0071479)	15/47	0.00145434	0.0284349	0	0	2.26267	14.7824	YAP1;BLM;XRCC6;KDM1A;XRCC5;HUS1;MAPK14;SPIDR;NET1;FIGNL1;INTS7;ECT2;CLOCK;ATR;RAD9A
positive regulation of cellular process (GO:0048522)	98/520	0.00145763	0.0283903	0	0	1.33613	8.72621	ANKLE1;FMR1;SMC5;ETS1;CCAR1;CRKL;FGF9;MYC;AKT2;NAMPT;CHEK1;RPS6KA1;AKT1;SOX9;PDGFRB;PDGFRA;F2R;CEP131;ADAM10;LIFR;ACTN4;HCFC1;ACLY;ADAM17;PARD3;PHIP;IL6ST;KIF20B;GPLD1;DLX1;PTGFR;MTMR2;DLX2;SHC1;EIF5A2;NOP2;TGFA;EFNB2;SDCBP;NACC2;VPS11;SSR1;RPRD1B;PRODH;TFAP2B;JUN;FN1;MSN;CDC6;PA2G4;PTK2;CNOT6;DAB2;CNOT7;FGFR1OP;BMPR1B;RAD18;EIF4G1;RNF10;DDX3X;NUMA1;CDCA7L;FAF1;PTEN;FOXM1;RPTOR;ITGAV;USP47;NCBP1;…
protein monoubiquitination (GO:0006513)	13/38	0.00145804	0.0282904	0	0	2.42542	15.8396	RNF20;UHRF1;CTR9;KLHL22;KLHL12;CDC73;RNF40;TOPORS;WAC;PAF1;DTL;KBTBD8;RAD18
ERBB signaling pathway (GO:0038127)	22/81	0.00150387	0.0290691	0	0	1.92559	12.5158	DGKD;CUL5;SHC1;PXN;GAB1;TGFA;CBLB;IQGAP1;PIK3C2A;CBL;PTK2;ADAM17;NRAS;PIK3CA;ERBB3;ERBB2;ABL1;AKT1;SOX9;PLCG1;SOS1;EPS15
Golgi to vacuole transport (GO:0006896)	2019-07-14	0.00151964	0.0292631	0	0	3.54484	23.0035	GAK;AP1G1;GOSR2;AP3D1;ANKFY1;VPS54;RBSN
cellular response to nitrogen compound (GO:1901699)	2019-07-14	0.00151964	0.0291531	0	0	3.54484	23.0035	BLM;DAXX;FMR1;DDX11;ATRX;TIMELESS;SPIDR
cellular response to glucose starvation (GO:0042149)	1934-12-01	0.00162033	0.0309684	0	0	2.50224	16.0772	BECN1;PRKAA1;IMPACT;MTMR3;TBL2;MYBBP1A;SESN2;PIK3R4;ASNS;PIK3C3;ATG14;RRP8
cellular response to calcium ion (GO:0071277)	14/43	0.00167274	0.0318508	0	0	2.30827	14.7574	MEF2A;CAMK2D;CLIC4;MEF2C;WNT5A;BRAF;IQGAP1;PKD2;ADD1;CPNE1;DPEP1;ECT2;GPLD1;SLC25A24
autophagosome organization (GO:1905037)	17/57	0.00167523	0.0317796	0	0	2.11447	13.5153	BECN1;ATG9A;WIPI1;TRAPPC8;WIPI2;AMBRA1;ATG14;ATG13;ATG16L1;RB1CC1;RAB23;UBQLN1;ATG4B;ULK1;PIK3C3;ATG7;ATG2B
protein targeting to membrane (GO:0006612)	18/62	0.00174089	0.0329028	0	0	2.0583	13.0771	TRAM1;PRKCI;PEX19;ICMT;ZDHHC20;CHM;ZDHHC15;SEC61A1;SDCBP;MYO1C;PARD3;MICALL1;TAOK2;EXOC4;ATG4B;SSR1;SEC63;RAB8B
nuclear-transcribed mRNA poly(A) tail shortening (GO:0000289)	2019-11-30	0.00176633	0.0332605	0	0	2.59955	16.4782	EIF4A2;PAN2;ZCCHC6;CNOT6;CNOT7;CNOT1;CNOT2;PARN;CNOT10;EIF4B;EIF4G1
positive regulation of growth (GO:0045927)	20/72	0.00180011	0.0337719	0	0	1.96936	12.4462	USP47;MTPN;DDX3X;NCBP1;SPHK1;ADAM10;TGFBR1;PPM1F;RPTOR;SUPV3L1;SDCBP;MMP14;ADAM17;RPS6KA1;ERBB2;AKT1;FGFR1OP;PLCB1;TRIM32;EIF4G1
establishment of mitotic spindle localization (GO:0040001)	2019-08-18	0.00180811	0.0337977	0	0	3.15097	19.8999	GPSM2;NUMA1;ESPL1;DCTN1;ZW10;SPDL1;CLASP1;CDK5RAP2
establishment of epithelial cell polarity (GO:0090162)	2019-08-18	0.00180811	0.0336744	0	0	3.15097	19.8999	CYTH3;PARD3;FBF1;MYO18A;MSN;MYO9A;CLASP1;CYTH1
mRNA destabilization (GO:0061157)	2019-08-18	0.00180811	0.0335519	0	0	3.15097	19.8999	UPF1;YTHDF3;KHSRP;RC3H1;PUM1;METTL16;ZFP36L2;GIGYF2
endosomal transport (GO:0016197)	49/230	0.00181959	0.0336425	0	0	1.51041	9.5294	CLTC;ARHGAP1;ANKFY1;VPS35;ERC1;GPRASP1;VPS39;SCYL2;VPS33A;VPS37A;ATG14;RBSN;HEATR5A;HEATR5B;TBC1D5;PIK3C3;CHMP7;BECN1;TMEM87B;SDCCAG3;DCTN1;GOSR2;PIK3R4;RHOBTB3;VPS26B;SNX4;AP5M1;SNX27;MICALL1;VPS11;MICALL2;VPS54;RAB6A;RAB11FIP3;EPS15;SNX5;VPS16;RIC1;ANKRD27;GBF1;M6PR;STAM;HOOK3;SNX18;PIKFYVE;VPS41;UBAP1;VIPAS39;CORO7
positive regulation of cell cycle process (GO:0090068)	27/108	0.00182052	0.0335384	0	0	1.77242	11.1816	GPSM2;NUMA1;UHRF2;TGFA;BRCA1;PKD2;RRP8;USP19;CCNB1;RACGAP1;ECT2;E2F7;GEN1;PDGFRB;SVIL;PCID2;SPAG5;DDX11;ATRX;KIF23;CDC6;DYNC1LI1;FAP;MYBBP1A;PHIP;KIF20B;CRLF3
positive regulation of organelle assembly (GO:1902117)	15/48	0.00184345	0.0338385	0	0	2.21553	13.9492	PLK4;GPSM2;RALB;PDCD6IP;NUMA1;SPAG5;CEP120;CCP110;ARHGAP35;SDCBP;CNOT6;CNOT1;CNOT2;SDC1;TAPT1
signal transduction in response to DNA damage (GO:0042770)	2019-10-26	0.00187279	0.034254	0	0	2.7268	17.1252	PAXIP1;USP10;CHEK2;SESN2;ATRX;ABL1;MDM4;PRPF19;MAPK14;E2F7
positive regulation of erythrocyte differentiation (GO:0045648)	2019-09-22	0.00190395	0.0346994	0	0	2.90033	18.1671	FAM210B;MBD4;STAT5B;PRMT1;ARNT;MAPK14;ETS1;HIF1A;ACVR2A
phosphatidylinositol dephosphorylation (GO:0046856)	2019-06-11	0.00191137	0.0347107	0	0	3.8671	24.2078	INPP5B;MTMR2;MTMR3;SACM1L;PTEN;MTMR6
positive regulation of chromosome segregation (GO:0051984)	2019-06-11	0.00191137	0.0345876	0	0	3.8671	24.2078	CCNB1;NUMA1;DDX11;SMC5;CDC6;RAD18
histone mRNA catabolic process (GO:0071044)	2019-06-11	0.00191137	0.0344654	0	0	3.8671	24.2078	UPF1;EXOSC10;XRN1;PAPD5;PAPD4;MTPAP
protein localization to pre-autophagosomal structure (GO:0034497)	2019-06-11	0.00191137	0.034344	0	0	3.8671	24.2078	ATG9A;MFN2;TRAPPC8;WIPI1;WIPI2;ATG13
positive regulation of cell-substrate adhesion (GO:0010811)	16/53	0.00197231	0.0353147	0	0	2.14028	13.3309	GSK3B;NRP1;JUP;PLEKHA2;NCOA3;FN1;PPM1F;CRKL;CDK6;ABL1;FLNA;JAK2;UTRN;DOCK1;CRK;RREB1
regulation of neurogenesis (GO:0050767)	17/58	0.00206331	0.0368149	0	0	2.07801	12.8493	YAP1;SPEN;BHLHB9;SERPINF1;DOCK7;SIX1;LIG4;NREP;HOOK3;SORL1;IGSF10;REST;SNW1;PLXNB2;TRIM32;YWHAG;CDK5RAP2
negative regulation of DNA metabolic process (GO:0051053)	14/44	0.00213938	0.0380392	0	0	2.25581	13.867	ACVRL1;TSPYL2;BLM;RTEL1;TET1;CDC6;PDS5A;GTPBP4;FAM129B;MSH6;MSH2;MSH3;NF2;ATR
lagging strand elongation (GO:0006273)	2019-05-08	0.00214647	0.0380328	0	0	4.43105	27.2241	POLA1;PARP1;LIG4;LIG3;DNA2
peptidyl-lysine hydroxylation (GO:0017185)	2019-05-08	0.00214647	0.0379012	0	0	4.43105	27.2241	VPS33B;PLOD3;PLOD2;VIPAS39;PLOD1
protein localization to endosome (GO:0036010)	2019-05-08	0.00214647	0.0377705	0	0	4.43105	27.2241	NRP1;TMEM30A;TOLLIP;MICALL1;PACSIN2
histone H3-K36 demethylation (GO:0070544)	2019-05-08	0.00214647	0.0376407	0	0	4.43105	27.2241	KDM4B;KDM2A;KDM4C;KDM8;PHF8
aorta development (GO:0035904)	2019-05-08	0.00214647	0.0375118	0	0	4.43105	27.2241	PDGFRB;TFAP2B;JAG1;PKD2;TBX2
cellular response to UV (GO:0034644)	19/68	0.00215062	0.037456	0	0	1.98094	12.1669	USP47;KDM1A;MME;PARP1;FMR1;ZBTB1;XPC;EIF2AK4;NOC2L;USP28;CDC25A;DDB1;MFAP4;IMPACT;MYC;NEDD4;CHEK1;CUL4B;ATR
regulation of double-strand break repair (GO:2000779)	1935-12-01	0.00215318	0.037373	0	0	2.43075	14.9268	RTEL1;SETD2;KDM1A;FIGNL1;DDX11;UBR5;CHEK1;TIMELESS;FIGN;TRIP12;FOXM1;SPIDR
positive regulation of phosphorylation (GO:0042327)	45/209	0.00219397	0.037952	0	0	1.52649	9.34522	RET;NRP1;VAC14;VCP;PRKAA1;PFKFB3;RALB;FMR1;PSEN1;STK4;HIF1A;SDCBP;ERBB3;KCTD20;AKT2;RB1CC1;ERBB2;ABL1;AKT1;DVL3;SOX9;EPHB4;EPHB3;PDGFRB;PDGFRA;DAXX;FBXO18;FZD7;ARNT;CSNK1D;ATG14;MERTK;PTK2;ACVR2A;VEGFA;ADAM17;DAB2;KIT;ROR1;ITGA6;FAM20A;ROR2;TNIK;EPHA3;DDR2
axon guidance (GO:0007411)	36/159	0.00238984	0.0412005	0	0	1.60521	9.68991	RET;CYFIP1;NRP1;SEMA3C;SHC1;SH3KBP1;USP33;SEMA3A;PTPRM;ARHGAP35;ROBO1;FAM129B;EFNB2;NRAS;MAPK7;KIF5B;GPC1;GRB10;PLCG1;PLXNA4;SPTBN1;EPHB3;SEMA6A;WNT5A;GAB1;FRS2;GAB2;L1CAM;GFRA2;PTK2;VEGFA;GAP43;CREB1;PIK3CA;PLXNB2;SOS1
regulation of protein kinase activity (GO:0045859)	34/148	0.00241426	0.0414813	0	0	1.62871	9.81521	IQGAP1;SMG8;PPM1F;PREX1;SPRED1;DEPTOR;UBASH3B;FLRT2;FLRT3;CHORDC1;AKT1;ECT2;SOCS6;PAK2;YWHAG;MAP2K3;TSPYL2;UVRAG;DAXX;XRCC6;WARS;XRCC5;MMD;BGN;TSC2;PTK2;RAP2C;QARS;TRAF4;FGFR1OP;SMCR8;CEP85;CACUL1;DDR2
positive regulation of protein ubiquitination (GO:0031398)	22/84	0.00248763	0.0425986	0	0	1.85682	11.1343	AMER1;FANCI;PAXIP1;KDM1A;SMURF1;SPHK1;ARRDC3;DCUN1D4;PLK1;PTEN;UBE3A;BRCA1;PTTG1IP;PRICKLE1;BMI1;SENP2;TOPORS;PTK2;TRAF6;UBQLN1;BIRC2;BIRC3
positive regulation of mesonephros development (GO:0061213)	2019-07-15	0.0025042	0.0427388	0	0	3.30852	19.8173	SMO;SIX4;SIX1;SOX8;GATA3;SOX9;VEGFA
regulation of mitotic sister chromatid separation (GO:0010965)	2019-07-15	0.0025042	0.0425964	0	0	3.30852	19.8173	CDC23;PLK1;CDC27;TACC3;RIOK2;CDC6;ANAPC1
negative regulation of anoikis (GO:2000811)	2019-07-15	0.0025042	0.0424548	0	0	3.30852	19.8173	ITGB1;TLE1;PIK3CA;SNAI2;ITGA5;PTK2;MCL1
protein N-linked glycosylation (GO:0006487)	20/74	0.00257012	0.0434281	0	0	1.91613	11.4274	DPAGT1;ALG8;VCP;B4GALT1;GAL3ST1;RPN2;GFPT2;MAGT1;LMAN1;FUT8;ST3GAL4;STT3A;STT3B;ST6GALNAC3;UGGT2;ST6GALNAC4;ST3GAL1;UGGT1;ST3GAL2;ST6GALNAC6
negative regulation of telomere maintenance via telomere lengthening (GO:1904357)	2019-10-27	0.00260261	0.0438321	0	0	2.62581	15.6268	CTC1;PIF1;EXOSC10;GNL3L;TNKS2;PARP1;XRN1;TNKS;PAPD5;NAT10
microtubule cytoskeleton organization involved in mitosis (GO:1902850)	14/45	0.00270854	0.0454661	0	0	2.20568	13.0385	GPSM2;SETD2;STIL;TNKS;PLK2;TTK;KIF11;WDR62;CCNB1;ESPL1;TACC3;PCNT;CLASP1;CLASP2
posttranscriptional regulation of gene expression (GO:0010608)	14/45	0.00270854	0.045317	0	0	2.20568	13.0385	MTPN;CYFIP1;DDX6;NOLC1;RC3H1;PUM1;ATG14;ATXN2;ZC3H7A;NACC2;GEMIN5;MATR3;METTL16;EIF2A
folic acid metabolic process (GO:0046655)	2019-08-19	0.00274005	0.0456943	0	0	2.98513	17.6116	MTRR;MTHFD1L;MTHFD1;SHMT2;SHMT1;FPGS;SLC25A32;SLC19A1
histone H3-K4 methylation (GO:0051568)	2019-09-23	0.00274029	0.0455495	0	0	2.77422	16.3671	PAXIP1;RBBP5;WDR82;CTR9;TET2;WDR5;BEND3;OGT;KDM6A
positive regulation of mRNA catabolic process (GO:0061014)	2019-09-23	0.00274029	0.0454017	0	0	2.77422	16.3671	UPF1;PNPT1;CNOT7;CNOT1;KHSRP;AGO2;RC3H1;GTPBP1;ZFP36L2
DNA-dependent DNA replication maintenance of fidelity (GO:0045005)	1936-12-01	0.00282091	0.0465861	0	0	2.36323	13.8738	SMARCAL1;MMS22L;BLM;RTEL1;FANCM;FBXO18;DDX11;RFWD3;ATRX;THOC1;TIMELESS;POLE
negative regulation of cell migration (GO:0030336)	29/122	0.00285626	0.0470177	0	0	1.68525	9.87262	ACVRL1;PTPRU;CLIC4;PTEN;MIA3;CORO1C;PTPRG;ROBO1;DAG1;ARID2;SRGAP2;CLASP1;CLASP2;RNF20;TCAF1;JAG1;MCC;GTPBP4;RNF41;RAP2C;TMEFF2;COL3A1;STK26;DLC1;DPEP1;NF2;PHLDB2;RECK;VCL
mitotic cytokinesis (GO:0000281)	17/60	0.00306694	0.0503235	0	0	2.00874	11.6248	USP8;CUL7;RTKN;PDCD6IP;PLK1;KIF23;ANLN;SNX18;ESPL1;RACGAP1;APC;INCENP;RASA1;KIF20A;ECT2;MYH10;SPTBN1
androgen receptor signaling pathway (GO:0030521)	13/41	0.00315312	0.0515718	0	0	2.24795	12.9467	MBD4;KDM3A;DAXX;RNF14;NCOA3;NCOA4;BRCA1;RNF4;PIAS2;MED14;MED24;THRAP3;NRIP1
vesicle-mediated transport to the plasma membrane (GO:0098876)	1932-11-01	0.00318794	0.0519746	0	0	2.43708	14.0093	SDCCAG3;ANKRD27;SNX27;MICALL1;EXOC6B;EXOC4;VPS35;GOPC;EXOC5;VPS39;EXOC1
DNA-templated transcription, termination (GO:0006353)	26/107	0.0033352	0.0542023	0	0	1.72273	9.8251	POLDIP3;CSTF2;CSTF2T;CASC3;TTF2;MED18;TAF1B;POLR2A;IGFLR1;PAPOLA;DHX38;PRMT5;CPSF1;NCBP1;CPSF3;CPSF2;THOC1;THOC2;GTF2H4;CDC40;WDR33;SETX;DMTF1;ERCC3;POLR1A;POLR1B
positive regulation of branching involved in ureteric bud morphogenesis (GO:0090190)	2019-06-12	0.00336825	0.0545657	0	0	3.54484	20.1821	SMO;SIX4;SIX1;SOX8;SOX9;VEGFA
cellular response to fluid shear stress (GO:0071498)	2019-06-12	0.00336825	0.054393	0	0	3.54484	20.1821	MEF2C;MAPK7;HAS2;PKD2;MAP2K5;NFE2L2
purine nucleoside monophosphate biosynthetic process (GO:0009127)	2019-06-12	0.00336825	0.0542214	0	0	3.54484	20.1821	ATIC;IMPDH1;PPAT;GMPS;GART;ADSS
signal transduction involved in G2 DNA damage checkpoint (GO:0072425)	2019-06-12	0.00336825	0.0540509	0	0	3.54484	20.1821	FZR1;PLK1;CHEK1;BRCA1;DTL;CDC14B
regulation of transcription of nuclear large rRNA transcript from RNA polymerase I promoter (GO:1901836)	2019-06-12	0.00336825	0.0538814	0	0	3.54484	20.1821	IPPK;DDX11;NCL;MARS;NOL11;SMARCA4
protein localization to kinetochore (GO:0034501)	2019-06-12	0.00336825	0.0537131	0	0	3.54484	20.1821	MTBP;ZW10;MIS12;CHAMP1;BUB1B;SPDL1
Golgi localization (GO:0051645)	2019-06-12	0.00336825	0.0535457	0	0	3.54484	20.1821	UVRAG;ARHGAP21;STK25;HOOK3;COPG1;ARCN1
regulation of histone methylation (GO:0031060)	2019-06-12	0.00336825	0.0533794	0	0	3.54484	20.1821	CTR9;ZFP64;TET1;PAF1;JARID2;PRDM10
pre-mRNA cleavage required for polyadenylation (GO:0098789)	2019-06-12	0.00336825	0.0532142	0	0	3.54484	20.1821	CPSF6;CPSF1;NCBP1;CSTF2;CSTF2T;TUT1
cellular macromolecule biosynthetic process (GO:0034645)	71/368	0.00338807	0.053362	0	0	1.36785	7.77962	HBS1L;MCM10;BRCA1;TNFAIP1;PWP1;EFTUD2;ING5;EEF2K;EXO1;CHEK1;KAT7;TOPBP1;POLE;MEF2A;UPF1;WARS;NCOA6;TOP3A;REV1;HUS1;MRPS2;ARNT;BAZ1B;CDC25C;GTPBP1;TOPORS;CDC25A;MED20;TIMELESS;MCM3;RBMS1;MCM4;NUP98;DNA2;GTF3C1;PIF1;GTF3C2;BLM;GTF3C3;GTF3C4;GTF3C5;GCNT1;TARS;BAZ2A;GSPT1;ORC5;BRIP1;RECQL5;ORC1;TAF1B;POLR2A;POLR2B;ORC3;ST3GAL4;HARS;ST3GAL2;DARS;CDC6;HARS2;TICRR;EXT2;POLA1;XAB2;RSL1D1;POLR3A;FUBP3;AGO…
phosphatidylinositol phosphorylation (GO:0046854)	2019-10-28	0.00354327	0.0556348	0	0	2.53203	14.2875	PI4K2B;EFR3A;PIKFYVE;PIK3CA;PIK3R3;PIK3R2;PIK3C3;PIK3C2A;IP6K1;FAM126A
regulation of double-strand break repair via homologous recombination (GO:0010569)	2019-10-28	0.00354327	0.0554641	0	0	2.53203	14.2875	RTEL1;SETD2;KDM1A;FBXO18;FIGNL1;CHEK1;FIGN;MMS19;POLK;SPIDR
regulation of response to DNA damage stimulus (GO:2001020)	1937-12-01	0.00364716	0.0569157	0	0	2.29936	12.9081	BCLAF1;ANKLE1;PARG;NEK4;FEM1B;FMR1;MYC;RFWD3;ABL1;CRY1;POLH;MCL1
mRNA catabolic process (GO:0006402)	1937-12-01	0.00364716	0.0567422	0	0	2.29936	12.9081	SUPV3L1;UPF1;NBAS;EXOSC10;PNPT1;XRN1;DIS3;THRAP3;RC3H1;CNOT10;METTL16;ZFP36L2
regulation of ubiquitin protein ligase activity (GO:1904666)	1937-12-01	0.00364716	0.0565697	0	0	2.29936	12.9081	GOLGA2;FZR1;CCNB1;CDC23;ANAPC7;GORASP1;CDC27;PLK1;PTEN;ANAPC4;ANAPC1;CDC14B
DNA recombination (GO:0006310)	16/56	0.00365988	0.0565951	0	0	2.02562	11.3644	GEN1;RTEL1;BLM;NCOA6;XRCC2;ATRX;TOP3A;RECQL;LIG4;BRCA1;SUPV3L1;BRIP1;RECQL5;EXO1;RAD54L;DNA2
cellular response to reactive oxygen species (GO:0034614)	18/66	0.00370202	0.0570738	0	0	1.93355	10.8257	PDGFRA;JUN;CHUK;PXN;MTR;PKD2;FOXO1;SETX;NET1;MAPK9;IMPACT;MAPK7;ABL1;AKT1;DPEP1;ECT2;ANKZF1;NFE2L2
apoptotic process (GO:0006915)	48/232	0.00370648	0.0569703	0	0	1.46683	8.21084	PPP1R15A;NCKAP1;HIP1;CSE1L;EI24;BRCA1;TNFAIP1;DDX41;STK4;IFIT2;BCL2L13;BCLAF1;BCL2L11;ERBB3;MYC;CASP3;CHEK1;AKT1;CASP2;BNIP2;JAK2;DNM1L;MAP3K7;PAK4;YARS;DAXX;SEMA6A;PARP1;APAF1;FEM1B;KREMEN1;THOC1;PAX3;LIG4;TSC2;TGFBR2;TRAF7;MELK;FAP;PIK3CA;ESPL1;ERCC3;DLC1;TAOK2;NDUFS1;RAF1;OGT;TNFRSF21
cellular response to starvation (GO:0009267)	26/108	0.00381546	0.0584694	0	0	1.70678	9.50451	BECN1;PRKAA1;MTMR3;SEH1L;RALB;USP33;PIK3R4;WDR24;RRP8;FOXO1;RPTOR;LARS;SESN2;ATG7;FADS1;MIOS;ASNS;EIF2AK4;ATG14;IMPACT;TBL2;MYBBP1A;STK26;MARS;PIK3C3;DEPDC5
positive regulation of cell cycle G1/S phase transition (GO:1902808)	2019-09-24	0.00384218	0.0587025	0	0	2.65863	14.7866	KMT2E;RPTOR;DDX3X;STXBP4;PAF1;FAM83D;PLCB1;CDC73;EIF4G1
negative regulation of DNA recombination (GO:0045910)	2019-07-16	0.00391407	0.0596224	0	0	3.10174	17.1935	MSH6;BLM;RTEL1;FBXO18;MSH2;MSH3;POLK
miRNA metabolic process (GO:0010586)	2019-07-16	0.00391407	0.059445	0	0	3.10174	17.1935	LIN28B;LIN28A;KHSRP;XPO5;AGO2;DROSHA;DGCR8
regulation of intrinsic apoptotic signaling pathway in response to DNA damage (GO:1902229)	2019-07-16	0.00391407	0.0592686	0	0	3.10174	17.1935	FBXO18;DDIAS;NACC2;SNAI1;SNAI2;TRIM32;CCAR2
negative regulation of actin filament bundle assembly (GO:0032232)	2019-08-20	0.00400789	0.0605096	0	0	2.83587	15.6526	TMEFF2;DLC1;PPFIA1;ARHGAP28;ARAP1;PHLDB2;CLASP1;CLASP2
positive regulation of gene silencing by miRNA (GO:2000637)	2019-08-20	0.00400789	0.0603311	0	0	2.83587	15.6526	MAP2K1;LIN28A;MYCN;FMR1;AGO2;PUM1;LIMD1;EIF4G1
eye morphogenesis (GO:0048592)	2019-08-20	0.00400789	0.0601537	0	0	2.83587	15.6526	FBN2;RARG;TENM3;COL5A1;COL5A2;IFT122;VEGFA;FBN1
substrate adhesion-dependent cell spreading (GO:0034446)	1933-11-01	0.00418148	0.062575	0	0	2.36323	12.9436	NRP1;ITGA4;MICALL2;FN1;ITGA8;ITGAV;LAMB1;PARVA;LAMC1;SRGAP2;EPHB3
G2 DNA damage checkpoint (GO:0031572)	1933-11-01	0.00418148	0.062392	0	0	2.36323	12.9436	FANCI;BLM;FZR1;CHEK1;PLK1;TAOK2;BRCA1;TOPBP1;STK4;DTL;CDC14B
regulation of erythrocyte differentiation (GO:0045646)	1933-11-01	0.00418148	0.0622101	0	0	2.36323	12.9436	HSPA9;FAM210B;MBD4;STAT5B;CDK6;PRMT1;ARNT;MAPK14;ETS1;HIF1A;ACVR2A
mismatch repair (GO:0006298)	1933-11-01	0.00418148	0.0620293	0	0	2.36323	12.9436	POLD3;MSH6;SETD2;MSH2;EXO1;MSH3;ABL1;PMS2;XPC;MLH1;MLH3
negative regulation of cell motility (GO:2000146)	24/98	0.00421117	0.0622888	0	0	1.73625	9.49731	ACVRL1;RNF20;PTPRU;TCAF1;CLIC4;JAG1;PTEN;MIA3;GATA3;GTPBP4;RNF41;ROBO1;RAP2C;TMEFF2;STK26;DLC1;DAG1;DPEP1;NF2;ARID2;SRGAP2;CRK;RECK;VCL
regulation of DNA metabolic process (GO:0051052)	14/47	0.00422022	0.0622422	0	0	2.11182	11.5472	ACVRL1;PIF1;UPF1;USP37;PARG;UHRF2;UHRF1;XRCC5;THOC1;SMG5;MYC;KPNA2;POLH;KPNA1
positive regulation of intracellular protein transport (GO:0090316)	34/153	0.00424402	0.0624128	0	0	1.57549	8.60569	USP36;GSK3B;C2CD5;MIEF1;WDR46;TM9SF4;IPO5;UGCG;XPO4;BAG3;AKT2;CHORDC1;ERBB2;VPS11;ARIH2;MICALL2;ECT2;PCNT;GTSE1;BCAS3;TCAF1;TMEM30A;JUP;STARD7;SEC16A;CEP131;WDR75;ATG13;SORL1;KAT2A;MYO1C;FAM20B;KIF20B;BAP1
homocysteine metabolic process (GO:0050667)	2019-05-09	0.00426932	0.0626044	0	0	3.93871	21.4908	MTRR;CTH;DPEP1;BLMH;MUT
response to leucine (GO:0043201)	2019-05-09	0.00426932	0.062425	0	0	3.93871	21.4908	RPTOR;LARS;SESN2;UBR2;UBR1
maturation of LSU-rRNA from tricistronic rRNA transcript (SSU-rRNA, 5.8S rRNA, LSU-rRNA) (GO:0000463)	2019-05-09	0.00426932	0.0622467	0	0	3.93871	21.4908	BOP1;PES1;NOL9;WDR12;FTSJ3
negative regulation of histone methylation (GO:0031061)	2019-05-09	0.00426932	0.0620693	0	0	3.93871	21.4908	DNMT1;DNMT3B;BRCA1;BCOR;JARID2
regulation of methylation-dependent chromatin silencing (GO:0090308)	2019-05-09	0.00426932	0.061893	0	0	3.93871	21.4908	DNMT1;SETDB1;UHRF2;UHRF1;TET1
cellular response to leucine (GO:0071233)	2019-05-09	0.00426932	0.0617177	0	0	3.93871	21.4908	RPTOR;LARS;SESN2;UBR2;UBR1
DNA topological change (GO:0006265)	2019-05-09	0.00426932	0.0615433	0	0	3.93871	21.4908	TOP2A;TOP3B;TOP2B;ERCC3;TOP3A
histone H3-K4 trimethylation (GO:0080182)	2019-05-09	0.00426932	0.06137	0	0	3.93871	21.4908	WDR82;CTR9;TET2;BEND3;OGT
histone acetylation (GO:0016573)	19/72	0.00433331	0.0621148	0	0	1.87089	10.1803	NAA50;NAA60;DR1;NAA40;BRPF1;MSL3;JADE3;ELP3;TAF5L;ING5;KAT2A;YEATS2;KAT6A;WDR5;EP400;BEND3;KAT7;BRD8;MAP3K7
regulation of telomere maintenance via telomerase (GO:0032210)	15/52	0.00436426	0.0623832	0	0	2.0451	11.1137	CTC1;PIF1;TNKS;XRCC5;NEK7;PARN;NAT10;SMG5;EXOSC10;GNL3L;XRN1;TNKS2;PAPD5;NEK2;ATR
glycosaminoglycan catabolic process (GO:0006027)	16/57	0.00443438	0.0632085	0	0	1.99009	10.783	HGSNAT;LUM;SDC3;BGN;HMMR;GNS;VCAN;TMEM2;GPC1;CHORDC1;GPC3;SDC1;GPC4;GUSB;AGRN;GPC6
regulation of vesicle fusion (GO:0031338)	17/62	0.00444474	0.0631797	0	0	1.94395	10.5285	USP6NL;C2CD5;ANXA1;RABGAP1;TBC1D9B;TBC1D2B;TBC1D1;TBCK;TBC1D4;TBC1D5;AKT2;VPS41;VPS11;RUNDC1;TBC1D14;TBC1D15;VPS16
glycosaminoglycan metabolic process (GO:0030203)	17/62	0.00444474	0.0630042	0	0	1.94395	10.5285	HGSNAT;SDC3;BGN;GNS;HS6ST2;NDST2;NDST1;UGDH;EXT2;VCAN;GPC1;GPC3;SDC1;GPC4;GUSB;AGRN;GPC6
glycerophospholipid biosynthetic process (GO:0046474)	36/165	0.00456645	0.0645502	0	0	1.54684	8.33595	PI4K2B;VAC14;SLC27A1;MTMR2;MTMR3;SLC44A1;MTMR12;SLC44A2;PIK3R4;LPCAT1;PTEN;PIK3R3;PIK3R2;MTMR4;PIK3C2A;MTMR6;CPNE1;PLCG2;PIP5K1C;PCYT1B;PCYT1A;STARD7;AGK;PLEKHA2;SACM1L;PLA2G4A;OCRL;PLEKHA8;INPP4B;PIKFYVE;PIK3CA;GPAM;ETNK1;FAR1;PIK3C3;LPIN2
regulation of mesenchymal stem cell differentiation (GO:2000739)	2019-04-06	0.00466886	0.0658155	0	0	4.72646	25.3661	PDGFRA;REST;SOX9;SOX5
citrate metabolic process (GO:0006101)	2019-04-06	0.00466886	0.0656342	0	0	4.72646	25.3661	STAT5B;ACLY;ACO1;ACO2
interphase microtubule nucleation by interphase microtubule organizing center (GO:0051415)	2019-04-06	0.00466886	0.0654539	0	0	4.72646	25.3661	TUBGCP2;TUBGCP5;TUBGCP3;TUBGCP4
dosage compensation by inactivation of X chromosome (GO:0009048)	2019-04-06	0.00466886	0.0652746	0	0	4.72646	25.3661	PCGF3;RLIM;BRCA1;CDYL
regulation of extracellular exosome assembly (GO:1903551)	2019-04-06	0.00466886	0.0650962	0	0	4.72646	25.3661	SDCBP;PDCD6IP;SDC1;STAM
protein localization to nuclear envelope (GO:0090435)	2019-04-06	0.00466886	0.0649188	0	0	4.72646	25.3661	NUP155;PLK1;TOR1AIP2;NUP54
positive regulation of hormone metabolic process (GO:0032352)	2019-04-06	0.00466886	0.0647424	0	0	4.72646	25.3661	EGR1;ARNT;GATA3;HIF1A
N-terminal peptidyl-methionine acetylation (GO:0017196)	2019-04-06	0.00466886	0.064567	0	0	4.72646	25.3661	NAA60;NAA25;NAA16;NAA15
regulation of cell morphogenesis (GO:0022604)	2019-10-29	0.0047344	0.0652963	0	0	2.44472	13.0863	STRIP1;ZMYM1;ZMYM2;ZMYM6;PHIP;QRICH1;LARP4;PDZD8;CAMSAP1;SH3D19
ERAD pathway (GO:0036503)	20/78	0.00495062	0.0680944	0	0	1.81787	9.64968	POMT2;VCP;EDEM1;SEL1L;UBE4A;YOD1;UBE4B;ERLIN2;USP19;ATXN3;NPLOC4;TMEM129;DNAJC10;UBQLN1;STT3B;UGGT2;UGGT1;RNF185;ANKZF1;DZIP3
regulation of GTPase activity (GO:0043087)	40/189	0.00508203	0.069714	0	0	1.50046	7.92551	USP6NL;ITGB1;GSK3B;RABGAP1;RAP1GDS1;ARHGAP1;SNX13;ARHGAP35;FGD1;SYDE2;DOCK11;ARHGAP21;RACGAP1;LARS;ERBB2;DVL3;SRGAP2;ECT2;TBC1D15;PLXNA4;EPHB3;ARFGEF1;BCAS3;RIC1;F2R;OCRL;ARAP1;RRP1B;GMIP;MUT;PTK2;ARHGAP23;NET1;SNX18;PLXNB2;ITGA6;AGRN;RAPGEF6;CRK;EPHA3
positive regulation of transferase activity (GO:0051347)	31/138	0.00518901	0.0709907	0	0	1.59261	8.37906	RET;VAC14;TNKS;NVL;DCUN1D4;PARN;BMI1;EPM2AIP1;ERBB3;MYC;ERBB2;NEK2;EPHB4;EPHB3;PDGFRB;PDGFRA;XRCC5;ARRDC3;PLK1;NEK7;MERTK;SORL1;TOPORS;DKC1;KIT;ROR1;SERINC1;ROR2;EPHA3;SERINC5;DDR2
regulation of organelle assembly (GO:1902115)	14/48	0.0051989	0.0709357	0	0	2.06782	10.8753	STIL;MTMR3;PDCD6IP;PLK2;MSN;STAM;RNF4;ATXN2;PIKFYVE;CENPJ;VPS11;TRAPPC12;TBC1D14;CEP76
histone H4 acetylation (GO:0043967)	14/48	0.0051989	0.0707466	0	0	2.06782	10.8753	NAA60;NAA40;MSL2;MSL3;JADE3;ELP3;HCFC1;KANSL1;WDR5;EP400;BEND3;KAT7;BRD8;OGT
DNA geometric change (GO:0032392)	2019-09-25	0.00526234	0.0714195	0	0	2.55229	13.3923	SUPV3L1;PIF1;BLM;RTEL1;RECQL5;DDX11;RECQL;ASCC3;DNA2
histone mRNA metabolic process (GO:0008334)	2019-09-25	0.00526234	0.0712301	0	0	2.55229	13.3923	UPF1;EXOSC10;NCBP1;XRN1;CPSF3;PAPD5;CPSF2;PAPD4;MTPAP
DNA damage response, signal transduction by p53 class mediator resulting in cell cycle arrest (GO:0006977)	17/63	0.00530346	0.0715967	0	0	1.91309	10.0234	PRMT1;PLK2;ARID3A;CNOT10;CDC25C;CCNB1;CNOT6;CNOT7;CNOT1;CHEK2;CENPJ;CNOT2;CARM1;CASP2;MDM4;GTSE1;E2F7
activation of MAPKK activity (GO:0000186)	1934-11-01	0.00540637	0.0727935	0	0	2.29372	11.9736	F2R;TAOK2;FRS2;PLCG1;TNIK;STK4;RAF1;MAP3K7;CRK;TGFBR1;CRKL
regulation of acyl-CoA biosynthetic process (GO:0050812)	2019-06-13	0.00551403	0.0740477	0	0	3.27216	17.0167	PDP1;PDHX;PDHA1;DLAT;DLD;PDK1
mitochondrial genome maintenance (GO:0000002)	2019-06-13	0.00551403	0.0738533	0	0	3.27216	17.0167	MEF2A;PIF1;PARP1;OPA1;LONP1;SLC25A36
serine family amino acid biosynthetic process (GO:0009070)	2019-06-13	0.00551403	0.07366	0	0	3.27216	17.0167	MTHFD1;PSAT1;CTH;SEPHS1;SEPHS2;SERINC5
mitotic DNA integrity checkpoint (GO:0044774)	2019-06-13	0.00551403	0.0734677	0	0	3.27216	17.0167	TOP2A;TOP2B;CHEK2;HUS1;TOPBP1;TICRR
protein kinase C-activating G-protein coupled receptor signaling pathway (GO:0007205)	2019-06-13	0.00551403	0.0732764	0	0	3.27216	17.0167	GAP43;DGKD;PRKD3;PARD3;F2R;DGKH
mRNA cleavage involved in mRNA processing (GO:0098787)	2019-06-13	0.00551403	0.073086	0	0	3.27216	17.0167	CPSF6;CPSF1;NCBP1;CSTF2;CSTF2T;TUT1
regulation of macromolecule biosynthetic process (GO:0010556)	2019-06-13	0.00551403	0.0728967	0	0	3.27216	17.0167	MBD4;MTPN;NCOA3;IGF2BP1;GATA3;IGF2BP2
protein maturation (GO:0051604)	21/84	0.00554657	0.0731373	0	0	1.77242	9.20698	RHBDF1;ECE1;PSEN1;PCSK5;SORL1;LMF2;LMF1;APH1A;AFG3L2;MMP14;NCSTN;TSPAN14;MMP16;DDI2;XPNPEP3;CPD;CASP2;PMPCA;CPXM1;MMS19;OGT
establishment of spindle orientation (GO:0051294)	2019-08-21	0.0056838	0.0747537	0	0	2.70083	13.9637	GPSM2;NUMA1;SPAG5;DCTN1;ZW10;SPDL1;CLASP1;CDK5RAP2
regulation of signal transduction by p53 class mediator (GO:1901796)	31/139	0.0057969	0.0760452	0	0	1.58115	8.14362	BLM;PRKAA1;NOP2;EHMT1;BRCA1;NOC2L;ING5;BRIP1;EXO1;CHEK2;CHEK1;AKT1;TOPBP1;MTA2;PRMT5;PRKAB2;BRPF1;TOP3A;HUS1;SSRP1;MAPK14;TPX2;BOP1;KAT6A;TAF4B;MDM4;TAF6;DNA2;TAF2;RAD9A;ATR
maturation of 5.8S rRNA (GO:0000460)	2019-07-17	0.00585223	0.0765742	0	0	2.91928	15.0078	EXOSC10;LAS1L;PES1;NOL9;WDR12;SKIV2L2;FTSJ3
positive regulation of cellular protein catabolic process (GO:1903364)	2019-07-17	0.00585223	0.0763784	0	0	2.91928	15.0078	AMER1;VPS11;MSN;VPS35;PTTG1IP;CTSC;DACT1
DNA replication checkpoint (GO:0000076)	2019-07-17	0.00585223	0.0761836	0	0	2.91928	15.0078	TIMELESS;HUS1;CDC6;TOPBP1;DNA2;TICRR;RAD9A
peptidyl-lysine trimethylation (GO:0018023)	2019-07-17	0.00585223	0.0759897	0	0	2.91928	15.0078	SETD2;WDR82;SUV39H1;CTR9;TET2;BEND3;OGT
serine family amino acid metabolic process (GO:0009069)	2019-07-17	0.00585223	0.0757968	0	0	2.91928	15.0078	SEPSECS;MTHFD1;SHMT2;SHMT1;CTH;SLC25A32;SEPHS2
positive regulation by host of viral transcription (GO:0043923)	2019-07-17	0.00585223	0.0756049	0	0	2.91928	15.0078	JUN;CTDP1;SNW1;CCNT1;RRP1B;CHD1;SMARCA4
regulation of cellular protein catabolic process (GO:1903362)	2019-07-17	0.00585223	0.075414	0	0	2.91928	15.0078	AMER1;RIC1;VPS11;MSN;VPS35;PTTG1IP;DACT1
2-oxoglutarate metabolic process (GO:0006103)	2019-07-17	0.00585223	0.0752241	0	0	2.91928	15.0078	STAT5B;GPT2;GOT2;OGDH;DLST;D2HGDH;L2HGDH
regulation of cell proliferation (GO:0042127)	129/741	0.00589065	0.0755276	0	0	1.23424	6.33705	TES;ETS1;CCAR1;CRKL;FGF9;MYC;AKT2;RPS6KA2;NAMPT;AKT1;SOX9;ARID2;TNS2;PDGFRB;PDGFRA;MAP2K1;RBFOX2;F2R;CEP131;P3H2;ADAM10;TSC2;LIFR;GTPBP4;RNF41;ADAM17;KARS;PHIP;ROR2;IL6ST;KIF20B;RAF1;GPLD1;PTGFR;CUL5;SHC1;CUL2;EIF5A2;NOP2;NPR3;CUL1;TGFA;GATA3;PDS5B;EFNB2;SDCBP;TMEM127;NACC2;ABL1;SSR1;RPRD1B;UTP20;CD164;TFAP2B;JUN;XRCC6;TFAP2C;JAG1;YES1;JUP;XRCC5;FN1;CDC6;SMARCA2;PTK2;CHERP;CNOT6;CNOT7;CDK6;DLG3;F…
regulation of canonical Wnt signaling pathway (GO:0060828)	44/214	0.00593613	0.07592	0	0	1.45769	7.47315	AMER1;GSK3B;VCP;DDX3X;TNKS;CTNND1;DIXDC1;KLHL12;PRICKLE1;PSEN1;LIMD1;STK4;CCAR2;NKD2;TNKS2;PSMD2;UBR5;PSMD1;FAM53B;ANKRD10;DVL3;SOX9;TBL1X;BTRC;SCYL2;DACT1;USP8;USP47;JUP;IGFBP4;WNT5A;KREMEN1;CSNK1D;MCC;DKK3;DAB2;LATS2;APC;PSME3;PSME4;SNAI2;CDK14;LGR4;RBMS3
negative regulation of cellular protein metabolic process (GO:0032269)	22/90	0.00611595	0.0780243	0	0	1.73303	8.83302	DDX3X;RIC1;SERPINE2;FMR1;SHMT1;CNOT10;EPRS;MEX3C;GIGYF2;SYNCRIP;ILF3;DNAJC1;EDNRB;LIN28A;CNOT7;CNOT1;NCL;CNOT2;CAPRIN1;IGF2BP1;AKT1;IGF2BP2
mitotic metaphase plate congression (GO:0007080)	13/44	0.00618434	0.0787	0	0	2.09468	10.653	BECN1;SEH1L;MIS12;KIF22;CCNB1;KIF18A;CDC23;ZW10;CHAMP1;KIF2C;SPDL1;CHMP7;MAD1L1
regulation of embryonic development (GO:0045995)	2019-10-30	0.00621843	0.078937	0	0	2.36323	12.0058	RPS6KA6;POGLUT1;RACGAP1;DAG1;TRIP12;PLCB1;PHLDB2;CLASP1;FAM129B;CLASP2
signal transduction involved in mitotic G1 DNA damage checkpoint (GO:0072431)	17/64	0.00629263	0.0796806	0	0	1.8832	9.54475	PRMT1;PLK2;ARID3A;CNOT10;CDC25C;CCNB1;CNOT6;CNOT7;CNOT1;CHEK2;CNOT2;CENPJ;CARM1;CASP2;MDM4;GTSE1;E2F7
regulation of epithelial cell migration (GO:0010632)	14/49	0.00635225	0.0802365	0	0	2.02562	10.2475	MCC;HIF1A;PPM1F;PTK2;PTPRG;CORO1C;CAPN7;ENPP2;SOX9;PLCG1;DOCK1;RREB1;CLASP1;CLASP2
ubiquitin-dependent ERAD pathway (GO:0030433)	16/59	0.00638464	0.0804465	0	0	1.92263	9.71668	VCP;EDEM1;SEL1L;UBE4A;YOD1;UBE4B;ERLIN2;USP19;NPLOC4;TMEM129;DNAJC10;UBQLN1;STT3B;RNF185;ANKZF1;DZIP3
protein modification process (GO:0036211)	21/85	0.00640917	0.0805566	0	0	1.75157	8.84547	UBL4A;CSNK1G3;USP25;YES1;ICMT;RIPK3;PARP1;RPN2;PLOD2;WWP2;PLOD1;GGCX;AKT2;STK38;ABL1;UBA3;AKT1;SEPHS1;ST3GAL1;ATG7;BAP1
regulation of mitotic nuclear division (GO:0007088)	21/85	0.00640917	0.0803587	0	0	1.75157	8.84547	PDGFRB;PRMT5;CUL7;PLK1;TGFA;KIF11;CDC25C;CDC14A;CDC14B;TOM1L2;ANLN;CDC23;STAG2;ZW10;CHEK1;KNTC1;NEK2;PHIP;CEP85;CEP97;KIF20B
response to calcium ion (GO:0051592)	20/80	0.00669449	0.0837304	0	0	1.77242	8.87357	MEF2A;CLIC4;MEF2C;CAMK2D;AHCYL1;HOMER1;WNT5A;BRAF;IQGAP1;PKD2;ADD1;NEDD4;CPNE1;DPEP1;SLC25A12;ECT2;GPLD1;SLC25A13;SLC25A24;SEC31A
cell-cell junction assembly (GO:0007043)	20/80	0.00669449	0.0835257	0	0	1.77242	8.87357	PRKCI;PDCD6IP;WDR1;JUP;FBF1;TBCD;PARD6G;CDH6;TJP1;GJA1;APC;PARD3;TRPV4;CDH11;MICALL2;CTNNA1;STRN;ECT2;VCL;CDH19
regulation of centrosome duplication (GO:0010824)	2019-09-26	0.00705681	0.0878315	0	0	2.45412	12.1571	GEN1;STIL;PDCD6IP;PLK2;CENPJ;CEP120;CCNF;CEP131;CEP76
regulation of telomere maintenance (GO:0032204)	2019-09-26	0.00705681	0.0876178	0	0	2.45412	12.1571	PIF1;UPF1;RTEL1;USP7;PPP1R10;XRCC5;MYC;ATRX;SMG5
cellular response to epidermal growth factor stimulus (GO:0071364)	2019-09-26	0.00705681	0.0874052	0	0	2.45412	12.1571	MBD4;STAT5B;MARS;ERBB2;SNAI2;IQGAP1;PLCG1;SOX9;ZFP36L2
positive regulation of embryonic development (GO:0040019)	2019-09-26	0.00705681	0.0871935	0	0	2.45412	12.1571	SIX4;DAG1;SIX1;GATA3;PLCB1;PHLDB2;CLASP1;FAM129B;CLASP2
misfolded or incompletely synthesized protein catabolic process (GO:0006515)	2019-09-26	0.00705681	0.0869829	0	0	2.45412	12.1571	POMT2;ATXN3;VCP;LONP1;YME1L1;UGGT2;UGGT1;RNF185;ANKZF1
regulation of protein ubiquitination (GO:0031396)	24/102	0.00716264	0.0880746	0	0	1.66816	8.23884	FANCI;AMER1;DAXX;PAXIP1;ZER1;FEM1A;USP4;FEM1B;SPHK1;UBE3A;PTTG1IP;BRCA1;PRICKLE1;SENP2;GTPBP4;TGFBR1;GNL3L;TRAF6;CHORDC1;CRY1;UBQLN1;AKT1;OGT;BIRC3
positive regulation of plasma membrane bounded cell projection assembly (GO:0120034)	18/70	0.00721273	0.0884773	0	0	1.82306	8.99117	NRP1;NCKAP1;BCAS3;AUTS2;FMR1;CEP120;CCP110;ARAP1;DEF8;ARHGAP35;DOCK11;ANLN;APC;CDC42EP4;CDC42EP1;FAM98A;AGRN;TAPT1
positive regulation of GTPase activity (GO:0043547)	40/193	0.00733165	0.0897204	0	0	1.46936	7.22274	USP6NL;ITGB1;GSK3B;TBC1D9B;RABGAP1;DOCK7;RAP1GDS1;SNX13;CORO1C;SYDE2;DOCK11;ARHGAP21;ARHGAP42;LARS;ERBB2;TBC1D14;DVL3;SRGAP2;ECT2;TBC1D15;BCAS3;RIC1;F2R;ARHGEF16;TBC1D2B;ARAP1;RANGAP1;MUT;ARHGAP23;NET1;TBCK;TBC1D1;SNX18;RALGAPB;TBC1D4;TBC1D5;RUNDC1;ITGA6;AGRN;RAPGEF6
positive regulation of cytoplasmic transport (GO:1903651)	2019-05-10	0.0075522	0.0921983	0	0	3.54484	17.3198	MTMR2;DAB2;VPS11;MSN;SORL1
primary miRNA processing (GO:0031053)	2019-05-10	0.0075522	0.0919782	0	0	3.54484	17.3198	SMAD1;NCBP1;SRRT;DROSHA;DGCR8
positive regulation of protein exit from endoplasmic reticulum (GO:0070863)	2019-05-10	0.0075522	0.0917592	0	0	3.54484	17.3198	TMEM30A;EDEM1;SEC16A;SORL1;TM9SF4
regulation of DNA damage checkpoint (GO:2000001)	2019-05-10	0.0075522	0.0915413	0	0	3.54484	17.3198	FEM1B;RFWD3;CRY1;THOC1;CCAR2
negative regulation of centrosome duplication (GO:0010826)	2019-05-10	0.0075522	0.0913244	0	0	3.54484	17.3198	KAT2A;CCNF;TRIM37;BRCA1;CDK5RAP2
negative regulation of intracellular estrogen receptor signaling pathway (GO:0033147)	2019-05-10	0.0075522	0.0911085	0	0	3.54484	17.3198	KANK2;CNOT1;CNOT2;BRCA1;STRN3
regulation of mRNA 3'-end processing (GO:0031440)	2019-05-10	0.0075522	0.0908936	0	0	3.54484	17.3198	AHCYL1;NCBP1;PAPOLA;PAF1;CDC73
regulation of phospholipid metabolic process (GO:1903725)	2019-05-10	0.0075522	0.0906797	0	0	3.54484	17.3198	MTMR2;MTMR3;PIK3R3;PIK3R2;MTMR4
cytosolic transport (GO:0016482)	27/119	0.00756798	0.0906558	0	0	1.60858	7.85605	BECN1;TMEM87B;DCTN1;GOSR2;CLTC;RHOBTB3;VPS26B;AP1G1;ANKFY1;VPS54;VPS35;ERC1;RAB6A;EPS15;SNX5;ANKRD27;RIC1;GBF1;HOOK3;RBSN;GAK;PIKFYVE;HEATR5A;HEATR5B;TBC1D5;PIK3C3;CORO7
carboxylic acid biosynthetic process (GO:0046394)	13/45	0.00759639	0.090783	0	0	2.04813	9.99505	DPAGT1;OAT;SLC35D1;ABCC5;GPT2;GOT2;ASNS;GLS;UGDH;HAS2;NAALAD2;ALDH18A1;FADS1
membrane fusion (GO:0061025)	15/55	0.00769023	0.0916898	0	0	1.93355	9.41214	NSF;HACE1;SNAP23;VPS33B;USO1;VASH2;DNM2;AFG3L2;OPA1;CHORDC1;VPS41;MFN1;MFN2;DNM1L;ATG7
protein autoubiquitination (GO:0051865)	14/50	0.00770122	0.0916069	0	0	1.98511	9.6603	RNF10;UHRF2;UHRF1;UBE3A;WWP2;BRCA1;KLHL24;RNF4;RNF41;ITCH;TRAF6;TRIM37;RNF185;RAD18
spindle assembly (GO:0051225)	20/81	0.00773787	0.0918287	0	0	1.75054	8.51047	NUMA1;TNKS;TUBGCP2;NEK7;HAUS3;CSNK1D;HAUS6;KIF11;GOLGA2;TPX2;CHEK2;TUBGCP5;FLNA;NEK2;CEP192;TUBGCP3;TUBGCP4;BIRC2;CLASP1;BIRC3
GTP metabolic process (GO:0046039)	2019-08-22	0.00784372	0.0928689	0	0	2.57807	12.4986	OPA1;IMPDH1;RAB23;GNAI3;MFN1;AK4;GTPBP1;MOCS1
purine-containing compound biosynthetic process (GO:0072522)	2019-08-22	0.00784372	0.0926539	0	0	2.57807	12.4986	PRPS1;MTHFD1L;MTHFD1;SHMT1;PPAT;GMPS;AMPD2;AMPD3
branched-chain amino acid metabolic process (GO:0009081)	2019-08-22	0.00784372	0.0924399	0	0	2.57807	12.4986	STAT5B;IVD;MCCC1;DBT;BCAT1;ACADSB;DLD;HIBCH
double-strand break repair (GO:0006302)	31/142	0.0079879	0.0939222	0	0	1.54775	7.47536	VCP;BLM;PAXIP1;SMC5;BRCA1;PRPF19;BRIP1;RECQL5;CHEK2;POLK;GEN1;XRCC6;KDM2A;FBXO18;PARP1;EYA1;XRCC5;XRCC2;EYA3;RECQL;HUS1;LIG4;LIG3;SPIDR;SETX;POLA1;MMS22L;MSH2;RFWD3;DNA2;TRIP13
cellular response to acid chemical (GO:0071229)	22/92	0.00802166	0.0941023	0	0	1.69536	8.18114	RET;EGR1;RARG;PID1;FZD4;SHMT1;FZD7;WNT5A;IPO5;VEGFA;RPTOR;SETX;SNW1;LARS;PTK7;SESN2;CAPN2;RARA;RARB;NSMF;SOX9;EPHA3
ATP-dependent chromatin remodeling (GO:0043044)	2019-10-31	0.00804007	0.094102	0	0	2.287	11.0309	CECR2;SMARCD2;SMARCC1;PBRM1;SMARCC2;SMARCA5;MTA2;ACTB;GATAD2B;SMARCA4
replication fork processing (GO:0031297)	2019-10-31	0.00804007	0.0938866	0	0	2.287	11.0309	SMARCAL1;MMS22L;BLM;RTEL1;FANCM;FBXO18;DDX11;RFWD3;ATRX;THOC1
regulation of organelle organization (GO:0033043)	26/114	0.00807734	0.0941066	0	0	1.61695	7.79156	USP6NL;SCARB2;CLIC4;TBC1D9B;RABGAP1;CAMSAP2;LMAN1;RHOT1;CAPN2;VPS11;TBC1D14;VPS35;DNM1L;TBC1D15;MSN;PDE4DIP;TBC1D2B;RBSN;PTK2;TBCK;TBC1D1;ZEB2;TBC1D4;TBC1D5;RUNDC1;PREB
negative regulation of cellular amide metabolic process (GO:0034249)	19/76	0.00808716	0.0940063	0	0	1.77242	8.5386	CTSA;DDX3X;FMR1;SHMT1;CNOT10;EPRS;MEX3C;SORL1;GIGYF2;SYNCRIP;ILF3;LIN28A;CNOT7;CNOT1;NCL;CNOT2;CAPRIN1;IGF2BP1;IGF2BP2
cytoskeleton-dependent cytokinesis (GO:0061640)	18/71	0.00841768	0.097626	0	0	1.79738	8.58686	USP8;CUL7;RTKN;PDCD6IP;PLK1;KIF23;CECR2;ANLN;SNX18;ESPL1;RACGAP1;APC;INCENP;RASA1;KIF20A;ECT2;MYH10;SPTBN1
regulation of spindle organization (GO:0090224)	2019-07-18	0.00842578	0.0974983	0	0	2.7571	13.1692	GPSM2;TPX2;NUMA1;DCTN1;CLTC;TACC3;RNF4
DNA conformation change (GO:0071103)	2019-07-18	0.00842578	0.0972777	0	0	2.7571	13.1692	TOP2A;TOP3B;TOP2B;ERCC3;KAT6A;TOP3A;ASH1L
blood vessel endothelial cell migration (GO:0043534)	2019-07-18	0.00842578	0.0970581	0	0	2.7571	13.1692	EFNB2;NRP1;MYH9;GPLD1;EPHB4;ROBO1;VEGFA
positive regulation of morphogenesis of an epithelium (GO:1905332)	2019-07-18	0.00842578	0.0968395	0	0	2.7571	13.1692	SMO;SIX4;SIX1;SOX8;SOX9;RREB1;VEGFA
retrograde transport, endosome to plasma membrane (GO:1990126)	2019-06-14	0.00850984	0.0975859	0	0	3.03844	14.4828	SDCCAG3;ANKRD27;SNX27;MICALL1;VPS35;VPS39
regulation of acetyl-CoA biosynthetic process from pyruvate (GO:0010510)	2019-06-14	0.00850984	0.0973671	0	0	3.03844	14.4828	PDP1;PDHX;PDHA1;DLAT;DLD;PDK1
cell migration involved in sprouting angiogenesis (GO:0002042)	2019-06-14	0.00850984	0.0971492	0	0	3.03844	14.4828	EFNB2;NRP1;GPLD1;EPHB4;ROBO1;VEGFA
amyloid-beta metabolic process (GO:0050435)	2019-06-14	0.00850984	0.0969324	0	0	3.03844	14.4828	BACE1;APH1A;NCSTN;MME;IDE;PSEN1
regulation of cyclin-dependent protein serine/threonine kinase activity involved in G1/S transition of mitotic cell cycle (GO:0031657)	2019-06-14	0.00850984	0.0967165	0	0	3.03844	14.4828	ADAM17;CDK6;PTEN;AKT1;PKD2;PKD1
regulation of synapse organization (GO:0050807)	2019-06-14	0.00850984	0.0965016	0	0	3.03844	14.4828	CAMK2B;MEF2C;FMR1;NEDD4;ABL1;VPS35
histone H4-K16 acetylation (GO:0043984)	2019-06-14	0.00850984	0.0962876	0	0	3.03844	14.4828	KANSL1;MSL2;WDR5;MSL3;OGT;HCFC1
ribonucleoside monophosphate biosynthetic process (GO:0009156)	2019-06-14	0.00850984	0.0960746	0	0	3.03844	14.4828	ATIC;IMPDH1;PPAT;GMPS;GART;ADSS
establishment of mitotic spindle orientation (GO:0000132)	2019-06-14	0.00850984	0.0958625	0	0	3.03844	14.4828	GPSM2;NUMA1;DCTN1;ZW10;SPDL1;CDK5RAP2
maturation of SSU-rRNA from tricistronic rRNA transcript (SSU-rRNA, 5.8S rRNA, LSU-rRNA) (GO:0000462)	1936-11-01	0.0086911	0.0976887	0	0	2.16629	10.28	UTP6;TBL3;KRR1;BMS1;HEATR1;TSR1;NOC4L;UTP20;NOL10;PWP2;WDR46
lipid phosphorylation (GO:0046834)	1936-11-01	0.0086911	0.097474	0	0	2.16629	10.28	PI4K2B;EFR3A;PIKFYVE;DGKD;PIK3CA;PIK3R3;PIK3R2;PIK3C3;PIK3C2A;IP6K1;FAM126A
MAPK cascade (GO:0000165)	54/279	0.00902859	0.101037	0	0	1.3722	6.45942	RET;IKBKB;SPRED1;FGF9;MYC;PSMD2;PSMD1;ITGAV;SOX9;BTRC;JAK2;MAP3K7;JAK1;MEF2A;PDGFRB;PDGFRA;MEF2C;MAP2K1;CHUK;FBXW11;FRS2;DUSP9;GFRA2;DUSP6;DUSP7;KARS;RASA3;PSME3;RASA1;PSME4;KIT;RASA2;TNIK;RAF1;SOS1;CAMK2B;CAMK2D;SHC1;CUL1;ZFP36L2;NRAS;ERBB3;ERBB2;MAP4K5;MARK3;SPTBN1;MAP4K3;MBD4;MAP3K3;BRAF;PTK2;SETX;STK26;TAOK2
positive regulation of blood vessel endothelial cell migration (GO:0043536)	13/46	0.00925095	0.103299	0	0	2.00361	9.38295	MAP2K3;NUS1;MAP3K3;ANXA1;PIK3C2A;ETS1;HIF1A;VEGFA;ADAM17;P2RX4;RHOJ;AKT1;PLCG1
nucleus organization (GO:0006997)	13/46	0.00925095	0.103073	0	0	2.00361	9.38295	NDC1;USP36;NUP205;ANKLE1;SEH1L;NUMA1;NUP133;NUP155;WDR73;NUP93;NUP54;NUP98;CHMP7
response to gamma radiation (GO:0010332)	2019-09-27	0.00928392	0.103215	0	0	2.36323	11.0587	YAP1;PRKAA1;XRCC6;KDM1A;XRCC5;FANCD2;MYC;LIG4;ATR
regulation of microtubule-based process (GO:0032886)	2019-09-27	0.00928392	0.102991	0	0	2.36323	11.0587	GSK3B;APC;ERBB2;PHLDB2;BICD2;CLASP1;EPHA3;CLASP2;KLHL42
RNA biosynthetic process (GO:0032774)	2019-09-27	0.00928392	0.102768	0	0	2.36323	11.0587	SETX;PRMT5;POLA1;POLR2A;NCOA6;SMARCA5;TAF6;TCF4;TTF2
snRNA processing (GO:0016180)	2019-09-27	0.00928392	0.102545	0	0	2.36323	11.0587	INTS3;INTS10;INTS2;INTS5;INTS4;TUT1;INTS7;INTS6;INTS8
nucleic acid-templated transcription (GO:0097659)	19/77	0.00935054	0.103058	0	0	1.7494	8.17377	MEF2A;GTF3C1;GTF3C2;GTF3C3;GTF3C4;GTF3C5;ARNT;BAZ2A;BAZ1B;PWP1;TOPORS;XAB2;POLR3A;TAF1B;POLR2A;FUBP3;POLR2B;MED20;MMS19
sulfur amino acid biosynthetic process (GO:0000097)	2019-04-07	0.00967933	0.106452	0	0	4.05125	18.7887	MTRR;MTHFD1;CTH;MTR
negative regulation of stress-activated protein kinase signaling cascade (GO:0070303)	2019-04-07	0.00967933	0.106223	0	0	4.05125	18.7887	QARS;MYC;FOXM1;FOXO1
positive regulation of cyclin-dependent protein serine/threonine kinase activity involved in G1/S transition of mitotic cell cycle (GO:0031659)	2019-04-07	0.00967933	0.105995	0	0	4.05125	18.7887	ADAM17;AKT1;PKD2;PKD1
regulation of RNA biosynthetic process (GO:2001141)	2019-04-07	0.00967933	0.105768	0	0	4.05125	18.7887	MBD4;NCOA3;NMD3;ACTN4
wound healing, spreading of epidermal cells (GO:0035313)	2019-04-07	0.00967933	0.105542	0	0	4.05125	18.7887	ACVRL1;ADAM17;COL5A1;ITGA5
G-quadruplex DNA unwinding (GO:0044806)	2019-04-07	0.00967933	0.105317	0	0	4.05125	18.7887	PIF1;BLM;DDX11;DNA2
histone H3-K4 demethylation (GO:0034720)	2019-04-07	0.00967933	0.105093	0	0	4.05125	18.7887	KDM5A;KDM5B;KDM5C;KDM1A
purine nucleotide biosynthetic process (GO:0006164)	2019-04-07	0.00967933	0.10487	0	0	4.05125	18.7887	PRPS1;MTHFD1;PPAT;AMPD2
progesterone receptor signaling pathway (GO:0050847)	2019-04-07	0.00967933	0.104648	0	0	4.05125	18.7887	YAP1;NEDD4;UBR5;UBE3A
mitochondrial DNA metabolic process (GO:0032042)	2019-04-07	0.00967933	0.104426	0	0	4.05125	18.7887	PARP1;LONP1;DNA2;POLG
ribosomal protein import into nucleus (GO:0006610)	2019-04-07	0.00967933	0.104206	0	0	4.05125	18.7887	TNPO1;RANBP6;IPO4;IPO5
negative regulation of cellular process (GO:0048523)	95/535	0.00972697	0.104498	0	0	1.25892	5.83237	SEMA5A;ACVRL1;PTPRU;RARG;TES;DDX3X;PDE3B;ARHGAP1;PTEN;MIA3;FOXM1;PKD2;ETS1;CDC73;CCAR2;ING5;GJA1;ADAMTS1;MYC;RPS6KA2;SESN2;VPS35;JAK2;ARID2;TNS2;RBM5;TSPYL2;MAP2K1;PBRM1;WARS;F2R;P3H2;ADAM10;TSC2;CASK;GTPBP4;RNF41;IMPACT;KARS;RASA1;MYH9;ROR2;RAF1;CBLL1;GPLD1;TNFRSF21;KANK2;BECN1;BLM;NDRG3;CUL5;CAB39;EI24;CUL2;CUL1;UBR2;GATA3;PDS5B;FAM129B;ERBB3;TMEM127;NACC2;APBB2;UTP20;SKIL;PLXNA4;E2F7;FKTN;CD16…
response to insulin (GO:0032868)	18/72	0.00977914	0.104838	0	0	1.77242	8.20188	C2CD5;PRKCI;PARP1;PDE3B;DENND4C;MYO5A;PIK3R2;FOXO1;EPM2AIP1;RAB31;TBC1D4;RPS6KB1;AKT2;MARS;AKT1;OGT;GPLD1;RAB8B
protein O-linked glycosylation (GO:0006493)	26/116	0.010162	0.108714	0	0	1.58907	7.29238	POMT2;SPON1;POGLUT1;GCNT1;GXYLT1;PLOD3;POFUT1;ADAMTSL4;DAG1;ST3GAL4;ST3GAL1;ST3GAL2;FKTN;B3GALNT2;GALNT7;MGEA5;GALNT4;GALNT1;TET2;TET1;POMGNT1;B3GNT5;EOGT;ISPD;OGT;ST6GALNAC4
retrograde transport, endosome to Golgi (GO:0042147)	20/83	0.0102196	0.109102	0	0	1.70836	7.83017	TMEM87B;RIC1;DCTN1;GOSR2;CLTC;GBF1;RHOBTB3;VPS26B;RBSN;PIKFYVE;HEATR5A;HEATR5B;TBC1D5;ANKFY1;VPS54;TBC1D14;VPS35;ERC1;RAB6A;SNX5
negative regulation of binding (GO:0051100)	20/83	0.0102196	0.108874	0	0	1.70836	7.83017	GSK3B;JUN;RALB;PEX19;KDM1A;USP33;DDX11;ARHGAP28;SORL1;ACTB;IFIT2;GOLGA2;DAB2;BTAF1;GNL3L;SMO;CPNE1;AKT1;JAK2;DACT1
positive regulation of ubiquitin-protein transferase activity (GO:0051443)	1932-10-01	0.0102456	0.108923	0	0	2.21553	10.1491	GOLGA2;FZR1;GORASP1;DCUN1D4;PLK1;ARRDC3;PTEN;BMI1;TOPORS;CDC14B
gene silencing by miRNA (GO:0035195)	1932-10-01	0.0102456	0.108697	0	0	2.21553	10.1491	MOV10;CNOT6;CNOT7;ZC3H7A;CNOT1;XPO5;AGO2;ADAR;LIMD1;PUM1
folic acid-containing compound metabolic process (GO:0006760)	2019-08-23	0.0105655	0.111859	0	0	2.46598	11.2206	MTRR;MTHFD1L;MTHFD1;SHMT2;SHMT1;FPGS;SLC25A32;SLC19A1
protein localization to Golgi apparatus (GO:0034067)	2019-08-23	0.0105655	0.111627	0	0	2.46598	11.2206	GAK;ARL5B;GBF1;CSNK1D;RAB6A;SORL1;ARL5A;BICD2
epithelial cell migration (GO:0010631)	1937-11-01	0.0108251	0.114133	0	0	2.10774	9.53942	NUP93;NRP1;ANLN;STARD13;ZEB2;FAP;PIK3CA;ADGRA2;PXN;KIT;ABL1
chromosome organization (GO:0051276)	15/57	0.0108542	0.114204	0	0	1.86571	8.43897	TOP2A;TOP2B;NUP133;PARP1;NUP155;LIG4;XPC;MSH6;DDB1;CUL4A;MSH2;MSH3;MYC;COPS2;CUL4B
mesenchymal cell differentiation (GO:0048762)	1942-12-01	0.0111105	0.116661	0	0	2.02562	9.11503	GSK3B;HEYL;CUL7;MEF2C;WNT5A;LOXL3;SNAI1;SNAI2;SOX9;FAM83D;HIF1A;TGFBR1
regulation of substrate adhesion-dependent cell spreading (GO:1900024)	1942-12-01	0.0111105	0.116421	0	0	2.02562	9.11503	NRP1;NCOA3;ABL1;FLNA;AP1AR;ACTN4;RREB1;CRK;DOCK1;PTK2;CORO1C;CRKL
aminoglycan biosynthetic process (GO:0006023)	13/47	0.0111745	0.116851	0	0	1.96098	8.81287	SDC3;HS6ST2;NDST2;NDST1;EXT2;UGDH;GPC1;B3GNT5;GPC3;SDC1;GPC4;AGRN;GPC6
regulation of G1/S transition of mitotic cell cycle (GO:2000045)	13/47	0.0111745	0.116612	0	0	1.96098	8.81287	KANK2;KMT2E;PID1;DDX3X;PTEN;PKD2;CDC73;RPTOR;PSME3;PLCB1;E2F7;DACT1;EIF4G1
ribonucleoprotein complex assembly (GO:0022618)	33/157	0.0113024	0.117707	0	0	1.49019	6.68012	DDX6;DDX3X;CELF1;NOP2;DDX20;PWP2;PRPF19;LIMD1;CDC73;EDC3;ATXN2;SART3;SF3B1;MDN1;RBM5;EIF4B;EIF2A;PRMT5;PRMT7;NCBP1;RC3H1;WDR77;TICRR;SETX;BOP1;XAB2;PRPF6;SNW1;PRPF18;GEMIN4;GEMIN5;SNRNP200;EIF3A
protein targeting (GO:0006605)	29/134	0.0113335	0.11779	0	0	1.53433	6.87381	ZDHHC20;FUT10;GOSR2;PIK3R4;AP4E1;CHM;KATNB1;TRAK2;SDCBP;SEC61A1;PITRM1;MICALL1;MFN2;SEC63;PRKCI;ICMT;PEX19;AP3D1;SRP68;AP4B1;SORL1;ZDHHC15;SPCS3;MYO1C;PARD3;VPS41;TAOK2;EXOC4;ATG4B
positive regulation of chromosome organization (GO:2001252)	2019-07-19	0.0117425	0.121792	0	0	2.61199	11.6091	BECN1;RTEL1;NUMA1;PPP1R10;DDX11;ATRX;LIG4
protein targeting to lysosome (GO:0006622)	2019-07-19	0.0117425	0.121545	0	0	2.61199	11.6091	SCARB2;AP3M1;GNPTAB;LARS;NEDD4;NCOA4;SORL1
posttranscriptional gene silencing by RNA (GO:0035194)	2019-07-19	0.0117425	0.121299	0	0	2.61199	11.6091	MOV10;CNOT6;CNOT7;CELF1;CNOT1;AGO2;LIMD1
maturation of 5.8S rRNA from tricistronic rRNA transcript (SSU-rRNA, 5.8S rRNA, LSU-rRNA) (GO:0000466)	2019-07-19	0.0117425	0.121054	0	0	2.61199	11.6091	ERI1;ERI2;PES1;NOL9;UTP20;WDR12;FTSJ3
Rac protein signal transduction (GO:0016601)	2019-07-19	0.0117425	0.12081	0	0	2.61199	11.6091	FARP2;CYFIP1;NCKAP1;HACE1;ABI2;NCOA3;HACD3
extrinsic apoptotic signaling pathway in absence of ligand (GO:0097192)	2019-07-19	0.0117425	0.120567	0	0	2.61199	11.6091	GSK3B;ERBB3;CASP3;CASP2;ITGAV;APPL1;MCL1
modulation by host of viral transcription (GO:0043921)	2019-09-28	0.0120032	0.122996	0	0	2.27883	10.0783	JUN;REST;CTDP1;SNW1;CCNT1;RRP1B;TARDBP;CHD1;SMARCA4
regulation of extrinsic apoptotic signaling pathway in absence of ligand (GO:2001239)	2019-09-28	0.0120032	0.12275	0	0	2.27883	10.0783	RET;MAPK7;PPP2R1B;EYA1;EYA3;AKT1;SNAI2;MAP2K5;MCL1
regulation of histone H3-K9 methylation (GO:0051570)	2019-05-11	0.0122529	0.125053	0	0	3.22258	14.1858	DNMT1;ATRX;DNMT3B;BRCA1;JARID2
endonucleolytic cleavage of tricistronic rRNA transcript (SSU-rRNA, 5.8S rRNA, LSU-rRNA) (GO:0000479)	2019-05-11	0.0122529	0.124804	0	0	3.22258	14.1858	RCL1;BMS1;TSR1;NOL9;UTP20
regulation of mitotic centrosome separation (GO:0046602)	2019-05-11	0.0122529	0.124555	0	0	3.22258	14.1858	RANBP2;CHEK1;NEK2;KIF11;CEP85
purine nucleobase metabolic process (GO:0006144)	2019-05-11	0.0122529	0.124307	0	0	3.22258	14.1858	PRPS1;MTHFD1;MTHFD1L;SHMT1;GMPS
cytoplasmic mRNA processing body assembly (GO:0033962)	2019-05-11	0.0122529	0.124061	0	0	3.22258	14.1858	DDX6;ATXN2;RC3H1;LIMD1;EDC3
methionine metabolic process (GO:0006555)	2019-05-11	0.0122529	0.123815	0	0	3.22258	14.1858	AHCYL2;AHCYL1;MTRR;MTHFD1;MTR
cell part morphogenesis (GO:0032990)	2019-05-11	0.0122529	0.12357	0	0	3.22258	14.1858	SUPV3L1;PID1;PNPT1;PACSIN2;DNM1L
cellular response to increased oxygen levels (GO:0036295)	2019-05-11	0.0122529	0.123327	0	0	3.22258	14.1858	ATP6V1A;ATP6AP1;ATP6V0A2;ATG7;FOXO1
mitotic spindle elongation (GO:0000022)	2019-05-11	0.0122529	0.123084	0	0	3.22258	14.1858	RACGAP1;PRC1;KIF23;CDC14A;CDC14B
regulation of chromatin silencing (GO:0031935)	2019-05-11	0.0122529	0.122842	0	0	3.22258	14.1858	UHRF2;SIN3A;UHRF1;ATAD2;ATAD2B
negative regulation of morphogenesis of an epithelium (GO:1905331)	2019-05-11	0.0122529	0.122601	0	0	3.22258	14.1858	PTEN;PHLDB2;CLASP1;TBX2;CLASP2
negative regulation of protein localization to nucleus (GO:1900181)	2019-05-11	0.0122529	0.122361	0	0	3.22258	14.1858	GSK3B;POLR1A;SIN3A;CHORDC1;APOD
cellular response to transforming growth factor beta stimulus (GO:0071560)	23/101	0.012433	0.123917	0	0	1.61448	7.08338	ACVRL1;DLX1;SMAD1;MEF2C;JUN;USP15;ITGB5;SMURF1;USP9X;WNT5A;PXN;CBL;ZFP36L2;PTK2;TGFBR1;TGFBR2;COL3A1;COL1A2;MAPK7;PARD3;SOX9;MAP3K7;SOX5
histone H4-K8 acetylation (GO:0043982)	2019-06-15	0.0125136	0.124478	0	0	2.83587	12.4238	KANSL1;WDR5;JADE3;KAT7;OGT;HCFC1
autonomic nervous system development (GO:0048483)	2019-06-15	0.0125136	0.124235	0	0	2.83587	12.4238	NRP1;TFAP2B;EDNRB;SEMA3A;SOX8;GATA3
neural crest cell differentiation (GO:0014033)	2019-06-15	0.0125136	0.123994	0	0	2.83587	12.4238	MEF2C;NOLC1;SNAI2;KLHL12;KBTBD8;TAPT1
N-terminal protein amino acid acetylation (GO:0006474)	2019-06-15	0.0125136	0.123754	0	0	2.83587	12.4238	NAA50;NAA60;NAA40;NAA25;NAA16;NAA15
regulation of exit from mitosis (GO:0007096)	2019-06-15	0.0125136	0.123514	0	0	2.83587	12.4238	ANLN;CDC23;ZW10;KNTC1;CDC14A;CDC14B
mesenchymal cell development (GO:0014031)	2019-06-15	0.0125136	0.123276	0	0	2.83587	12.4238	HEYL;NOLC1;SNAI2;KLHL12;KBTBD8;TAPT1
negative regulation of DNA-dependent DNA replication (GO:2000104)	2019-06-15	0.0125136	0.123038	0	0	2.83587	12.4238	BLM;PID1;STAG2;FBXO18;TIMELESS;LIG3
embryonic cranial skeleton morphogenesis (GO:0048701)	2019-06-15	0.0125136	0.122802	0	0	2.83587	12.4238	PDGFRA;MTHFD1L;MTHFD1;SIX1;TGFBR1;TGFBR2
histone H4-K5 acetylation (GO:0043981)	2019-06-15	0.0125136	0.122566	0	0	2.83587	12.4238	KANSL1;WDR5;JADE3;KAT7;OGT;HCFC1
regulation of cartilage development (GO:0061035)	2019-06-15	0.0125136	0.122331	0	0	2.83587	12.4238	BMP1;TRPS1;SOX9;BMPR1B;TAPT1;SOX5
regulation of branching involved in ureteric bud morphogenesis (GO:0090189)	2019-06-15	0.0125136	0.122097	0	0	2.83587	12.4238	SMO;SIX4;SIX1;SOX8;SOX9;VEGFA
selective autophagy (GO:0061912)	2019-06-15	0.0125136	0.121864	0	0	2.83587	12.4238	BECN1;RB1CC1;UBQLN1;WDFY3;AMBRA1;ATG14
protein localization to chromosome, centromeric region (GO:0071459)	2019-06-15	0.0125136	0.121632	0	0	2.83587	12.4238	MTBP;ZW10;MIS12;CHAMP1;BUB1B;SPDL1
negative regulation of cell proliferation (GO:0008285)	67/364	0.0126221	0.122454	0	0	1.30497	5.70572	ACVRL1;PTPRU;RARG;TES;MSTN;PTEN;PKD2;ETS1;CDC73;ING5;ADAMTS1;MYC;RPS6KA2;SOX9;JAK2;ARID2;TNS2;RBM5;PBRM1;MORC3;MAP2K1;WARS;WNT5A;F2R;P3H2;TSC2;GTPBP4;RNF41;KARS;ROR2;RAF1;GPLD1;KANK2;CUL5;CUL2;CUL1;GATA3;PDS5B;FAM129B;TMEM127;NACC2;MFN2;APOD;UTP20;E2F7;FKTN;TFAP2B;CD164;CDC6;MCC;SMARCA2;CHERP;CUL4A;REST;CNOT7;CDK6;DLG3;APC;DLC1;DNAJA3;ABI1;STRN;MDM4;NF2;BMPR1B;TRIM32;BAP1
post-translational protein modification (GO:0043687)	66/358	0.012782	0.123769	0	0	1.30704	5.69831	CCNF;DCAF8;CHM;MIA3;LAMC1;FBXO21;DCAF7;PSMD2;WDR5;PSMD1;UBXN7;BTRC;SKP2;WSB1;FBXW8;FBXW11;IGFBP4;APLP2;ADAM10;LRRC41;SUMF1;KLHL42;DDB1;VCAN;PSME3;PSME4;SPARCL1;DTL;CUL7;CUL5;CUL2;CUL1;KLHL13;HIF1A;FSTL1;CAND1;RBBP5;GPC3;SPP1;FEM1C;SOCS6;DCAF11;MBTPS1;ICMT;FEM1A;FEM1B;FN1;KLHL21;KLHL22;FBXL18;LAMB1;FBXO30;KLHL9;CUL4A;SPSB1;RFWD2;COPS2;CALU;UBA3;STT3A;ASB6;NUCB1;STT3B;KBTBD8;FBN1;CUL4B
positive regulation of TOR signaling (GO:0032008)	1933-10-01	0.0128822	0.124503	0	0	2.14839	9.3496	RPTOR;SEH1L;LIN28A;MIOS;PIK3CA;LARS;RICTOR;SMCR8;WDR24;TELO2
purine ribonucleoside triphosphate metabolic process (GO:0009205)	1933-10-01	0.0128822	0.124268	0	0	2.14839	9.3496	OPA1;RAB23;FIGNL1;GNAI3;MFN1;AK4;NDUFS1;GTPBP1;NADK;CLPX
aminoglycan catabolic process (GO:0006026)	1933-10-01	0.0128822	0.124033	0	0	2.14839	9.3496	HGSNAT;GPC1;SDC3;GPC3;SDC1;GPC4;GUSB;AGRN;GNS;GPC6
protein autophosphorylation (GO:0046777)	36/176	0.0129029	0.123999	0	0	1.45016	6.30865	CAMK2B;GSK3B;CAMK2D;STK4;EEF2K;CHEK2;ERBB2;ABL1;AKT1;NEK2;RIOK2;JAK2;PAK2;EPHB4;EPHB3;JAK1;PDGFRB;PDGFRA;MAP3K3;YES1;RIPK3;EIF2AK1;EIF2AK4;PASK;PTK2;MELK;STK25;STK26;KIT;TAOK2;ULK1;SIK1;TNIK;MAP3K11;ATR;DDR2
canonical Wnt signaling pathway (GO:0060070)	18/74	0.0130264	0.124951	0	0	1.72452	7.48574	AMER1;PTPRU;GSK3B;RARG;FZD4;FZD7;TCF7;DIXDC1;PTEN;PSEN1;GATA3;SMO;APC;PTK7;MYC;DVL3;SNAI2;SCYL2
positive regulation of cellular catabolic process (GO:0031331)	24/107	0.0130434	0.124879	0	0	1.59021	6.90067	AMER1;UPF1;PRKAA1;PFKFB3;PNPT1;PLK2;RC3H1;MSN;ARNT;PTTG1IP;GTPBP1;HIF1A;FOXO1;SUPV3L1;ITCH;CNOT7;CNOT1;KHSRP;AKT2;VPS11;VPS35;GPLD1;DACT1;SH3D19
activation of GTPase activity (GO:0090630)	20/85	0.0133017	0.127114	0	0	1.66816	7.20622	USP6NL;BCAS3;RABGAP1;TBC1D9B;DOCK7;ARHGEF16;TBC1D2B;RANGAP1;CORO1C;SYDE2;TBC1D1;TBCK;ARHGAP42;RALGAPB;TBC1D4;TBC1D5;RUNDC1;TBC1D14;ECT2;TBC1D15
protein oligomerization (GO:0051259)	43/218	0.013333	0.127174	0	0	1.39842	6.03772	DPAGT1;KHDRBS1;BLM;CAMK2D;OAT;DGKD;B4GALT1;SHMT2;SHMT1;ATL2;RASEF;ZBTB1;IDE;IKZF5;TRIM6;OPA1;MAT2A;NACC2;TRPS1;LONP1;ANXA6;TRAPPC12;BEND3;TRAPPC11;POLK;ECT2;DNM1L;HGSNAT;PNPT1;CPSF6;PDCD6IP;RIPK3;MCCC1;TOR1B;LETM1;PFKL;APC;ATG16L1;NBR1;YME1L1;GOPC;PFKM;DGKH
epithelial to mesenchymal transition (GO:0001837)	1938-11-01	0.0133378	0.126983	0	0	2.05228	8.86	GSK3B;HEYL;CUL7;WNT5A;LOXL3;SNAI1;SNAI2;SOX9;FAM83D;HIF1A;TGFBR1
positive regulation of gene expression, epigenetic (GO:0045815)	13/48	0.013394	0.12728	0	0	1.92012	8.2814	ATAD2;SMARCA5;BAZ1B;ACTB;ATAD2B;KAT2A;MYO1C;TAF1B;MYBBP1A;POLR1A;POLR1B;CHEK1;SF3B1
cellular response to retinoic acid (GO:0071300)	1943-12-01	0.0134801	0.12786	0	0	1.97852	8.52057	RET;SETX;RARG;SNW1;FZD4;PTK7;FZD7;WNT5A;RARA;RARB;SOX9;EPHA3
regulation of protein modification process (GO:0031399)	1943-12-01	0.0134801	0.127623	0	0	1.97852	8.52057	SPRED1;PARG;SESN2;FN1;PLXNB2;PHIP;ATG14;ATG7;CCAR2;PTK2;CORO1C;FKTN
termination of RNA polymerase II transcription (GO:0006369)	17/69	0.0136972	0.129439	0	0	1.74673	7.49447	NCBP1;CPSF1;POLDIP3;CPSF3;CSTF2;CPSF2;THOC1;CSTF2T;CASC3;TTF2;THOC2;MED18;CDC40;WDR33;IGFLR1;PAPOLA;DHX38
protein processing (GO:0016485)	23/102	0.0139674	0.131748	0	0	1.59865	6.8279	RHBDF1;PROS1;SPPL2B;SPPL2A;ECE1;PSEN1;PCSK5;PRSS12;ZMPSTE24;APH1A;AFG3L2;SPCS3;NCSTN;MMP14;MMP16;CPD;DDI2;XPNPEP3;YME1L1;CASP2;PMPCA;CPXM1;OGT
positive regulation of epithelial cell migration (GO:0010634)	18/75	0.0149405	0.140667	0	0	1.70152	7.15266	NRP1;BCAS3;WNT5A;GATA3;ETS1;HIF1A;PPM1F;VEGFA;CAPN7;ENPP2;ABL1;SOX9;PLCG1;DOCK1;RREB1;GPLD1;CLASP1;CLASP2
cellular amino acid biosynthetic process (GO:0008652)	2019-09-29	0.0152741	0.143543	0	0	2.20025	9.20054	DPAGT1;OAT;GPT2;GOT2;NAALAD2;ASNS;ALDH18A1;BCAT1;GLS
negative regulation of response to DNA damage stimulus (GO:2001021)	2019-09-29	0.0152741	0.143279	0	0	2.20025	9.20054	RTEL1;KDM1A;DDIAS;THOC1;SNAI1;SNAI2;PTTG1IP;TRIM32;CCAR2
protein K11-linked ubiquitination (GO:0070979)	2019-09-29	0.0152741	0.143016	0	0	2.20025	9.20054	FZR1;UBE2H;CDC23;ANAPC7;RNF26;CDC27;ANAPC4;RNF4;ANAPC1
primary neural tube formation (GO:0014020)	2019-09-29	0.0152741	0.142754	0	0	2.20025	9.20054	STIL;MTHFD1L;MTHFD1;DLC1;SEMA4C;IFT122;TSC2;PLXNB2;PRICKLE1
positive regulation of fibroblast proliferation (GO:0048146)	2019-09-29	0.0152741	0.142493	0	0	2.20025	9.20054	PDGFRA;CDK6;MYC;SPHK1;WNT5A;FN1;LIG4;BMI1;DDR2
bicellular tight junction assembly (GO:0070830)	2019-09-29	0.0152741	0.142233	0	0	2.20025	9.20054	PRKCI;PDCD6IP;APC;PARD3;MICALL2;TBCD;PARD6G;STRN;ECT2
positive regulation of MAP kinase activity (GO:0043406)	36/178	0.0152944	0.142163	0	0	1.43387	5.99395	PRKAA1;SHC1;TGFA;STK4;CRKL;ROBO1;ERBB2;DVL3;PLCG1;S1PR2;MAP3K7;MAP2K5;PDGFRB;MAP2K3;MAP2K4;MAP2K1;WNT5A;F2R;FRS2;MAPK14;DUSP9;DUSP6;TGFBR1;DUSP7;VEGFA;TRAF7;KARS;ADORA2B;TRAF6;KIT;TAOK2;TAB3;TAB1;RAF1;CRK;MAP3K11
positive regulation of protein import into nucleus (GO:0042307)	14/54	0.0155005	0.143816	0	0	1.83807	7.65901	SEMA5A;JUP;F2R;PIK3R2;PSEN1;TGFBR1;IPO5;NUP93;DAB2;BAG3;UBR5;FLNA;ECT2;DACT1
positive regulation of transcription from RNA polymerase II promoter (GO:0045944)	142/849	0.0156608	0.14504	0	0	1.18579	4.92885	ATF2;CRTC2;PID1;CCNT2;CCNT1;MAML2;KDM1A;PRDM2;ETS1;ELK3;TBK1;YY2;MYC;NAMPT;RPS6KA1;KAT7;SOX8;SOX9;MEF2A;MEF2C;WNT5A;EBF2;MYCN;PRPF6;PHIP;ATF6;CLOCK;DLX1;PAXIP1;TNKS;CTR9;PIK3R2;GATA3;HIF1A;FOXO1;SBNO2;PPP3R1;CAMTA2;ALX1;RPRD1B;RREB1;MAP2K5;STAT5B;EGR1;TFAP2B;SMAD1;JUN;XRCC6;TFAP2C;JAG1;JUP;AUTS2;ECD;NFATC3;NR1D2;ERLIN2;SMARCA2;SMARCA4;NFATC4;SETX;SNW1;FUBP3;AGO2;SP3;PAF1;TAF4B;TCF4;SP7;BMPR1B;OGT…
negative regulation of protein depolymerization (GO:1901880)	2019-07-20	0.0159072	0.147055	0	0	2.48139	10.2754	LIMA1;APC;KATNB1;CAMSAP1;CLASP1;CAMSAP2;CLASP2
negative regulation of telomere maintenance via telomerase (GO:0032211)	2019-07-20	0.0159072	0.14679	0	0	2.48139	10.2754	CTC1;PIF1;GNL3L;EXOSC10;XRN1;PAPD5;NAT10
heparan sulfate proteoglycan metabolic process (GO:0030201)	2019-07-20	0.0159072	0.146525	0	0	2.48139	10.2754	EXT2;NDST1;GLCE;GPC1;NDST3;HS6ST2;SULF2
wound healing, spreading of cells (GO:0044319)	2019-07-20	0.0159072	0.146261	0	0	2.48139	10.2754	ACVRL1;TMEFF2;ADAM17;COL5A1;FLNA;ITGA5;ARHGAP35
axon extension (GO:0048675)	2019-07-20	0.0159072	0.145998	0	0	2.48139	10.2754	NLGN3;NRP1;CYFIP1;AUTS2;USP9X;SEMA3A;ULK1
glycoprotein metabolic process (GO:0009100)	13/49	0.0159368	0.146006	0	0	1.88094	7.78543	EDEM3;MGEA5;EDEM1;GCNT1;HIF1A;FUT8;MAN2A2;MAN1A2;ST3GAL4;STT3B;ST6GALNAC3;ST3GAL2;ST6GALNAC6
endosome to lysosome transport (GO:0008333)	13/49	0.0159368	0.145745	0	0	1.88094	7.78543	VCP;VPS33A;M6PR;AP3D1;HOOK3;ATG14;VPS41;VPS11;VIPAS39;GPRASP1;VPS39;SCYL2;VPS16
neural tube closure (GO:0001843)	1934-10-01	0.0159971	0.146034	0	0	2.0852	8.62304	STIL;MTHFD1L;MTHFD1;DLC1;SEMA4C;DVL3;IFT122;TSC2;PLXNB2;PRICKLE1
positive regulation of nucleocytoplasmic transport (GO:0046824)	1934-10-01	0.0159971	0.145773	0	0	2.0852	8.62304	KHDRBS1;GSK3B;CPSF6;XPO4;JUP;BAG3;NEDD4;ECT2;GTSE1;IPO5
development of primary male sexual characteristics (GO:0046546)	1944-12-01	0.016216	0.147505	0	0	1.93355	7.96963	TFAP2C;FGF9;SIX4;MSH2;CSDE1;WNT5A;NCOA4;KIT;SOX8;GATA3;SOX9;LHFPL2
histone H3 acetylation (GO:0043966)	1944-12-01	0.016216	0.147242	0	0	1.93355	7.96963	ING5;DR1;KAT2A;BRPF1;YEATS2;KAT6A;WDR5;JADE3;KAT7;ELP3;MAP3K7;TAF5L
RNA catabolic process (GO:0006401)	1944-12-01	0.016216	0.146981	0	0	1.93355	7.96963	SUPV3L1;PNPT1;DIS3;DIS3L;XRN2;CNOT10;DNA2;METTL16;ZFP36L2;SND1;SKIV2L2;SIDT2
glycerophospholipid metabolic process (GO:0006650)	16/65	0.0166082	0.150269	0	0	1.74515	7.15139	PDGFRB;PIGN;AGK;PIGQ;PIGB;SMPD4;PIGA;CPNE1;FAR1;PIGM;SERINC1;PIGG;PLCB1;GPLD1;SERINC5;DGKH
protein localization to organelle (GO:0033365)	22/98	0.0167784	0.15154	0	0	1.59156	6.50577	CEP68;PPP1R15A;DDX3X;TMEM30A;COG3;GBF1;IFT122;SIX1;CSNK1D;WDR35;SORL1;BICD2;TOPORS;GAK;PIKFYVE;SIX4;TOLLIP;MICALL1;PACSIN2;PAF1;RAB6A;DCP1A
mRNA metabolic process (GO:0016071)	22/98	0.0167784	0.151272	0	0	1.59156	6.50577	SF3A1;CPSF6;PNPT1;SF3B3;CPSF1;NCBP1;CELF1;DIS3;CPSF3;CNOT10;PRPF8;ZFP36L2;HIPK3;WDR33;EFTUD2;PTBP1;ALKBH5;PRPF18;PRPF3;DHX15;AGGF1;METTL16
Golgi to lysosome transport (GO:0090160)	2019-04-08	0.0172122	0.15491	0	0	3.54484	14.3996	GAK;AP1G1;ANKFY1;RBSN
positive regulation of early endosome to late endosome transport (GO:2000643)	2019-04-08	0.0172122	0.154637	0	0	3.54484	14.3996	MTMR2;DAB2;VPS11;MSN
regulation of metaphase/anaphase transition of cell cycle (GO:1902099)	2019-04-08	0.0172122	0.154365	0	0	3.54484	14.3996	CDC23;PLK1;RIOK2;CDC6
negative regulation of centriole replication (GO:0046600)	2019-04-08	0.0172122	0.154095	0	0	3.54484	14.3996	KAT2A;TRIM37;BRCA1;CDK5RAP2
negative regulation of mRNA polyadenylation (GO:1900364)	2019-04-08	0.0172122	0.153825	0	0	3.54484	14.3996	RNF20;CCNT1;CTR9;RNF40
regulation of cytoplasmic mRNA processing body assembly (GO:0010603)	2019-04-08	0.0172122	0.153556	0	0	3.54484	14.3996	CNOT6;ATXN2;CNOT1;CNOT2
glomerular epithelial cell development (GO:0072310)	2019-04-08	0.0172122	0.153288	0	0	3.54484	14.3996	NUP93;MYO1E;JAG1;IQGAP1
tRNA aminoacylation for mitochondrial protein translation (GO:0070127)	2019-04-08	0.0172122	0.153021	0	0	3.54484	14.3996	DARS2;GARS;TARS2;WARS2
positive regulation of extracellular matrix assembly (GO:1901203)	2019-04-08	0.0172122	0.152755	0	0	3.54484	14.3996	DAG1;PHLDB2;CLASP1;CLASP2
sulfur amino acid catabolic process (GO:0000098)	2019-04-08	0.0172122	0.152489	0	0	3.54484	14.3996	MTRR;CTH;BLMH;ADO
glomerular visceral epithelial cell development (GO:0072015)	2019-04-08	0.0172122	0.152225	0	0	3.54484	14.3996	NUP93;MYO1E;JAG1;IQGAP1
coronary vasculature morphogenesis (GO:0060977)	2019-04-08	0.0172122	0.151962	0	0	3.54484	14.3996	NRP1;SPRED1;TGFBR1;VEGFA
DNA damage induced protein phosphorylation (GO:0006975)	2019-04-08	0.0172122	0.151699	0	0	3.54484	14.3996	CHEK2;CHEK1;CRY1;ABL1
protein desumoylation (GO:0016926)	2019-04-08	0.0172122	0.151438	0	0	3.54484	14.3996	USPL1;SENP5;SENP2;SENP1
renal system development (GO:0072001)	15/60	0.017414	0.15295	0	0	1.77242	7.17916	TFAP2B;MME;GREB1L;SIX1;GATA3;PCSK5;PKD1;TGFBR1;VEGFA;SULF2;NUP93;SMO;ITGA8;HAS2;ITGA6
Notch receptor processing (GO:0007220)	2019-06-16	0.0176733	0.154961	0	0	2.65863	10.7294	APH1A;ADAM17;NCSTN;JAG1;ADAM10;PSEN1
negative regulation of DNA replication (GO:0008156)	2019-06-16	0.0176733	0.154695	0	0	2.65863	10.7294	TSPYL2;CDC6;NF2;PDS5A;GTPBP4;ATR
positive regulation of G1/S transition of mitotic cell cycle (GO:1900087)	2019-06-16	0.0176733	0.15443	0	0	2.65863	10.7294	KMT2E;RPTOR;DDX3X;CDC6;PLCB1;EIF4G1
positive regulation of mRNA processing (GO:0050685)	2019-06-16	0.0176733	0.154166	0	0	2.65863	10.7294	SNW1;NCBP1;THRAP3;PAF1;NUP98;CDC73
guanosine-containing compound metabolic process (GO:1901068)	2019-06-16	0.0176733	0.153903	0	0	2.65863	10.7294	OPA1;RAB23;GNAI3;MFN1;AK4;GTPBP1
receptor catabolic process (GO:0032801)	2019-08-25	0.0180048	0.156523	0	0	2.2687	9.11362	BECN1;UVRAG;SMURF1;NEDD4;CLTC;PIK3R4;GPRASP1;AP2A2
positive regulation of microtubule polymerization or depolymerization (GO:0031112)	2019-08-25	0.0180048	0.156256	0	0	2.2687	9.11362	CLIP1;NUMA1;DCTN1;TRPV4;KATNB1;SLAIN2;CLASP1;CDK5RAP2
positive regulation of macromolecule metabolic process (GO:0010604)	52/277	0.018019	0.156114	0	0	1.33092	5.34539	ATF2;GSK3B;PID1;DDX3X;FMR1;ECE1;BRCA1;ETS1;MYC;DNMT3B;AKT1;UBAP2L;VPS35;GABPA;SCYL2;NSF;MEF2C;MAP2K1;WARS;TLE1;NCOA3;WNT5A;TGFBR1;HCFC1;MYCN;SMO;TBC1D5;RBMS3;MTPN;DNMT1;PRKAA1;HIF1A;PPM1F;MAPK9;MAPK7;UBR5;MAP2K5;ATAD1;EGR1;MBD4;SMAD1;FN1;MSN;BRAF;MAPK14;VEGFA;HINFP;ITCH;FUBP3;UBAP2;FAM98A;NFE2L2
negative regulation of protein kinase activity (GO:0006469)	24/110	0.0181122	0.156655	0	0	1.54684	6.20464	WARS;BGN;TSC2;ADAR;SORL1;PPM1F;CORO1C;PREX1;SPRED1;DEPTOR;UBASH3B;FLRT2;QARS;FLRT3;CHORDC1;ABL1;SH3BP5;AKT1;FGFR1OP;SMCR8;CEP85;SOCS6;PAK2;YWHAG
cell morphogenesis involved in differentiation (GO:0000904)	14/55	0.0181674	0.156867	0	0	1.80465	7.23326	NRP1;MEF2C;ITGA4;FN1;TBCD;LAMB1;PARVA;LAMC1;UNK;ITGA8;MICALL2;ITGAV;SRGAP2;EPHB3
somatic hypermutation of immunoglobulin genes (GO:0016446)	2019-05-12	0.0185991	0.160323	0	0	2.95404	11.7708	MSH6;MSH2;PMS2;POLK;MLH1
lysine metabolic process (GO:0006553)	2019-05-12	0.0185991	0.160053	0	0	2.95404	11.7708	PHYKPL;OGDH;DLST;CRYM;DLD
collagen metabolic process (GO:0032963)	2019-05-12	0.0185991	0.159783	0	0	2.95404	11.7708	COL5A1;VPS33B;P3H2;VIPAS39;HIF1A
dermatan sulfate biosynthetic process (GO:0030208)	2019-05-12	0.0185991	0.159515	0	0	2.95404	11.7708	VCAN;DSEL;UST;DSE;BGN
negative regulation of myoblast differentiation (GO:0045662)	2019-05-12	0.0185991	0.159247	0	0	2.95404	11.7708	MSTN;SOX8;PRICKLE1;SOX9;TBX3
positive regulation of vascular endothelial growth factor receptor signaling pathway (GO:0030949)	2019-05-12	0.0185991	0.15898	0	0	2.95404	11.7708	GRB10;ARNT;ITGA5;HIF1A;VEGFA
positive regulation of neuron migration (GO:2001224)	2019-05-12	0.0185991	0.158714	0	0	2.95404	11.7708	SEMA6A;SEMA3A;PLAA;NSMF;KIF20B
regulation of catabolic process (GO:0009894)	2019-05-12	0.0185991	0.158449	0	0	2.95404	11.7708	ITGB1;FAP;FAF1;CHEK2;FAM83D
regulation of mesenchymal cell proliferation (GO:0010464)	2019-05-12	0.0185991	0.158185	0	0	2.95404	11.7708	MYC;WNT5A;SOX9;TGFBR2;VEGFA
histone H3-K9 demethylation (GO:0033169)	2019-05-12	0.0185991	0.157922	0	0	2.95404	11.7708	KDM4B;KDM3A;KDM4C;KDM1A;PHF8
histone arginine methylation (GO:0034969)	2019-05-12	0.0185991	0.15766	0	0	2.95404	11.7708	PRMT5;PRMT7;PRDM4;PRMT1;CARM1
attachment of mitotic spindle microtubules to kinetochore (GO:0051315)	2019-05-12	0.0185991	0.157398	0	0	2.95404	11.7708	SEH1L;MIS12;CHAMP1;KIF2C;MAD1L1
lysine catabolic process (GO:0006554)	2019-05-12	0.0185991	0.157138	0	0	2.95404	11.7708	PHYKPL;OGDH;DLST;CRYM;DLD
positive regulation of neuron differentiation (GO:0045666)	22/99	0.0187811	0.158413	0	0	1.57549	6.26241	SCARB2;RET;CAMK2B;DLX1;PRKCI;MEF2C;DLX2;TENM3;MMD;WNT5A;TCF12;ARHGAP35;SETX;HEYL;IMPACT;PTK7;CPNE1;PLXNB2;TCF4;ECT2;TRIM32;EPHA3
positive regulation of cell growth (GO:0030307)	22/99	0.0187811	0.158151	0	0	1.57549	6.26241	ITSN2;USP47;MTPN;DDX3X;NCBP1;SMURF1;SPHK1;ADAM10;L1CAM;TGFBR1;RPTOR;SUPV3L1;SDCBP;ADAM17;MMP14;RPS6KA1;ERBB2;AKT1;PLAA;FGFR1OP;TRIM32;EIF4G1
DNA synthesis involved in DNA repair (GO:0000731)	16/66	0.0191331	0.16085	0	0	1.71871	6.7998	VCP;BLM;USP10;XRCC2;TOP3A;REV1;ZBTB1;BRCA1;POLD3;POLA1;BRIP1;EXO1;DNA2;POLE;DTL;POLH
collagen fibril organization (GO:0030199)	2019-09-30	0.0191552	0.160771	0	0	2.12691	8.4123	COL3A1;COL1A2;COL5A1;LUM;COL5A2;SERPINH1;ATP7A;TGFBR1;DDR2
vacuolar transport (GO:0007034)	2019-09-30	0.0191552	0.160507	0	0	2.12691	8.4123	BECN1;HGSNAT;GOSR2;NEDD4;VPS41;PIK3R4;AP3D1;VPS54;CHMP7
cortical cytoskeleton organization (GO:0030865)	2019-09-30	0.0191552	0.160244	0	0	2.12691	8.4123	IKBKB;NCKAP1;STRIP1;ANLN;RTKN;PPP2R3C;TRPV4;RHOJ;RHOBTB3
positive regulation of myeloid cell differentiation (GO:0045639)	2019-09-30	0.0191552	0.159982	0	0	2.12691	8.4123	FAM210B;MBD4;STAT5B;PRMT1;ARNT;MAPK14;ETS1;HIF1A;ACVR2A
regulation of myoblast differentiation (GO:0045661)	2019-09-30	0.0191552	0.15972	0	0	2.12691	8.4123	MEF2C;MSTN;TRIP4;SOX8;SOX9;HIF1AN;MAPK14;PLCB1;TBX3
tube closure (GO:0060606)	2019-09-30	0.0191552	0.15946	0	0	2.12691	8.4123	STIL;MTHFD1L;MTHFD1;DLC1;SEMA4C;IFT122;TSC2;PLXNB2;PRICKLE1
positive regulation of transport (GO:0051050)	1945-12-01	0.0193504	0.160822	0	0	1.89058	7.45843	C2CD5;DAB2;ANXA1;NUMA1;SPAG5;FMR1;AKT2;CHORDC1;BRAF;LDLR;CBLL1;GPLD1
metaphase plate congression (GO:0051310)	1945-12-01	0.0193504	0.160561	0	0	1.89058	7.45843	BECN1;CCNB1;KIF18A;SEH1L;CDC23;ZW10;TRAPPC12;KIF2C;SPDL1;KIF22;FAM83D;CHMP7
DNA-templated transcription, initiation (GO:0006352)	37/187	0.0195694	0.162115	0	0	1.40277	5.51821	YAP1;GTF3C1;GTF2A1;RARG;RRN3;GTF3C4;MAML2;NR2C2;GTF2E1;MED15;NR2C1;CCNB1;MED14;TAF1B;POLR2A;POLR2B;SOX9;MBD4;NCOA6;SMARCA5;NR1D2;GTF2H4;MED23;SNW1;MED24;DMTF1;ERCC3;THRAP3;POLR1A;POLR1B;MED20;RARA;TAF4B;RARB;TCF4;TAF6;TAF2
purine ribonucleoside monophosphate metabolic process (GO:0009167)	1940-11-01	0.0196536	0.162548	0	0	1.94966	7.66119	ATIC;IMPDH1;PPAT;FIGNL1;GMPS;AK4;NDUFS1;ADSS;GART;NADK;CLPX
DNA biosynthetic process (GO:0071897)	1940-11-01	0.0196536	0.162285	0	0	1.94966	7.66119	POLD3;POLA1;BLM;BRIP1;EXO1;XRCC2;TOP3A;BRCA1;DNA2;POLE;POLH
regulation of stress fiber assembly (GO:0051492)	15/61	0.0201664	0.166251	0	0	1.74337	6.80564	NRP1;PXN;LPAR1;ARHGAP28;ARAP1;TGFBR1;PPM1F;TMEFF2;DLC1;PPFIA1;ABL1;NF2;PHLDB2;CLASP1;CLASP2
cellular response to growth factor stimulus (GO:0071363)	29/140	0.0202196	0.16642	0	0	1.46858	5.72907	ACVRL1;DLX1;NRP1;SHC1;IQGAP1;ZFP36L2;MAPK7;ERBB2;AKT1;HAS2;SOX9;PLCG1;MAP2K5;SOX5;MAP2K3;STAT5B;MBD4;MEF2C;ANXA1;WNT5A;MAPK14;TGFBR1;ACVR2A;VEGFA;SETX;RPS6KB1;MARS;SNAI2;BMPR1B
positive regulation of ubiquitin protein ligase activity (GO:1904668)	19/83	0.0205999	0.169277	0	0	1.62294	6.30102	ANAPC7;PLK1;PTEN;CUL1;BUB1B;CDC14B;GOLGA2;FZR1;CCNB1;CDC23;PSMD2;GORASP1;PSME3;CDC27;PSME4;PSMD1;ANAPC4;BTRC;ANAPC1
chromatin remodeling (GO:0006338)	25/117	0.0206482	0.169401	0	0	1.51489	5.87797	SMARCD2;ZBTB1;BAZ2A;MYSM1;ACTB;CECR2;MYC;CHEK1;HMG20A;SOX9;MTA2;KDM6A;DAXX;SMARCC1;PBRM1;SMARCC2;ATRX;SMARCA5;MSL3;SSRP1;SMARCA2;GATAD2B;SMARCA4;TOX4;KAT2A
Ras protein signal transduction (GO:0007265)	43/224	0.0207227	0.16974	0	0	1.36097	5.27582	CYFIP1;NCKAP1;GPSM2;DNMT1;RTKN;SHC1;ARHGAP1;RHOBTB3;HACD3;ARHGAP5;CRKL;GNA13;NRAS;RHOT1;RAB23;G3BP2;RAB6A;RREB1;PAK2;RAB8B;PAK4;FARP2;ARHGEF11;USP8;JUN;HACE1;SETDB1;PLK2;NCOA3;ARHGAP29;MAPK14;USP28;RAP2C;COL1A2;RAB31;ABI2;CDC42EP4;RHOJ;RAB18;CDC42EP1;ARHGEF1;SOS1;RAPGEF6
axonogenesis (GO:0007409)	43/224	0.0207227	0.169468	0	0	1.36097	5.27582	RET;NLGN3;CYFIP1;NRP1;SEMA3C;SH3KBP1;SHC1;USP33;SEMA3A;DOCK7;PTEN;ARHGAP35;ROBO1;FAM129B;EFNB2;NRAS;MAPK7;GPC1;KIF5B;GRB10;SLITRK6;PLCG1;SPTBN1;EPHB3;SEMA6A;AUTS2;USP9X;LUM;WNT5A;GAB1;FRS2;GAB2;L1CAM;GFRA2;PTK2;AFG3L2;GAP43;CREB1;PIK3CA;PARD3;TAOK2;ULK1;SOS1
small GTPase mediated signal transduction (GO:0007264)	22/100	0.0209655	0.171179	0	0	1.55973	6.02817	USP8;DNMT1;JUN;SETDB1;SHC1;PLK2;RAP1GDS1;ARHGAP1;ARHGAP18;HACD3;MAPK14;USP28;CRKL;NRAS;CHORDC1;G3BP2;KRIT1;RAB18;SOS1;RIN2;RREB1;RAPGEF6
positive regulation of cellular component movement (GO:0051272)	2019-07-21	0.021019	0.171341	0	0	2.36323	9.12757	ADAM17;AKT2;ACTN4;ETS1;TRIM32;TGFBR1;VEGFA
positive regulation of translational initiation (GO:0045948)	2019-07-21	0.021019	0.171068	0	0	2.36323	9.12757	EIF2B5;PPP1R15A;KHDRBS1;YTHDF1;DDX3X;YTHDF3;RPS6KB1
branched-chain amino acid catabolic process (GO:0009083)	2019-07-21	0.021019	0.170796	0	0	2.36323	9.12757	IVD;MCCC1;DBT;BCAT1;ACADSB;DLD;HIBCH
cellular response to misfolded protein (GO:0071218)	2019-07-21	0.021019	0.170524	0	0	2.36323	9.12757	POMT2;ATXN3;VCP;UGGT2;RNF185;UGGT1;ANKZF1
protein-DNA complex disassembly (GO:0032986)	2019-07-21	0.021019	0.170254	0	0	2.36323	9.12757	SMARCC1;SMARCD2;PBRM1;SMARCC2;MYC;ARID2;SMARCA4
ERK1 and ERK2 cascade (GO:0070371)	2019-07-21	0.021019	0.169984	0	0	2.36323	9.12757	MBD4;MAP2K1;KARS;MYC;ITGAV;SOX9;ZFP36L2
Notch signaling pathway (GO:0007219)	14/56	0.0211683	0.17092	0	0	1.77242	6.83313	JAG1;MAML2;ADAM10;PSEN1;MIB1;APH1A;HEYL;NCSTN;ITCH;SNW1;POFUT1;MYC;SNAI1;SNAI2
proteolysis (GO:0006508)	54/292	0.0212676	0.171451	0	0	1.31111	5.0485	RET;MIPEP;SPPL2B;SPPL2A;CBLB;UBE3A;ECE1;IDE;PCSK5;CAPN7;SUFU;DDI2;CASP3;CPNE1;LONP1;CAPN2;CASP2;PMPCA;CPXM1;CTSC;CTSB;RHBDF1;MME;MMP2;CLPX;SENP1;BACE1;AFG3L2;MMP14;ADAM17;MMP16;YME1L1;ATG4B;CUL7;PSEN1;ZMPSTE24;APH1A;NLN;NCSTN;PITRM1;DPP8;NAALAD2;TBL1X;CTSA;USP25;MBTPS1;SPCS3;BMP1;FAP;CPD;XPNPEP3;UBA3;TPP1;OGT
regulation of mRNA stability (GO:0043488)	27/129	0.0215118	0.173146	0	0	1.48389	5.69687	FASTKD1;FMR1;FASTKD3;PARN;ZFP36L2;GIGYF2;XPO1;KHSRP;PSMD2;IGF2BP1;AKT1;PSMD1;IGF2BP2;TNPO1;METTL16;NUP214;PCID2;YTHDF3;DIS3;RC3H1;PUM1;XRN1;THRAP3;PSME3;PSME4;DCP1A;EIF4G1
JNK cascade (GO:0007254)	16/67	0.0219408	0.176321	0	0	1.69306	6.46648	MAP2K4;DAXX;WNT5A;HACD3;DUSP9;CRKL;MAPK9;ADORA2B;TRAF6;TAB3;TNIK;TAB1;MAP4K5;MAP3K7;MAP4K3;MAP3K11
negative regulation of transcription from RNA polymerase II promoter (GO:0000122)	97/566	0.0226398	0.181652	0	0	1.21502	4.60254	TCERG1;KDM1A;WWC2;PRDM1;NOC2L;ARHGAP35;ETS2;IKZF5;EDNRB;MYC;SAP130;SOX9;MEF2A;MEF2C;HCFC1;DLX1;CTR9;ZBTB1;PSEN1;ZBTB5;ZBTB2;BAG3;NACC2;ALX1;RREB1;SKIL;MAP2K5;TFAP2B;JUN;DR1;TFAP2C;CBX2;PLK1;NFATC3;NR1D2;SMARCA2;NFATC4;SMARCA4;CNOT7;SNW1;YEATS2;CNOT1;CNOT2;SNAI1;SNAI2;PAF1;MDM4;CC2D1B;RARG;SUV39H1;FOXM1;BMI1;PHF6;CDC73;SIN3A;SUFU;TRPS1;DNMT3B;LRRFIP1;DACT1;FOXD3;PARP1;ATRX;ZHX1;ETV6;ZEB2;IMPACT;NF…
activation of MAPK activity (GO:0000187)	25/118	0.0227945	0.182606	0	0	1.50205	5.67961	PRKAA1;SHC1;TGFA;HACD3;S1PR2;MAP4K5;MAP3K7;MAP2K5;MAP2K3;MAP2K4;DAXX;MAP2K1;WNT5A;MAPK14;DUSP9;DUSP6;DUSP7;KARS;ADORA2B;TRAF6;KIT;TAOK2;TAB3;TAB1;MAP3K11
long-chain fatty-acyl-CoA metabolic process (GO:0035336)	2019-08-26	0.0228706	0.182929	0	0	2.18144	8.24127	DGAT2;ELOVL5;ACSL1;ACSL5;ELOVL6;ACSL4;FAR1;HSD17B12
positive regulation of homeostatic process (GO:0032846)	19/84	0.0232072	0.185331	0	0	1.60362	6.03489	MBD4;STAT5B;RTEL1;ATP6AP1;PPP1R10;PRMT1;ATRX;ARNT;DEF8;MAPK14;ETS1;HIF1A;ACVR2A;SMARCA4;FAM210B;P2RX4;SPP1;GPLD1;EIF4G1
regulation of cellular localization (GO:0060341)	1941-11-01	0.0235324	0.187634	0	0	1.90211	7.13173	CAMK2D;MEF2C;KDM1A;NUMA1;PARP1;SPAG5;STXBP4;FMR1;DVL3;MAD1L1;CDK16
autophagy of mitochondrion (GO:0000422)	1941-11-01	0.0235324	0.187341	0	0	1.90211	7.13173	BECN1;RB1CC1;ATG9A;ATG4B;WIPI1;AMBRA1;WIPI2;ATG14;ATG7;ATG13;ATG2B
negative regulation of DNA biosynthetic process (GO:2000279)	1931-09-01	0.0237022	0.1884	0	0	2.0583	7.70252	ACVRL1;CTC1;PIF1;EXOSC10;GNL3L;XRN1;PAPD5;NAT10;FAM129B
aminoglycan metabolic process (GO:0006022)	1931-09-01	0.0237022	0.188107	0	0	2.0583	7.70252	VCAN;GPC1;SDC3;GPC3;BGN;SDC1;GPC4;AGRN;GPC6
hippo signaling (GO:0035329)	1931-09-01	0.0237022	0.187815	0	0	2.0583	7.70252	YAP1;TJP1;MOB1A;LATS2;CASP3;AMOTL2;LIMD1;STK4;TJP2
negative regulation of cell-substrate adhesion (GO:0010812)	1936-10-01	0.0238469	0.188668	0	0	1.96936	7.35772	JAG1;FZD4;FZD7;RASA1;TBCD;CASK;AP1AR;ACTN4;NF2;CORO1C
regulation of microtubule polymerization (GO:0031113)	1936-10-01	0.0238469	0.188375	0	0	1.96936	7.35772	CLIP1;NUMA1;DCTN1;ABL1;TBCD;SLAIN2;CAMSAP1;CLASP1;CAMSAP2;CDK5RAP2
neural crest cell development (GO:0014032)	1936-10-01	0.0238469	0.188084	0	0	1.96936	7.35772	SEMA3C;SEMA3A;SEMA4C;NOLC1;SNAI2;KLHL12;SOX8;KBTBD8;TAPT1;CORO1C
sialylation (GO:0097503)	2019-06-17	0.0241212	0.189955	0	0	2.50224	9.32001	ST3GAL4;ST6GALNAC3;ST3GAL1;ST6GALNAC4;ST3GAL2;ST6GALNAC6
histone H2A monoubiquitination (GO:0035518)	2019-06-17	0.0241212	0.189662	0	0	2.50224	9.32001	DDB1;PCGF3;TRIM37;BCOR;BMI1;CUL4B
N-glycan processing (GO:0006491)	2019-06-17	0.0241212	0.18937	0	0	2.50224	9.32001	EDEM3;FUT8;GNPTAB;MAN2A2;MAN1A2;EDEM1
positive regulation of cartilage development (GO:0061036)	2019-06-17	0.0241212	0.189079	0	0	2.50224	9.32001	ACVRL1;BMP1;SOX9;BMPR1B;TAPT1;SOX5
regulation of early endosome to late endosome transport (GO:2000641)	2019-06-17	0.0241212	0.188789	0	0	2.50224	9.32001	MTMR2;MAP2K1;DAB2;VPS11;MSN;DNAJC13
preassembly of GPI anchor in ER membrane (GO:0016254)	2019-06-17	0.0241212	0.1885	0	0	2.50224	9.32001	PIGB;PIGN;PIGQ;PIGA;PIGM;PIGG
phosphatidylinositol-mediated signaling (GO:0048015)	14/57	0.0245263	0.191373	0	0	1.74133	6.45685	PDGFRB;PDGFRA;PIK3R2;GAB2;GATA3;PIK3C2A;PIK3CA;ERBB3;RPS6KB1;ERBB2;AKT1;PIK3C3;OGT;EXOC1
cellular iron ion homeostasis (GO:0006879)	14/57	0.0245263	0.191081	0	0	1.74133	6.45685	ATP6V1A;TFRC;ATP6AP1;ABCB6;ABCB7;SLC11A2;IREB2;CUL1;CAND1;HEPH;MYC;ATP6V0A2;ACO1;ABCG2
positive regulation of cellular biosynthetic process (GO:0031328)	32/160	0.0246217	0.191531	0	0	1.41794	5.25222	LPGAT1;SLC45A3;DDX3X;SHC1;POLDIP3;FMR1;NMD3;PKD2;HIF1A;EPM2AIP1;MYC;AKT2;ERBB2;AKT1;LDLR;PDGFRB;CTC1;PDGFRA;EGR1;YTHDF1;YTHDF3;ELOVL5;PRMT1;ARNT;LARP4B;PASK;LARP4;ZEB2;P2RX4;RPS6KB1;DNA2;GPLD1
negative regulation of protein binding (GO:0032091)	16/68	0.0250493	0.194561	0	0	1.66816	6.15036	GSK3B;RALB;KDM1A;ITGA4;USP33;DDX11;SORL1;ACTB;GTPBP4;IFIT2;GOLGA2;DAB2;GNL3L;AKT1;GTSE1;DACT1
regulation of cytoskeleton organization (GO:0051493)	21/96	0.0251451	0.195009	0	0	1.55087	5.71199	PDGFRB;GSK3B;CLIC4;RHOBTB3;ARHGAP18;ARHGAP17;ARHGAP28;BICD2;ARHGAP35;PTK2;KATNBL1;DLC1;RHOJ;TAOK2;CAPN2;ABL1;RICTOR;PHLDB2;CRK;EPHA3;CLASP1
regulation of neuron differentiation (GO:0045664)	19/85	0.0260588	0.201788	0	0	1.58475	5.78023	MBD4;MEF2C;MMD;TCF12;PTEN;SIX1;NREP;EIF2AK4;HEYL;IMPACT;REST;NCS1;CPNE1;AKT1;TCF4;ECT2;TRIM32;YWHAG;CDK5RAP2
nucleic acid phosphodiester bond hydrolysis (GO:0090305)	17/74	0.0266283	0.205885	0	0	1.62871	5.90535	ANKLE1;FBXO18;PARP1;EXOG;GTF2H4;EDC3;EDC4;DDB1;POLD3;CUL4A;ERCC3;ERI1;ERI2;XRN2;DNA2;DCP1A;CUL4B
dermatan sulfate metabolic process (GO:0030205)	2019-05-13	0.0267773	0.206724	0	0	2.7268	9.87157	VCAN;DSEL;UST;DSE;BGN
cardiolipin metabolic process (GO:0032048)	2019-05-13	0.0267773	0.206412	0	0	2.7268	9.87157	HADHB;HADHA;SLC27A1;PLA2G4A;PLA2G6
poly(A)+ mRNA export from nucleus (GO:0016973)	2019-05-13	0.0267773	0.2061	0	0	2.7268	9.87157	NUP93;NXF1;PCID2;POLDIP3;THOC2
ER-associated misfolded protein catabolic process (GO:0071712)	2019-05-13	0.0267773	0.20579	0	0	2.7268	9.87157	POMT2;VCP;UGGT2;RNF185;UGGT1
pre-miRNA processing (GO:0031054)	2019-05-13	0.0267773	0.20548	0	0	2.7268	9.87157	LIN28B;LIN28A;AGO2;DROSHA;ADAR
nucleotide-sugar metabolic process (GO:0009225)	2019-05-13	0.0267773	0.205172	0	0	2.7268	9.87157	UGDH;FUT8;SLC35A3;PARG;GFPT2
Notch receptor processing, ligand-dependent (GO:0035333)	2019-05-13	0.0267773	0.204864	0	0	2.7268	9.87157	APH1A;NCSTN;JAG1;ADAM10;PSEN1
viral translation (GO:0019081)	2019-05-13	0.0267773	0.204558	0	0	2.7268	9.87157	PTBP1;EIF3L;EIF2AK4;EIF3A;EIF3B
regulation of fibroblast proliferation (GO:0048145)	1947-12-01	0.0269401	0.205494	0	0	1.81013	6.54207	PDGFRA;MORC3;CDK6;MYC;SPHK1;WNT5A;FN1;LIG4;BMI1;TRIM32;CDC73;DDR2
regulation of cellular component movement (GO:0051270)	1947-12-01	0.0269401	0.205187	0	0	1.81013	6.54207	ADAM17;CDK6;ERBB3;ERBB2;ABL1;ARHGAP18;ACTN4;ARAP1;RAF1;ETS1;TGFBR1;VEGFA
positive regulation of developmental process (GO:0051094)	24/114	0.0271377	0.206384	0	0	1.49257	5.38343	DLX1;DLX2;JUN;PAXIP1;TFRC;NCOA3;PA2G4;MIEF1;CORO1C;FAM129B;BMP1;RPS6KA1;AGO2;ENPP2;TMEM119;SOX8;VPS35;SOX9;BMPR1B;DNM1L;PLCB1;RREB1;TAPT1;SOX5
regulation of vascular endothelial growth factor receptor signaling pathway (GO:0030947)	2019-07-22	0.0271674	0.206303	0	0	2.25581	8.13385	NEDD4;GRB10;ARNT;ITGA5;HIF1A;FAM129B;VEGFA
positive regulation of protein targeting to membrane (GO:0090314)	2019-07-22	0.0271674	0.205996	0	0	2.25581	8.13385	C2CD5;TCAF1;MYO1C;AKT2;CHORDC1;ERBB2;MIEF1
regulation of transcription from RNA polymerase III promoter (GO:0006359)	2019-07-22	0.0271674	0.20569	0	0	2.25581	8.13385	RPTOR;ELL;ICE2;ERBB2;POLR3F;POLR3G;BRCA1
sulfur amino acid metabolic process (GO:0000096)	2019-07-22	0.0271674	0.205386	0	0	2.25581	8.13385	MTRR;MTHFD1;CTH;DPEP1;MTR;ADO;MUT
nucleotide-excision repair, DNA duplex unwinding (GO:0000717)	2019-07-22	0.0271674	0.205082	0	0	2.25581	8.13385	CUL4A;DDB1;PARP1;ERCC3;XPC;GTF2H4;CUL4B
STAT cascade (GO:0097696)	2019-07-22	0.0271674	0.204779	0	0	2.25581	8.13385	STAT5B;CTR9;PKD2;SOCS6;JAK2;PKD1;IFNAR1
regulation of microtubule depolymerization (GO:0031114)	2019-07-22	0.0271674	0.204477	0	0	2.25581	8.13385	APC;TRPV4;KATNB1;CAMSAP1;CLASP1;CAMSAP2;CLASP2
ncRNA catabolic process (GO:0034661)	2019-07-22	0.0271674	0.204176	0	0	2.25581	8.13385	LIN28B;LIN28A;EXOSC10;XRN1;DIS3;POP1;DIS3L
lipid translocation (GO:0034204)	2019-07-22	0.0271674	0.203876	0	0	2.25581	8.13385	TMEM30A;ATP8B2;RFT1;ATP11C;ATP10B;ATP11B;ATP9B
negative regulation of circadian rhythm (GO:0042754)	2019-04-09	0.0275666	0.206567	0	0	3.15097	11.3156	SIN3A;SUV39H1;CIPC;CRY1
anoikis (GO:0043276)	2019-04-09	0.0275666	0.206264	0	0	3.15097	11.3156	PIK3CA;AKT1;TSC2;MAP3K7
regulation of SNARE complex assembly (GO:0035542)	2019-04-09	0.0275666	0.205962	0	0	3.15097	11.3156	ANKRD27;VPS41;VPS11;VPS16
nuclear migration (GO:0007097)	2019-04-09	0.0275666	0.205661	0	0	3.15097	11.3156	TMEM201;DOCK7;HOOK3;SYNE2
peptidyl-arginine methylation (GO:0018216)	2019-04-09	0.0275666	0.205361	0	0	3.15097	11.3156	PRMT5;PRMT7;PRMT1;CARM1
mitochondrial protein processing (GO:0034982)	2019-04-09	0.0275666	0.205061	0	0	3.15097	11.3156	MIPEP;AFG3L2;YME1L1;PMPCA
basement membrane organization (GO:0071711)	2019-04-09	0.0275666	0.204763	0	0	3.15097	11.3156	FLRT2;COL4A1;NID1;NID2
protein hexamerization (GO:0034214)	2019-04-09	0.0275666	0.204465	0	0	3.15097	11.3156	LETM1;OAT;MAT2A;YME1L1
negative regulation of chromatin silencing (GO:0031936)	2019-04-09	0.0275666	0.204169	0	0	3.15097	11.3156	ATAD2;TET1;PHF8;ATAD2B
lipoprotein biosynthetic process (GO:0042158)	2019-04-09	0.0275666	0.203873	0	0	3.15097	11.3156	WIPI1;PIK3C3;WIPI2;ATG7
RNA destabilization (GO:0050779)	2019-04-09	0.0275666	0.203578	0	0	3.15097	11.3156	YTHDF3;PUM1;METTL16;GIGYF2
regulation of organ growth (GO:0046620)	2019-04-09	0.0275666	0.203283	0	0	3.15097	11.3156	LATS2;WWC2;PTEN;DUSP6
mitochondrion morphogenesis (GO:0070584)	2019-04-09	0.0275666	0.20299	0	0	3.15097	11.3156	SUPV3L1;PID1;PNPT1;DNM1L
negative regulation of mRNA 3'-end processing (GO:0031441)	2019-04-09	0.0275666	0.202698	0	0	3.15097	11.3156	RNF20;CCNT1;CTR9;RNF40
strand displacement (GO:0000732)	2019-08-27	0.0285914	0.209931	0	0	2.10065	7.46707	BLM;RTEL1;BRIP1;EXO1;XRCC2;TOP3A;BRCA1;DNA2
endoderm formation (GO:0001706)	1937-10-01	0.0286698	0.210204	0	0	1.91613	6.80593	SETD2;MMP14;ITGB5;ITGA4;COL4A2;MMP2;FN1;ITGAV;LAMB1;ITGA5
heart development (GO:0007507)	30/150	0.0288201	0.211003	0	0	1.41794	5.02897	RARG;PTEN;ECE1;GATA3;PKD2;PCSK5;PKD1;GJA1;FLRT2;ERBB3;FLRT3;EPHB4;MEF2A;MEF2C;NCOA6;TSC2;IFT122;PTK2;TGFBR1;TGFBR2;VEGFA;TBX2;KAT2A;COL3A1;MTHFD1;DLC1;RARA;RARB;BCOR;FBN1
regulation of ubiquitin-protein transferase activity (GO:0051438)	1932-09-01	0.0289679	0.211781	0	0	1.99397	7.06179	ZER1;FEM1A;FEM1B;DCUN1D4;PLK1;ARRDC3;ABL1;BMI1;TOPORS
organelle transport along microtubule (GO:0072384)	1932-09-01	0.0289679	0.211478	0	0	1.99397	7.06179	ARHGAP21;TMEM201;RHOT1;KIF5B;COPG1;RAB6A;BICD2;LRPPRC;TRAK2
regulation of protein export from nucleus (GO:0046825)	1932-09-01	0.0289679	0.211176	0	0	1.99397	7.06179	GSK3B;SETD2;XPO1;XPO4;BAG3;XPO5;RANGAP1;GTSE1;IWS1
nucleotide-excision repair (GO:0006289)	23/109	0.0293361	0.213555	0	0	1.49599	5.27925	USP7;AQR;PARP1;USP45;HUS1;LIG4;LIG3;XPC;PRPF19;GTF2H4;DDB1;POLD3;CUL4A;ATXN3;XAB2;POLR2A;ERCC3;POLR2B;COPS2;UVSSA;MMS19;POLE;CUL4B
regulation of cell-matrix adhesion (GO:0001952)	13/53	0.0298838	0.217232	0	0	1.73898	6.10458	GSK3B;JAG1;JUP;PLEKHA2;CASK;PTK2;CORO1C;CDK6;RASA1;NF2;UTRN;EPHA3;CLASP1
regulation of gene expression, epigenetic (GO:0040029)	17/75	0.0300541	0.218159	0	0	1.607	5.63213	DNMT1;TFAP2C;PRMT7;DNMT3A;SMARCA5;BMI1;BAZ1B;ACTB;KAT2A;MYO1C;TAF1B;MYBBP1A;POLR1A;POLR1B;DNMT3B;JARID2;SF3B1
iron ion homeostasis (GO:0055072)	15/64	0.0304064	0.220404	0	0	1.66164	5.80429	ATP6V1A;TFRC;ATP6AP1;ABCB6;ABCB7;SLC11A2;IREB2;CUL1;CAND1;HEPH;MYC;ATP6V0A2;ACO1;NEO1;ABCG2
regulation of protein serine/threonine kinase activity (GO:0071900)	18/81	0.0314024	0.2273	0	0	1.57549	5.45255	UVRAG;MAP2K1;BLM;DDX3X;CCNT2;RALB;CCNT1;CAB39;PTEN;CDC6;CDC25C;CDC25A;GTPBP4;RPTOR;CCNG1;ABL1;AKT1;TELO2
long-chain fatty-acyl-CoA biosynthetic process (GO:0035338)	2019-06-18	0.031969	0.231073	0	0	2.36323	8.13657	ELOVL5;ACSL1;ACSL5;ELOVL6;ACSL4;HSD17B12
negative regulation of microtubule depolymerization (GO:0007026)	2019-06-18	0.031969	0.230746	0	0	2.36323	8.13657	APC;KATNB1;CAMSAP1;CLASP1;CAMSAP2;CLASP2
regulation of microtubule polymerization or depolymerization (GO:0031110)	2019-06-18	0.031969	0.23042	0	0	2.36323	8.13657	ABL1;SKA3;CAMSAP1;CLASP1;CAMSAP2;CLASP2
DNA ligation (GO:0006266)	2019-06-18	0.031969	0.230095	0	0	2.36323	8.13657	TOP2A;POLD3;XRCC6;PARP1;LIG4;LIG3
membrane lipid metabolic process (GO:0006643)	2019-06-18	0.031969	0.229771	0	0	2.36323	8.13657	SGPL1;POGLUT1;KDELC1;SERINC1;TEX2;ST6GALNAC4
circulatory system development (GO:0072359)	23/110	0.0323033	0.231848	0	0	1.48239	5.08843	MEF2A;MEF2C;RARG;NCOA6;PTEN;TSC2;ECE1;GATA3;PKD2;PCSK5;PKD1;TGFBR1;TGFBR2;GJA1;KAT2A;COL3A1;MTHFD1;ERBB3;FLRT3;RARA;RARB;BCOR;FBN1
positive regulation of cell morphogenesis involved in differentiation (GO:0010770)	14/59	0.0324039	0.232243	0	0	1.6823	5.7694	NRP1;CUL7;FBXW8;NCOA3;CRKL;ROBO1;CAPRIN1;ABL1;FLNA;PLXNB2;DOCK1;CRK;RREB1;PLXNA4
positive regulation of ATP metabolic process (GO:1903580)	2019-07-23	0.0344307	0.246424	0	0	2.15773	7.26897	VCP;PRKAA1;PID1;PFKFB3;BEND3;ARNT;HIF1A
negative regulation of signal transduction in absence of ligand (GO:1901099)	2019-07-23	0.0344307	0.246079	0	0	2.15773	7.26897	MAPK7;EYA1;EYA3;AKT1;SNAI2;MAP2K5;MCL1
negative regulation of extrinsic apoptotic signaling pathway in absence of ligand (GO:2001240)	2019-07-23	0.0344307	0.245734	0	0	2.15773	7.26897	MAPK7;EYA1;EYA3;AKT1;SNAI2;MAP2K5;MCL1
cellular response to interleukin-6 (GO:0071354)	2019-07-23	0.0344307	0.245391	0	0	2.15773	7.26897	SBNO2;PID1;CTR9;CBL;IL6ST;JAK2;JAK1
maturation of LSU-rRNA (GO:0000470)	2019-07-23	0.0344307	0.245049	0	0	2.15773	7.26897	RSL1D1;BOP1;LAS1L;PES1;NOP2;WDR12;FTSJ3
regulation of cell size (GO:0008361)	2019-07-23	0.0344307	0.244708	0	0	2.15773	7.26897	RPTOR;MTPN;RARG;DEPTOR;LARS;PTEN;MSN
regulation of microtubule cytoskeleton organization (GO:0070507)	2019-07-23	0.0344307	0.244367	0	0	2.15773	7.26897	GSK3B;SKA3;PHLDB2;BICD2;CLASP1;EPHA3;CLASP2
regulation of chondrocyte differentiation (GO:0032330)	2019-07-23	0.0344307	0.244028	0	0	2.15773	7.26897	ACVRL1;TRPS1;SNAI2;SOX9;BMPR1B;TGFBR1;SOX5
regulation of axon extension involved in axon guidance (GO:0048841)	2019-07-23	0.0344307	0.243689	0	0	2.15773	7.26897	SEMA5A;NRP1;SEMA3C;SEMA3A;SEMA4C;PLXNA4;VEGFA
microtubule polymerization or depolymerization (GO:0031109)	2019-07-23	0.0344307	0.243352	0	0	2.15773	7.26897	KIF18A;KIF18B;TRPV4;CENPJ;KATNB1;KIF2C;CKAP5
regulation of programmed cell death (GO:0043067)	49/269	0.0345495	0.243854	0	0	1.29143	4.34613	RARG;HIP1;RTKN;MSTN;DDX42;CHM;BRCA1;MECOM;OPA1;CHEK2;AKT1;NEK1;CASP2;SOX9;SKP2;JAK2;CTSB;MAP2K3;MAP2K4;USP47;MAP2K1;APAF1;ACTN4;OXSR1;TNIK;RAF1;BIRC2;TNFRSF21;BIRC3;KANK2;VCP;STK4;BCL2L11;ABL1;MAP4K5;PAK2;MAP4K3;MAP2K5;PAK4;MAP3K3;MAP3K1;NEK4;RSL1D1;STK25;STK26;DNAJA3;TAOK2;NF2;TARDBP
microtubule bundle formation (GO:0001578)	1933-09-01	0.0350001	0.246692	0	0	1.93355	6.48204	CLIP1;NUMA1;CHORDC1;PLK1;KIF20A;MAPRE2;CLASP1;CDK5RAP2;CCDC40
regulation of protein transport (GO:0051223)	2019-08-28	0.0352267	0.247947	0	0	2.02562	6.77764	RHBDF1;SCFD1;DNAJC1;CHORDC1;ARFIP1;WWP2;GAPVD1;DISP1
positive regulation of substrate adhesion-dependent cell spreading (GO:1900026)	2019-08-28	0.0352267	0.247606	0	0	2.02562	6.77764	NRP1;NCOA3;ABL1;FLNA;RREB1;CRK;DOCK1;CRKL
negative regulation of organelle assembly (GO:1902116)	2019-08-28	0.0352267	0.247265	0	0	2.02562	6.77764	SCFD1;KAT2A;CCP110;TRIM37;SMCR8;BRCA1;CEP97;CDK5RAP2
positive regulation of endothelial cell migration (GO:0010595)	16/71	0.036354	0.254827	0	0	1.59768	5.29542	SEMA5A;MAP2K3;NRP1;BCAS3;NUS1;WNT5A;GATA3;ETS1;HIF1A;VEGFA;ADAM17;P2RX4;ABL1;AKT1;PLCG1;GPLD1
vascular endothelial growth factor receptor signaling pathway (GO:0048010)	16/71	0.036354	0.254478	0	0	1.59768	5.29542	CYFIP1;NRP1;NCKAP1;PXN;PIK3R2;MAPK14;ACTB;PTK2;VEGFA;PIK3CA;ABI1;ELMO2;ITGAV;DOCK1;CRK;PAK2
mitotic cell cycle arrest (GO:0071850)	2019-05-14	0.0369259	0.258127	0	0	2.53203	8.35277	PNPT1;FAP;CDC14A;CDC14B;MCPH1
regulation of Golgi organization (GO:1903358)	2019-05-14	0.0369259	0.257774	0	0	2.53203	8.35277	USP6NL;MAP2K1;PDE4DIP;RBSN;CAMSAP2
thymus development (GO:0048538)	2019-05-14	0.0369259	0.257422	0	0	2.53203	8.35277	RIPK3;ZBTB1;SIX1;TGFBR1;EPHB3
regulation of gastrulation (GO:0010470)	2019-05-14	0.0369259	0.257071	0	0	2.53203	8.35277	POGLUT1;DAG1;PHLDB2;CLASP1;CLASP2
regulation of histone modification (GO:0031056)	2019-05-14	0.0369259	0.25672	0	0	2.53203	8.35277	SETD5;PARG;ZFP64;AKAP8;PRDM10
positive regulation of muscle hypertrophy (GO:0014742)	2019-05-14	0.0369259	0.256371	0	0	2.53203	8.35277	MEF2A;MTPN;CAMK2D;PARP1;IL6ST
interleukin-6-mediated signaling pathway (GO:0070102)	2019-05-14	0.0369259	0.256023	0	0	2.53203	8.35277	CTR9;CBL;IL6ST;JAK2;JAK1
regulation of protein modification by small protein conjugation or removal (GO:1903320)	2019-05-14	0.0369259	0.255675	0	0	2.53203	8.35277	EGR1;DAXX;ITCH;UBQLN1;TGFBR1
regulation of mitotic cell cycle spindle assembly checkpoint (GO:0090266)	2019-05-14	0.0369259	0.255329	0	0	2.53203	8.35277	GEN1;DYNC1LI1;PCID2;CCNB1;CDK5RAP2
ncRNA transcription (GO:0098781)	2019-05-14	0.0369259	0.254984	0	0	2.53203	8.35277	GTF3C1;MARS;SNAPC4;SPIN1;RPAP2
stem cell development (GO:0048864)	2019-05-14	0.0369259	0.254639	0	0	2.53203	8.35277	NOLC1;SNAI2;KLHL12;KBTBD8;TAPT1
regulation of nucleocytoplasmic transport (GO:0046822)	2019-05-14	0.0369259	0.254295	0	0	2.53203	8.35277	NUP214;KHDRBS1;XPO1;NEDD4;XPO5
regulation of phosphate metabolic process (GO:0019220)	2019-05-14	0.0369259	0.253953	0	0	2.53203	8.35277	IKBKB;RICTOR;PSEN1;SMG7;SMG5
cell junction assembly (GO:0034329)	14/60	0.0369661	0.253887	0	0	1.65426	5.45534	FBLIM1;TBCD;MYO9A;ACTB;CDH6;TJP1;TRPV4;CAPZA1;CDH11;FLNA;ITGA6;PIP5K1C;VCL;CDH19
regulation of cell growth (GO:0001558)	38/202	0.0373519	0.256192	0	0	1.3337	4.38438	ACVRL1;MTPN;CAMK2D;NDRG3;DDX3X;EI24;CCAR2;RPTOR;SDCBP;GJA1;RPS6KA1;SESN2;ERBB2;AKT1;APBB2;TSPYL2;ARHGEF11;USP47;NCBP1;SPHK1;ADAM10;OSGIN2;SMARCA2;TGFBR1;SMARCA4;DCBLD2;NET1;SUPV3L1;MMP14;ITCH;ADAM17;TAOK2;FGFR1OP;CRLF3;TRIM32;BAP1;SIPA1;EIF4G1
response to hydrogen peroxide (GO:0042542)	1944-11-01	0.0384758	0.263546	0	0	1.77242	5.77406	SETX;NET1;IMPACT;MAPK7;STK25;DLC1;STK26;ABL1;ECT2;ANKZF1;NFE2L2
digestive tract development (GO:0048565)	1944-11-01	0.0384758	0.263193	0	0	1.77242	5.77406	EDNRB;CLMP;SMO;KIT;RARB;ITGA6;GATA3;PKD1;PCSK5;EPHB3;CCDC40
male gonad development (GO:0008584)	1944-11-01	0.0384758	0.262841	0	0	1.77242	5.77406	TFAP2C;FGF9;SIX4;MSH2;CSDE1;WNT5A;NCOA4;KIT;SOX8;GATA3;SOX9
ephrin receptor signaling pathway (GO:0048013)	18/83	0.0391267	0.26693	0	0	1.53752	4.98303	ACTR3;ACTR2;YES1;MMP2;ITSN1;PSEN1;AP2A2;ACTB;PTK2;APH1A;EFNB2;SDCBP;NCSTN;RASA1;CRK;EPHB4;EPHA3;EPHB3
regulation of signal transduction (GO:0009966)	43/234	0.0399455	0.272152	0	0	1.30281	4.19534	RET;SEMA5A;SCARB2;USP33;PXN;GATA3;RGS3;NCLN;UBASH3B;ERBB3;POFUT1;GRK6;ERBB2;EPHB4;YWHAG;EPHB3;DACT1;TSPYL2;PDGFRB;PDGFRA;HOMER1;IGFBP4;TSC2;BRAF;LIFR;SENP2;MERTK;DUSP6;SNW1;KIT;PDCL;ROR1;BIRC6;ROR2;PLCB1;RAF1;OGT;CRK;EPHA3;BIRC2;CDC42SE2;DDR2;BIRC3
positive regulation of protein complex assembly (GO:0031334)	19/89	0.0401602	0.27325	0	0	1.51353	4.86581	GSK3B;VCP;JUN;WARS;PARP1;FAF1;IDE;SPIDR;GTF2H4;VEGFA;DDB1;CUL4A;SETX;BCLAF1;DHX33;ERCC3;PIEZO1;CUL4B;EIF4G1
hindlimb morphogenesis (GO:0035137)	2019-03-06	0.0402188	0.273284	0	0	3.54484	11.3911	TFAP2B;RARG;AFF3
establishment of endothelial intestinal barrier (GO:0090557)	2019-03-06	0.0402188	0.272921	0	0	3.54484	11.3911	TJP1;RAP2C;TJP2
cardiolipin acyl-chain remodeling (GO:0035965)	2019-03-06	0.0402188	0.272558	0	0	3.54484	11.3911	HADHB;HADHA;PLA2G4A
positive regulation of vesicle fusion (GO:0031340)	2019-03-06	0.0402188	0.272197	0	0	3.54484	11.3911	C2CD5;ANXA1;AKT2
regulation of histone deacetylase activity (GO:1901725)	2019-03-06	0.0402188	0.271836	0	0	3.54484	11.3911	KDM5A;CAMK2D;VEGFA
centromeric sister chromatid cohesion (GO:0070601)	2019-03-06	0.0402188	0.271477	0	0	3.54484	11.3911	NAA50;BUB1B;BUB1
deadenylation-independent decapping of nuclear-transcribed mRNA (GO:0031087)	2019-03-06	0.0402188	0.271118	0	0	3.54484	11.3911	EDC4;DCP1A;EDC3
acetyl-CoA biosynthetic process (GO:0006085)	2019-03-06	0.0402188	0.27076	0	0	3.54484	11.3911	ACLY;PDHA1;ACSS1
positive regulation of axon guidance (GO:1902669)	2019-03-06	0.0402188	0.270404	0	0	3.54484	11.3911	SEMA5A;NRP1;VEGFA
positive regulation of helicase activity (GO:0051096)	2019-03-06	0.0402188	0.270048	0	0	3.54484	11.3911	MSH6;MSH2;MSH3
regulation of cell cycle checkpoint (GO:1901976)	2019-03-06	0.0402188	0.269693	0	0	3.54484	11.3911	FEM1B;RFWD3;CRY1
mitochondrial RNA processing (GO:0000963)	2019-03-06	0.0402188	0.269339	0	0	3.54484	11.3911	PNPT1;ELAC2;FASTKD5
chondrocyte development (GO:0002063)	2019-03-06	0.0402188	0.268986	0	0	3.54484	11.3911	SOX9;BMPR1B;SULF2
snRNA transcription from RNA polymerase III promoter (GO:0042796)	2019-03-06	0.0402188	0.268634	0	0	3.54484	11.3911	ELL;ICE2;SNAPC4
fructose 6-phosphate metabolic process (GO:0006002)	2019-03-06	0.0402188	0.268283	0	0	3.54484	11.3911	PFKL;GFPT2;PFKM
pyrimidine-containing compound biosynthetic process (GO:0072528)	2019-03-06	0.0402188	0.267933	0	0	3.54484	11.3911	PRPS1;TPK1;DHODH
positive regulation of protein glycosylation (GO:0060050)	2019-03-06	0.0402188	0.267583	0	0	3.54484	11.3911	ARFGEF1;GOLGA2;CHORDC1
succinyl-CoA metabolic process (GO:0006104)	2019-03-06	0.0402188	0.267235	0	0	3.54484	11.3911	OGDH;DLST;SUCLG2
heparan sulfate proteoglycan biosynthetic process, polysaccharide chain biosynthetic process (GO:0015014)	2019-03-06	0.0402188	0.266887	0	0	3.54484	11.3911	EXT2;NDST1;NDST3
positive regulation of mitochondrial membrane potential (GO:0010918)	2019-03-06	0.0402188	0.266541	0	0	3.54484	11.3911	VCP;AKT2;AKT1
mitochondrion disassembly (GO:0061726)	1939-10-01	0.0403102	0.2668	0	0	1.81787	5.83745	BECN1;RB1CC1;ATG9A;ATG4B;WIPI1;AMBRA1;WIPI2;ATG7;ATG13;ATG2B
glomerular filtration (GO:0003094)	2019-04-10	0.0409095	0.270416	0	0	2.83587	9.06457	MYO1E;MCAM;XPNPEP3;SULF2
regulation of phospholipase C activity (GO:1900274)	2019-04-10	0.0409095	0.270066	0	0	2.83587	9.06457	PDGFRB;PDGFRA;KIT;ABL1
3'-UTR-mediated mRNA destabilization (GO:0061158)	2019-04-10	0.0409095	0.269717	0	0	2.83587	9.06457	UPF1;KHSRP;RC3H1;ZFP36L2
regulation of sequestering of zinc ion (GO:0061088)	2019-04-10	0.0409095	0.269369	0	0	2.83587	9.06457	SLC30A7;SLC30A5;SLC30A4;AP3D1
regulation of Arp2/3 complex-mediated actin nucleation (GO:0034315)	2019-04-10	0.0409095	0.269022	0	0	2.83587	9.06457	CYFIP1;NCKAP1;ABI2;ARFIP1
regulation of protein exit from endoplasmic reticulum (GO:0070861)	2019-04-10	0.0409095	0.268676	0	0	2.83587	9.06457	TMEM30A;SEC16A;SORL1;TM9SF4
peptidyl-lysine dimethylation (GO:0018027)	2019-04-10	0.0409095	0.26833	0	0	2.83587	9.06457	SETD2;SUV39H1;EHMT1;ASH1L
DNA dealkylation involved in DNA repair (GO:0006307)	2019-04-10	0.0409095	0.267986	0	0	2.83587	9.06457	ALKBH5;ALKBH1;ASCC2;ASCC3
insulin-like growth factor receptor signaling pathway (GO:0048009)	2019-04-10	0.0409095	0.267642	0	0	2.83587	9.06457	AKT1;TSC2;PLCB1;GIGYF2
positive regulation of circadian rhythm (GO:0042753)	2019-04-10	0.0409095	0.2673	0	0	2.83587	9.06457	FBXW11;THRAP3;BTRC;ARNTL2
DNA dealkylation (GO:0035510)	2019-04-10	0.0409095	0.266958	0	0	2.83587	9.06457	ALKBH5;ALKBH1;ASCC2;ASCC3
positive regulation of smooth muscle cell migration (GO:0014911)	2019-04-10	0.0409095	0.266617	0	0	2.83587	9.06457	PDGFRB;NRP1;DOCK4;DOCK7
actin filament-based transport (GO:0099515)	2019-04-10	0.0409095	0.266277	0	0	2.83587	9.06457	MYO5A;ACTN4;MYO19;SYNE2
negative regulation of transcription from RNA polymerase II promoter in response to stress (GO:0097201)	2019-04-10	0.0409095	0.265938	0	0	2.83587	9.06457	IMPACT;JUN;BAG3;HIF1AN
cellular response to leucine starvation (GO:1990253)	2019-04-10	0.0409095	0.265599	0	0	2.83587	9.06457	IMPACT;LARS;SESN2;EIF2AK4
positive regulation of mRNA splicing, via spliceosome (GO:0048026)	2019-04-10	0.0409095	0.265262	0	0	2.83587	9.06457	SNW1;NCBP1;THRAP3;NUP98
amino sugar metabolic process (GO:0006040)	2019-04-10	0.0409095	0.264925	0	0	2.83587	9.06457	SLC35A3;GFPT2;ST3GAL1;GNE
positive regulation of transcription from RNA polymerase III promoter (GO:0045945)	2019-04-10	0.0409095	0.264589	0	0	2.83587	9.06457	RPTOR;ELL;ICE2;ERBB2
regulation of sprouting angiogenesis (GO:1903670)	2019-06-19	0.0413043	0.266805	0	0	2.23885	7.13473	SMAD1;TMEM2;SEMA6A;ITGA5;VEGFA;JAK1
nucleosome disassembly (GO:0006337)	2019-06-19	0.0413043	0.266468	0	0	2.23885	7.13473	SMARCC1;SMARCD2;PBRM1;SMARCC2;ARID2;SMARCA4
chromatin disassembly (GO:0031498)	2019-06-19	0.0413043	0.266131	0	0	2.23885	7.13473	SMARCC1;SMARCD2;PBRM1;SMARCC2;ARID2;SMARCA4
aspartate family amino acid catabolic process (GO:0009068)	2019-06-19	0.0413043	0.265796	0	0	2.23885	7.13473	PHYKPL;GOT2;OGDH;DLST;CRYM;DLD
protein acetylation (GO:0006473)	1934-09-01	0.0418412	0.268911	0	0	1.87668	5.95635	NAA50;NAA60;ING5;NAA40;KAT6A;NAA16;NAA15;CLOCK;FOXO1
positive regulation of cell-matrix adhesion (GO:0001954)	1934-09-01	0.0418412	0.268573	0	0	1.87668	5.95635	NRP1;GSK3B;CDK6;JUP;PLEKHA2;ABL1;UTRN;PPM1F;VEGFA
establishment or maintenance of epithelial cell apical/basal polarity (GO:0045197)	1934-09-01	0.0418412	0.268235	0	0	1.87668	5.95635	PRKCI;PDCD6IP;WDR1;DLG3;PARD3;MSN;LIN7C;SCARF2;MYO9A
exonucleolytic nuclear-transcribed mRNA catabolic process involved in deadenylation-dependent decay (GO:0043928)	1934-09-01	0.0418412	0.267899	0	0	1.87668	5.95635	EDC4;DDX6;HBS1L;TTC37;CNOT6;CNOT7;DIS3;DCP1A;EDC3
regulation of phosphatidylinositol 3-kinase activity (GO:0043551)	1934-09-01	0.0418412	0.267563	0	0	1.87668	5.95635	PDGFRB;PDGFRA;KIT;PIK3R4;PIK3R3;PIK3R2;AMBRA1;ATG14;PTK2
positive regulation of organelle organization (GO:0010638)	1934-09-01	0.0418412	0.267228	0	0	1.87668	5.95635	GSK3B;LMAN1;UVRAG;C2CD5;ANXA1;KATNBL1;AKT2;LIG4;SMCR8
regulation of mRNA splicing, via spliceosome (GO:0048024)	14/61	0.0419702	0.267718	0	0	1.62714	5.15933	MBNL1;SF3A1;RBFOX2;MBNL2;NCBP1;SFSWAP;FMR1;PTBP1;SNW1;THRAP3;CWC22;NUP98;METTL16;RBM5
positive regulation of response to DNA damage stimulus (GO:2001022)	1950-12-01	0.0420649	0.267987	0	0	1.70152	5.39135	SPRED1;BCLAF1;ANKLE1;FBXO18;EYA1;FMR1;MYC;NACC2;EYA3;BRCA1;CCAR2;ATR
gonad development (GO:0008406)	1950-12-01	0.0420649	0.267653	0	0	1.70152	5.39135	TFAP2C;NUP107;FGF9;SIX4;MSH2;CSDE1;WNT5A;NCOA4;KIT;SOX8;SOX9;GATA3
response to endoplasmic reticulum stress (GO:0034976)	22/107	0.0421768	0.26803	0	0	1.45769	4.61489	EIF2B5;PPP1R15A;GSK3B;PPP1R15B;MBTPS1;VCP;JUN;SEL1L;TMTC3;ATP2A2;PIK3R2;USP19;PDIA4;TMX4;TMX3;BCL2L11;DNAJC10;UBQLN1;HYOU1;ATF6;RNF185;TXNDC5
RNA splicing (GO:0008380)	22/107	0.0421768	0.267697	0	0	1.45769	4.61489	IVNS1ABP;MBNL1;SF3B3;DHX8;NCBP1;DDX47;WDR62;PRPF8;CCAR2;CDC40;EFTUD2;PRPF4;SYNCRIP;PTBP1;PRPF6;PRPF18;KHSRP;PRPF3;DHX15;DHX16;TARDBP;SF3B1
regulation of autophagy (GO:0010506)	38/204	0.0426012	0.270054	0	0	1.32063	4.16773	ATP6V1A;USP36;PRKAA1;USP10;USP33;PIK3R2;VPS26B;WDR24;FOXO1;GOLGA2;RPTOR;LARS;CASP3;RB1CC1;ATP6V0A2;ABL1;AKT1;TBC1D14;ATP6V1H;VPS35;DNM1L;SNX5;MCL1;CTSA;PRKAB2;EXOC8;PLK2;WDR75;ATG13;KAT2A;NEDD4;EXOC4;TAB3;ULK1;SMCR8;DEPDC5;EXOC1;EIF4G1
positive regulation of protein phosphorylation (GO:0001934)	71/413	0.0427935	0.270937	0	0	1.21881	3.84091	RET;ACVRL1;NRP1;CCNT2;CCNT1;MSTN;FMR1;DOCK7;RPTOR;TRIM6;TBK1;AKT2;RB1CC1;ENPP2;AKT1;SOX9;JAK2;EPHB4;EPHB3;MAP2K3;PDGFRB;PDGFRA;DAXX;GPR37;FBXO18;MMD;SPHK1;F2R;CSNK1D;ATG14;TGFBR1;RAP2C;TRAF7;ADAM17;TRAF4;KIT;ROR1;ROR2;TNIK;ITGA5;FAM20A;RAF1;CACUL1;EPHA3;DDR2;RALB;CAB39;SHC1;LPAR1;TTK;IQGAP1;STK4;SDCBP;DHX33;ERBB3;ERBB2;ABL1;DVL3;S1PR2;PAK2;XRCC6;XRCC5;PLK1;BRAF;MERTK;PTK2;ACVR2A;VEGFA;DAB2;TAOK2;…
positive regulation of sprouting angiogenesis (GO:1903672)	2019-08-29	0.0428276	0.270817	0	0	1.95578	6.16181	MAP3K3;SMAD1;ANXA1;RHOJ;ITGA5;PIK3C2A;JAK1;VEGFA
protein K63-linked deubiquitination (GO:0070536)	2019-08-29	0.0428276	0.270482	0	0	1.95578	6.16181	OTUD4;ATXN3;USP25;USP8;STAMBPL1;SHMT2;USP33;YOD1
cellular response to hydrogen peroxide (GO:0070301)	2019-08-29	0.0428276	0.270148	0	0	1.95578	6.16181	SETX;NET1;IMPACT;MAPK7;ABL1;ECT2;ANKZF1;NFE2L2
regulation of receptor internalization (GO:0002090)	2019-08-29	0.0428276	0.269814	0	0	1.95578	6.16181	ATAD1;SDCBP;MTMR2;ATXN2;TBC1D5;FMR1;SCYL2;VEGFA
positive regulation of macromolecule biosynthetic process (GO:0010557)	28/143	0.0429931	0.270522	0	0	1.38819	4.36824	MTPN;DDX3X;SHC1;POLDIP3;FMR1;NMD3;HIF1A;EPM2AIP1;HSPH1;MYC;AKT2;NAMPT;ERBB2;AKT1;JAK2;PDGFRB;CTC1;PDGFRA;YTHDF1;YTHDF3;PRMT1;F2R;SUCO;LARP4B;PASK;LARP4;RPS6KB1;DNA2
positive regulation of cellular protein localization (GO:1903829)	15/67	0.0440229	0.276661	0	0	1.58724	4.95703	GSK3B;BCAS3;NUMA1;CEP131;PLK1;TM9SF4;GNL3L;APC;SESN2;TRAPPC12;AKT1;KAT7;KIF20B;PCNT;GTSE1
positive regulation of cell motility (GO:2000147)	34/180	0.044488	0.27924	0	0	1.33916	4.16819	RET;SEMA3C;SEMA3A;SYNE2;CCAR1;SDCBP;AKT2;HAS2;GTSE1;PDGFRB;PDGFRA;SPHK1;F2R;SEMA4C;ADAM10;LAMB1;ELP3;ACTN4;PTK2;TGFBR1;VEGFA;PTP4A1;ADAM17;DAB2;MMP14;MYO1C;APC;SNAI1;SNAI2;FGFR1OP;ITGA6;ROR2;CBLL1;TRIM32
sprouting angiogenesis (GO:0002040)	1945-11-01	0.0446634	0.279997	0	0	1.73303	5.38731	ACVRL1;SEMA5A;EFNB2;NRP1;ADGRA2;PARVA;E2F7;EPHB4;GPLD1;ROBO1;VEGFA
Rho protein signal transduction (GO:0007266)	16/73	0.0457022	0.286158	0	0	1.5539	4.79474	ARHGEF11;RTKN;NCOA3;ARHGAP1;RHOBTB3;ARHGAP29;ARHGAP5;GNA13;RHOT1;COL1A2;CDC42EP4;RHOJ;CDC42EP1;ARHGEF1;PAK2;PAK4
intrinsic apoptotic signaling pathway (GO:0097193)	21/102	0.0457437	0.286066	0	0	1.45964	4.50256	PPP1R15A;DDX3X;CUL5;APAF1;CUL2;CUL1;BRCA1;RRP8;TOPORS;PPM1F;MSH6;CUL4A;BCL2L11;MYBBP1A;CHEK2;DNAJC10;ABL1;CASP2;PRODH;PDK1;MCL1
positive regulation of kinase activity (GO:0033674)	23/114	0.0464572	0.290173	0	0	1.43037	4.39014	PDGFRB;MAP2K3;RET;PDGFRA;VAC14;DAXX;XRCC6;XRCC5;MMD;IQGAP1;MERTK;PTK2;TRAF4;ERBB3;KIT;ERBB2;ROR1;ROR2;CACUL1;EPHB4;EPHA3;EPHB3;DDR2
inositol lipid-mediated signaling (GO:0048017)	1940-10-01	0.0471957	0.294425	0	0	1.77242	5.412	PDGFRB;PDGFRA;RPS6KB1;PIK3CA;PIK3R2;PIK3C3;GAB2;PIK3C2A;OGT;EXOC1
regulation of RNA metabolic process (GO:0051252)	1940-10-01	0.0471957	0.294065	0	0	1.77242	5.412	USP36;MBD4;MBNL1;MBNL2;CELF1;HNRNPH1;NCOA3;RASA1;AGGF1;RRP1B
mitotic DNA damage checkpoint (GO:0044773)	1940-10-01	0.0471957	0.293707	0	0	1.77242	5.412	FANCI;ATF2;BLM;MSH2;CHEK2;RFWD3;TAOK2;HUS1;TOPBP1;RAD9A
regulation of blood vessel endothelial cell migration (GO:0043535)	1951-12-01	0.0482074	0.299638	0	0	1.66816	5.05827	ACVRL1;MAP2K3;NUS1;MEF2C;ADAM17;P2RX4;JUP;AKT1;PLCG1;ETS1;HIF1A;VEGFA
regulation of cellular protein metabolic process (GO:0032268)	1951-12-01	0.0482074	0.299273	0	0	1.66816	5.05827	CYFIP1;MTPN;DDX6;ATXN2;EDNRB;UHRF1;AKT1;GEMIN5;NOLC1;VPS35;EIF2A;EIF4G1
endocardial cushion morphogenesis (GO:0003203)	2019-05-15	0.049132	0.304643	0	0	2.36323	7.12098	ACVRL1;HEYL;SOX9;TBX2;TGFBR2
mitotic sister chromatid cohesion (GO:0007064)	2019-05-15	0.049132	0.304273	0	0	2.36323	7.12098	NAA50;MAU2;CHTF8;PDS5B;PDS5A
L-alpha-amino acid transmembrane transport (GO:1902475)	2019-05-15	0.049132	0.303904	0	0	2.36323	7.12098	SLC7A5;SLC1A3;SLC25A12;SLC7A2;SLC25A13
regulation of mitotic metaphase/anaphase transition (GO:0030071)	2019-05-15	0.049132	0.303536	0	0	2.36323	7.12098	CDC23;ESPL1;PLK1;RIOK2;CDC6
dermatan sulfate proteoglycan biosynthetic process (GO:0050651)	2019-05-15	0.049132	0.303169	0	0	2.36323	7.12098	VCAN;DSEL;UST;DSE;BGN
intra-S DNA damage checkpoint (GO:0031573)	2019-05-15	0.049132	0.302803	0	0	2.36323	7.12098	ATF2;MSH2;CHEK2;HUS1;RAD9A
cellular response to virus (GO:0098586)	2019-05-15	0.049132	0.302438	0	0	2.36323	7.12098	CHUK;FMR1;GBF1;RRP1B;MAPK14
negative regulation of muscle cell differentiation (GO:0051148)	2019-05-15	0.049132	0.302073	0	0	2.36323	7.12098	PTBP1;MSTN;SOX8;SOX9;TBX3
amide transport (GO:0042886)	2019-05-15	0.049132	0.30171	0	0	2.36323	7.12098	SLC5A6;SLC38A7;SLC25A32;SLC19A1;DISP1
microtubule depolymerization (GO:0007019)	2019-05-15	0.049132	0.301347	0	0	2.36323	7.12098	KIF18A;KIF18B;KATNB1;KIF2C;CKAP5
positive regulation of double-strand break repair (GO:2000781)	2019-05-15	0.049132	0.300985	0	0	2.36323	7.12098	DDX11;TIMELESS;MMS19;FOXM1;SPIDR
regulation of RNA export from nucleus (GO:0046831)	2019-05-15	0.049132	0.300625	0	0	2.36323	7.12098	KHDRBS1;SETD2;CPSF6;NUP153;IWS1
cytoplasmic sequestering of protein (GO:0051220)	2019-05-15	0.049132	0.300264	0	0	2.36323	7.12098	SUFU;FLNA;GOPC;PKD2;PKD1
heparan sulfate proteoglycan biosynthetic process (GO:0015012)	2019-05-15	0.049132	0.299905	0	0	2.36323	7.12098	EXT2;NDST1;GLCE;NDST3;HS6ST2
response to X-ray (GO:0010165)	2019-05-15	0.049132	0.299547	0	0	2.36323	7.12098	BLM;XRCC6;MSH2;XRCC5;LIG4
protein localization to chromosome, telomeric region (GO:0070198)	2019-05-15	0.049132	0.29919	0	0	2.36323	7.12098	TNKS2;XRCC5;TNKS;ATRX;ATR
positive regulation of cytokine production involved in immune response (GO:0002720)	2019-05-15	0.049132	0.298833	0	0	2.36323	7.12098	TRIM6;KARS;TRAF6;WNT5A;MAP3K7
endoplasmic reticulum organization (GO:0007029)	1935-09-01	0.0495272	0.300878	0	0	1.82306	5.47872	GAK;LMAN1;SEC61A1;SEC16A;ATL2;RAB18;TOR1AIP2;TOR1B;SEC31A
positive regulation of cell development (GO:0010720)	1935-09-01	0.0495272	0.30052	0	0	1.82306	5.47872	SPEN;BHLHB9;SNW1;SEMA3C;ATP6AP1;SERPINF1;LIG4;TRIM32;FAM129B
positive regulation of proteasomal protein catabolic process (GO:1901800)	16/74	0.050964	0.308871	0	0	1.5329	4.5629	GSK3B;VCP;USP5;RNF14;FMR1;PLK1;TMTC3;CSNK1D;PRICKLE1;NKD2;RNF144A;ATXN3;DAB2;RFWD2;ARIH2;ARIH1
DNA-dependent DNA replication (GO:0006261)	13/57	0.051074	0.30917	0	0	1.61695	4.80957	WDHD1;MCM10;ORC5;POLA1;ORC1;ORC3;REV3L;MCMBP;TOPBP1;POLK;DNA2;POLE;POLG
positive regulation of histone modification (GO:0031058)	2019-08-30	0.0514358	0.310992	0	0	1.89058	5.61015	PAXIP1;SART3;KDM1A;FMR1;AKAP8;TET1;PAF1;BRCA1
semaphorin-plexin signaling pathway (GO:0071526)	2019-08-30	0.0514358	0.310624	0	0	1.89058	5.61015	FARP2;NRP1;SEMA3C;SEMA3A;SEMA4C;FLNA;PLXNB2;PLXNA4
carbohydrate derivative biosynthetic process (GO:1901137)	2019-08-30	0.0514358	0.310257	0	0	1.89058	5.61015	ALG8;RRM1;B3GNT5;GCNT1;ST3GAL4;ALG11;ST3GAL2;DDR2
Golgi to endosome transport (GO:0006895)	2019-06-20	0.0521888	0.314427	0	0	2.12691	6.28051	GBF1;WIPI1;AP1AR;CORO7;RBSN;EPS15
cell projection assembly (GO:0030031)	2019-06-20	0.0521888	0.314056	0	0	2.12691	6.28051	CYFIP1;NCKAP1;NCOA3;RHOJ;RHOBTB3;PARVA
regulation of chromosome organization (GO:0033044)	2019-07-25	0.0525445	0.315824	0	0	1.98511	5.84833	SETD5;PIF1;UPF1;XRCC5;MYC;LIG4;SMG5
negative regulation of G1/S transition of mitotic cell cycle (GO:2000134)	2019-07-25	0.0525445	0.315452	0	0	1.98511	5.84833	KANK2;NACC2;PTEN;PKD2;CDC73;E2F7;DACT1
negative regulation of cyclin-dependent protein serine/threonine kinase activity (GO:0045736)	2019-07-25	0.0525445	0.315082	0	0	1.98511	5.84833	LATS2;CDK6;APC;PLK1;PTEN;IPO7;IPO5
cellular senescence (GO:0090398)	2019-07-25	0.0525445	0.314712	0	0	1.98511	5.84833	MAP2K1;OPA1;KAT6A;SMC5;MAPK14;TBX3;TBX2
DNA replication initiation (GO:0006270)	2019-07-25	0.0525445	0.314343	0	0	1.98511	5.84833	ORC5;POLA1;ORC1;ORC3;MCM10;TOPBP1;POLE
protein alpha-1,2-demannosylation (GO:0036508)	2019-07-25	0.0525445	0.313975	0	0	1.98511	5.84833	EDEM3;MAN1A2;EDEM1;SEL1L;UGGT2;UGGT1;RNF185
cytoplasmic pattern recognition receptor signaling pathway (GO:0002753)	2019-07-25	0.0525445	0.313608	0	0	1.98511	5.84833	IKBKB;ITCH;CHUK;TRAF6;TAB3;TAB1;MAP3K7
regulation of type I interferon production (GO:0032479)	18/86	0.0531693	0.316966	0	0	1.48389	4.35413	XRCC6;XRCC5;RNF26;DDX41;ITCH;TBK1;POLR3A;NPLOC4;DHX33;RNF216;POLR3B;POLR3E;TAX1BP1;POLR3F;POLR3G;STAT6;LRRFIP1;TRIM32
regulation of actin filament-based process (GO:0032970)	14/63	0.0533749	0.31782	0	0	1.57549	4.61683	PDGFRB;RHOBTB3;ARHGAP18;ARHGAP17;ARHGAP28;ARHGAP35;CNN2;DLC1;RHOJ;TAOK2;ABL1;RICTOR;CRK;EPHA3
negative regulation of intrinsic apoptotic signaling pathway (GO:2001243)	14/63	0.0533749	0.31745	0	0	1.57549	4.61683	DDX3X;DDIAS;PTTG1IP;NOC2L;CCAR2;MAPK7;OPA1;SNAI1;AKT1;SNAI2;HYOU1;TRIM32;MCL1;NFE2L2
positive regulation of type I interferon production (GO:0032481)	14/63	0.0533749	0.31708	0	0	1.57549	4.61683	SETD2;XRCC6;DDX3X;XRCC5;DDX41;TBK1;POLR3A;DHX33;POLR3B;POLR3E;POLR3F;POLR3G;STAT6;LRRFIP1
negative regulation of kinase activity (GO:0033673)	19/92	0.0538934	0.319788	0	0	1.46417	4.27648	WARS;BGN;TSC2;PPM1F;PREX1;SPRED1;DEPTOR;UBASH3B;FLRT2;QARS;FLRT3;CHORDC1;AKT1;FGFR1OP;SMCR8;CEP85;SOCS6;PAK2;YWHAG
regulation of cell differentiation (GO:0045595)	24/122	0.0549709	0.325803	0	0	1.39469	4.04593	DLX1;TFAP2B;DLX2;JUN;NR1D2;PA2G4;PTK2;TGFBR1;CDK6;APC;TRPS1;RPS6KA1;DAG1;SNAI2;SIK1;RAF1;BMPR1B;PHLDB2;SKIL;FADS1;EPHA3;BIRC2;CLASP1;CLASP2
epithelium development (GO:0060429)	23/116	0.0550175	0.325701	0	0	1.40571	4.07672	STIL;RARG;LOXL3;IFT122;SIX1;PKD2;PKD1;VEGFA;TBX2;MTHFD1;SMO;TOLLIP;CDHR2;TIMELESS;RARA;SNAI2;ANXA7;RARB;TPP1;JAK2;VCL;CTSB;DACT1
peptidyl-threonine phosphorylation (GO:0018107)	15/69	0.0552029	0.32642	0	0	1.54124	4.46456	CAMK2B;GSK3B;MAP2K1;CAMK2D;TNKS;OXSR1;TGFBR1;HIPK3;TGFBR2;TBK1;CHEK2;CHEK1;AKT1;ULK1;PSKH1
positive regulation of posttranscriptional gene silencing (GO:0060148)	2019-04-11	0.0572847	0.338338	0	0	2.57807	7.37256	FMR1;XPO5;PUM1;LIMD1
formation of extrachromosomal circular DNA (GO:0001325)	2019-04-11	0.0572847	0.337946	0	0	2.57807	7.37256	SMARCAL1;BLM;EXO1;DNA2
interleukin-27-mediated signaling pathway (GO:0070106)	2019-04-11	0.0572847	0.337556	0	0	2.57807	7.37256	CANX;IL6ST;JAK2;JAK1
replicative senescence (GO:0090399)	2019-04-11	0.0572847	0.337167	0	0	2.57807	7.37256	MME;CHEK2;CHEK1;ATR
positive regulation of cell cycle phase transition (GO:1901989)	2019-04-11	0.0572847	0.336778	0	0	2.57807	7.37256	STXBP4;PAF1;FAM83D;CDC73
intracellular protein transmembrane transport (GO:0065002)	2019-04-11	0.0572847	0.336391	0	0	2.57807	7.37256	C2CD5;SRP72;AKT2;HYOU1
mitotic spindle midzone assembly (GO:0051256)	2019-04-11	0.0572847	0.336004	0	0	2.57807	7.37256	RACGAP1;KIF23;CDC14A;CDC14B
positive regulation of extracellular matrix organization (GO:1903055)	2019-04-11	0.0572847	0.335618	0	0	2.57807	7.37256	COLGALT1;CLASP1;DDR2;CLASP2
T cell differentiation in thymus (GO:0033077)	2019-04-11	0.0572847	0.335234	0	0	2.57807	7.37256	ADAM17;RIPK3;LIG4;ZFP36L2
regulation of actin filament depolymerization (GO:0030834)	2019-04-11	0.0572847	0.33485	0	0	2.57807	7.37256	SEMA5A;MTPN;LIMA1;WDR1
mitochondrion distribution (GO:0048311)	2019-04-11	0.0572847	0.334466	0	0	2.57807	7.37256	MEF2A;CLUH;DNM1L;TRAK2
positive regulation of mesenchymal cell proliferation (GO:0002053)	2019-04-11	0.0572847	0.334084	0	0	2.57807	7.37256	MYC;SOX9;TGFBR2;VEGFA
renal filtration (GO:0097205)	2019-04-11	0.0572847	0.333703	0	0	2.57807	7.37256	MYO1E;MCAM;XPNPEP3;SULF2
positive regulation of glycoprotein biosynthetic process (GO:0010560)	2019-04-11	0.0572847	0.333322	0	0	2.57807	7.37256	GOLGA2;SOAT1;CHORDC1;PLCB1
negative regulation of nucleocytoplasmic transport (GO:0046823)	2019-04-11	0.0572847	0.332943	0	0	2.57807	7.37256	CHORDC1;NUP153;APOD;RANGAP1
camera-type eye morphogenesis (GO:0048593)	2019-04-11	0.0572847	0.332564	0	0	2.57807	7.37256	TENM3;IFT122;TBX2;VEGFA
t-circle formation (GO:0090656)	2019-04-11	0.0572847	0.332186	0	0	2.57807	7.37256	SMARCAL1;BLM;EXO1;DNA2
positive regulation of glucose metabolic process (GO:0010907)	2019-04-11	0.0572847	0.331809	0	0	2.57807	7.37256	SLC45A3;AKT2;AKT1;GPLD1
epithelial cell-cell adhesion (GO:0090136)	2019-04-11	0.0572847	0.331433	0	0	2.57807	7.37256	JUP;ITGB5;KIT;VCL
regulation of cardiac muscle cell differentiation (GO:2000725)	2019-04-11	0.0572847	0.331057	0	0	2.57807	7.37256	EFNB2;MEF2C;FZD7;FRS2
telomere maintenance via telomere trimming (GO:0090737)	2019-04-11	0.0572847	0.330683	0	0	2.57807	7.37256	SMARCAL1;BLM;EXO1;DNA2
interleukin-35-mediated signaling pathway (GO:0070757)	2019-04-11	0.0572847	0.330309	0	0	2.57807	7.37256	CANX;IL6ST;JAK2;JAK1
regulation of mRNA polyadenylation (GO:1900363)	2019-04-11	0.0572847	0.329936	0	0	2.57807	7.37256	RNF20;CCNT1;CTR9;RNF40
regulation of hippo signaling (GO:0035330)	2019-04-11	0.0572847	0.329564	0	0	2.57807	7.37256	WWC2;NF2;LIMD1;MARK3
microtubule anchoring at microtubule organizing center (GO:0072393)	2019-04-11	0.0572847	0.329193	0	0	2.57807	7.37256	NIN;DCTN1;HOOK3;BICD2
regulation of hydrogen peroxide-induced cell death (GO:1903205)	2019-04-11	0.0572847	0.328823	0	0	2.57807	7.37256	NUP93;GPR37;STK26;NFE2L2
embryonic eye morphogenesis (GO:0048048)	2019-04-11	0.0572847	0.328454	0	0	2.57807	7.37256	FBN2;RARG;TBX2;FBN1
chromatin silencing at rDNA (GO:0000183)	2019-04-11	0.0572847	0.328085	0	0	2.57807	7.37256	SUV39H1;BEND3;BAZ2A;RRP8
skeletal system development (GO:0001501)	28/147	0.0580072	0.331851	0	0	1.35042	3.84489	NPR3;PCSK5;PKD1;ETS2;HAPLN1;PAPSS1;ADAMTS4;TRPS1;SUFU;PLS3;DYM;ALX4;SOX9;ATP7A;POSTN;IGFBP4;WNT5A;TGFBR1;TBX3;SULF2;VCAN;COL1A2;BMP1;IMPAD1;CDH11;COL9A2;BMPR1B;FBN1
regulation of cyclin-dependent protein kinase activity (GO:1904029)	1936-09-01	0.0580874	0.331937	0	0	1.77242	5.04397	BLM;CCNT2;CCNT1;CCNG1;PTEN;CDC6;CDC25C;CDC25A;GTPBP4
nuclear-transcribed mRNA catabolic process, exonucleolytic (GO:0000291)	1936-09-01	0.0580874	0.331566	0	0	1.77242	5.04397	EDC4;DDX6;HBS1L;TTC37;CNOT6;CNOT7;DIS3;DCP1A;EDC3
regulation of mitotic spindle organization (GO:0060236)	1936-09-01	0.0580874	0.331195	0	0	1.77242	5.04397	GPSM2;TPX2;STAG2;NUMA1;DCTN1;CLTC;PLK1;TACC3;CEP97
carboxylic acid transmembrane transport (GO:1905039)	1936-09-01	0.0580874	0.330826	0	0	1.77242	5.04397	SLC5A6;SLC6A6;SLC7A5;SLC38A1;SLC38A7;SLC38A10;SLC25A32;SLC38A2;SLC38A4
positive regulation of osteoblast differentiation (GO:0045669)	1936-09-01	0.0580874	0.330457	0	0	1.77242	5.04397	FBN2;MEF2C;ATP6AP1;TMEM119;SUCO;IL6ST;BMPR1B;ACVR2A;DDR2
endothelial cell migration (GO:0043542)	1936-09-01	0.0580874	0.330089	0	0	1.77242	5.04397	NRP1;STARD13;FAP;PIK3CA;ADGRA2;PXN;ABL1;MYH9;VEGFA
regulation of cellular component organization (GO:0051128)	27/141	0.0584817	0.33196	0	0	1.3576	3.85428	CAMK2D;HIP1;CAMSAP1;CAMSAP2;RPTOR;STRIP1;ZMYM1;ZMYM2;NCLN;ZMYM6;ABL1;PACSIN2;STK38L;PDZD8;SH3D19;ARHGEF11;TSC2;LARP4;ARFGAP1;HCFC1;NET1;ITCH;NEDD4;TAOK2;PHIP;QRICH1;BAP1
negative regulation of autophagy (GO:0010507)	1947-11-01	0.0590027	0.334545	0	0	1.65929	4.69607	GOLGA2;CTSA;PIK3CA;LARS;AKT1;TBC1D14;TAB3;SMCR8;ATG7;MCL1;EIF4G1
nucleocytoplasmic transport (GO:0006913)	1947-11-01	0.0590027	0.334174	0	0	1.65929	4.69607	NUP205;LSG1;XPO1;NCBP1;NEMF;MYBBP1A;DDX20;GEMIN4;GEMIN5;NUP98;NXT2
'de novo' posttranslational protein folding (GO:0051084)	2019-08-31	0.0610823	0.345569	0	0	1.8296	5.1147	HSPA9;GAK;HSPH1;HSPA4;HYOU1;UGGT2;HSPA13;UGGT1
regulation of intracellular estrogen receptor signaling pathway (GO:0033146)	2019-08-31	0.0610823	0.345186	0	0	1.8296	5.1147	YAP1;KANK2;GPAM;CNOT1;CNOT2;CARM1;BRCA1;STRN3
artery morphogenesis (GO:0048844)	2019-08-31	0.0610823	0.344804	0	0	1.8296	5.1147	PDGFRB;NRP1;TFAP2B;JAG1;PKD2;TGFBR1;TBX2;VEGFA
negative regulation of stress-activated MAPK cascade (GO:0032873)	2019-08-31	0.0610823	0.344423	0	0	1.8296	5.1147	ITCH;MECOM;QARS;MYC;FOXM1;FOXO1;FKTN;DACT1
regulation of osteoblast differentiation (GO:0045667)	15/70	0.0614658	0.346203	0	0	1.51922	4.23752	FBN2;MEF2C;ATP6AP1;SUCO;LIMD1;ACVR2A;PTK2;CDK6;SUFU;NBR1;TMEM119;SNAI2;IL6ST;BMPR1B;DDR2
positive regulation of mitotic cell cycle (GO:0045931)	1953-12-01	0.0622688	0.350339	0	0	1.60521	4.45654	GEN1;PDGFRB;DYNC1LI1;PCID2;CCNB1;RPS6KB1;PPP1R10;SPHK1;USP22;TGFA;ASNS;PHIP
adherens junction assembly (GO:0034333)	2019-03-07	0.0631234	0.354756	0	0	3.03844	8.39418	TBCD;PIP5K1C;VCL
modulation by symbiont of host cellular process (GO:0044068)	2019-03-07	0.0631234	0.354366	0	0	3.03844	8.39418	KPNA2;KPNA3;KPNA1
replication fork protection (GO:0048478)	2019-03-07	0.0631234	0.353977	0	0	3.03844	8.39418	BLM;FBXO18;TIMELESS
negative regulation of keratinocyte proliferation (GO:0010839)	2019-03-07	0.0631234	0.353588	0	0	3.03844	8.39418	MBD4;SNAI2;CASK
positive regulation of lamellipodium morphogenesis (GO:2000394)	2019-03-07	0.0631234	0.3532	0	0	3.03844	8.39418	ENPP2;RREB1;CORO1C
regulation of ER to Golgi vesicle-mediated transport (GO:0060628)	2019-03-07	0.0631234	0.352813	0	0	3.03844	8.39418	RINT1;SCFD1;SORL1
elastic fiber assembly (GO:0048251)	2019-03-07	0.0631234	0.352427	0	0	3.03844	8.39418	MFAP4;ATP7A;FBLN5
AMP metabolic process (GO:0046033)	2019-03-07	0.0631234	0.352042	0	0	3.03844	8.39418	AK4;AMPD3;ADSS
positive regulation of protein deubiquitination (GO:1903003)	2019-03-07	0.0631234	0.351658	0	0	3.03844	8.39418	VCP;SART3;WDR48
L-cysteine metabolic process (GO:0046439)	2019-03-07	0.0631234	0.351274	0	0	3.03844	8.39418	AHCYL2;AHCYL1;MTRR
negative regulation of protein kinase activity by regulation of protein phosphorylation (GO:0044387)	2019-03-07	0.0631234	0.350892	0	0	3.03844	8.39418	ADAR;PPM1F;CORO1C
positive regulation of urine volume (GO:0035810)	2019-03-07	0.0631234	0.35051	0	0	3.03844	8.39418	TFAP2B;NPR3;HAS2
regulation by virus of viral protein levels in host cell (GO:0046719)	2019-03-07	0.0631234	0.350129	0	0	3.03844	8.39418	DDB1;STAU1;HACD3
negative regulation of receptor internalization (GO:0002091)	2019-03-07	0.0631234	0.349749	0	0	3.03844	8.39418	SDCBP;MTMR2;ATXN2
regulation of establishment of protein localization (GO:0070201)	2019-03-07	0.0631234	0.349369	0	0	3.03844	8.39418	SCFD1;GAPVD1;SPIDR
positive regulation of cell migration by vascular endothelial growth factor signaling pathway (GO:0038089)	2019-03-07	0.0631234	0.348991	0	0	3.03844	8.39418	MYO1C;GAB1;VEGFA
vascular smooth muscle contraction (GO:0014829)	2019-03-07	0.0631234	0.348613	0	0	3.03844	8.39418	EDNRA;EDNRB;PIK3C2A
positive regulation of mitotic cell cycle spindle assembly checkpoint (GO:0090267)	2019-03-07	0.0631234	0.348236	0	0	3.03844	8.39418	GEN1;DYNC1LI1;PCID2
regulation of protein deubiquitination (GO:0090085)	2019-03-07	0.0631234	0.34786	0	0	3.03844	8.39418	OTUD4;ITCH;WDR48
response to increased oxygen levels (GO:0036296)	2019-03-07	0.0631234	0.347485	0	0	3.03844	8.39418	ATP6V1A;ATP6AP1;ATP6V0A2
regulation of cellular response to insulin stimulus (GO:1900076)	2019-03-07	0.0631234	0.347111	0	0	3.03844	8.39418	TSC2;OGT;GPLD1
leucine metabolic process (GO:0006551)	2019-03-07	0.0631234	0.346737	0	0	3.03844	8.39418	IVD;MCCC1;BCAT1
axon regeneration (GO:0031103)	2019-03-07	0.0631234	0.346364	0	0	3.03844	8.39418	MTR;APOD;NREP
positive regulation of dendritic spine morphogenesis (GO:0061003)	2019-03-07	0.0631234	0.345992	0	0	3.03844	8.39418	CAMK2B;BHLHB9;CAPRIN1
regulation of hormone biosynthetic process (GO:0046885)	2019-03-07	0.0631234	0.345621	0	0	3.03844	8.39418	EGR1;ARNT;HIF1A
cellular response to laminar fluid shear stress (GO:0071499)	2019-03-07	0.0631234	0.34525	0	0	3.03844	8.39418	MAPK7;MAP2K5;NFE2L2
positive regulation of extracellular matrix disassembly (GO:0090091)	2019-03-07	0.0631234	0.344881	0	0	3.03844	8.39418	CLASP1;DDR2;CLASP2
positive regulation of histone H4 acetylation (GO:0090240)	2019-03-07	0.0631234	0.344512	0	0	3.03844	8.39418	AUTS2;KAT7;BRCA1
posttranslational protein targeting to endoplasmic reticulum membrane (GO:0006620)	2019-03-07	0.0631234	0.344144	0	0	3.03844	8.39418	SEC61A1;HYOU1;SEC63
nucleic acid transport (GO:0050657)	2019-03-07	0.0631234	0.343777	0	0	3.03844	8.39418	ATXN2;CKAP5;SIDT2
positive regulation of viral transcription (GO:0050434)	1942-10-01	0.0632318	0.344	0	0	1.68802	4.66054	JUN;CTDP1;SNW1;CCNT1;POLR2A;POLR2B;NELFA;RRP1B;CHD1;SMARCA4
positive regulation of dendrite morphogenesis (GO:0050775)	2019-05-16	0.0634315	0.344719	0	0	2.21553	6.10997	CAMK2B;CUL7;BHLHB9;FBXW8;CAPRIN1
regulation of cell cycle phase transition (GO:1901987)	2019-05-16	0.0634315	0.344352	0	0	2.21553	6.10997	DDB1;ERCC3;PLK1;XPC;GTSE1
cytoplasmic sequestering of transcription factor (GO:0042994)	2019-05-16	0.0634315	0.343986	0	0	2.21553	6.10997	FAF1;SUFU;G3BP2;PKD2;PKD1
regulation of bicellular tight junction assembly (GO:2000810)	2019-05-16	0.0634315	0.343621	0	0	2.21553	6.10997	TJP1;IKBKB;MYO1C;SNAI1;SNAI2
regulation of energy homeostasis (GO:2000505)	2019-05-16	0.0634315	0.343256	0	0	2.21553	6.10997	PRKAA1;NR1D2;PASK;FOXO1;EIF4G1
positive regulation of cardiac muscle hypertrophy (GO:0010613)	2019-05-16	0.0634315	0.342893	0	0	2.21553	6.10997	MEF2A;MTPN;CAMK2D;PARP1;IL6ST
positive regulation of cilium assembly (GO:0045724)	2019-05-16	0.0634315	0.34253	0	0	2.21553	6.10997	CEP135;CEP120;CCP110;ARHGAP35;TAPT1
mRNA transcription from RNA polymerase II promoter (GO:0042789)	2019-05-16	0.0634315	0.342168	0	0	2.21553	6.10997	MBD4;TFCP2;ZBTB1;ARNT;HIF1A
positive regulation of cell migration involved in sprouting angiogenesis (GO:0090050)	2019-05-16	0.0634315	0.341807	0	0	2.21553	6.10997	MAP3K3;ANXA1;RHOJ;PIK3C2A;VEGFA
artery development (GO:0060840)	2019-05-16	0.0634315	0.341446	0	0	2.21553	6.10997	ACVRL1;NRP1;PKD2;TGFBR1;VEGFA
aorta morphogenesis (GO:0035909)	2019-05-16	0.0634315	0.341086	0	0	2.21553	6.10997	ACVRL1;PDGFRB;TFAP2B;JAG1;TBX2
myoblast differentiation (GO:0045445)	2019-05-16	0.0634315	0.340727	0	0	2.21553	6.10997	MBNL1;REST;JAG1;SDC1;HINFP
DNA strand elongation involved in DNA replication (GO:0006271)	2019-05-16	0.0634315	0.340369	0	0	2.21553	6.10997	POLA1;PARP1;LIG4;LIG3;POLE
heterotypic cell-cell adhesion (GO:0034113)	2019-07-26	0.063477	0.340255	0	0	1.90876	5.2626	ITGB1;ITGA4;JUP;ITGAV;PARVA;DSG2;ITGA5
negative regulation of wound healing (GO:0061045)	2019-07-26	0.063477	0.339898	0	0	1.90876	5.2626	SERPINE2;PTEN;CASK;CRK;PHLDB2;CLASP1;CLASP2
regulation of spindle assembly (GO:0090169)	2019-07-26	0.063477	0.339542	0	0	1.90876	5.2626	GPSM2;STAG2;NUMA1;SPAG5;PLK1;RNF4;CEP97
RNA splicing, via transesterification reactions (GO:0000375)	2019-07-26	0.063477	0.339186	0	0	1.90876	5.2626	PRPF4;SF3B3;PRPF6;KHSRP;PRPF3;PRPF8;SF3B1
regulation of glucose metabolic process (GO:0010906)	2019-07-26	0.063477	0.338831	0	0	1.90876	5.2626	SLC45A3;AKT2;SIK3;AKT1;PASK;GPLD1;PDK1
cellular response to vascular endothelial growth factor stimulus (GO:0035924)	2019-07-26	0.063477	0.338477	0	0	1.90876	5.2626	MAP2K3;NRP1;NUS1;ANXA1;GAB1;MAPK14;VEGFA
protein depolymerization (GO:0051261)	2019-07-26	0.063477	0.338124	0	0	1.90876	5.2626	KIF18A;KIF18B;WDR1;MICAL1;KATNB1;KIF2C;CKAP5
regulation of cellular protein localization (GO:1903827)	2019-07-26	0.063477	0.337772	0	0	1.90876	5.2626	SETD2;RALB;KDM1A;PARP1;GBF1;DVL3;SPIDR
regulation of protein import into nucleus (GO:0042306)	2019-07-26	0.063477	0.33742	0	0	1.90876	5.2626	JUP;FZD7;CHORDC1;APOD;ECT2;IPO5;DACT1
positive regulation of phosphatidylinositol 3-kinase activity (GO:0043552)	2019-07-26	0.063477	0.337069	0	0	1.90876	5.2626	PDGFRB;PDGFRA;KIT;PIK3R4;AMBRA1;ATG14;PTK2
nucleotide-binding domain, leucine rich repeat containing receptor signaling pathway (GO:0035872)	2019-07-26	0.063477	0.336718	0	0	1.90876	5.2626	IKBKB;ITCH;CHUK;TRAF6;TAB3;TAB1;MAP3K7
regulation of macromolecule metabolic process (GO:0060255)	25/130	0.0639119	0.338673	0	0	1.3634	3.74969	EIF4A2;MTMR2;MTMR3;DDX3X;MTMR4;BMI1;TOB2;HIF1A;PRDM10;NPAT;MAPK9;SART3;MAPK7;MYC;SAP130;MAPK6;LDLR;TRIM44;MAPK14;HINFP;ICK;MFAP4;CDK6;RASA1;ZFP64
positive regulation of protein ubiquitination involved in ubiquitin-dependent protein catabolic process (GO:2000060)	18/88	0.0642947	0.340348	0	0	1.45016	3.97965	ANAPC7;SMURF1;PLK1;PTEN;CUL1;BUB1B;PTK2;FZR1;CCNB1;CDC23;PSMD2;PSME3;CDC27;PSME4;PSMD1;ANAPC4;BTRC;ANAPC1
hyaluronan metabolic process (GO:0030212)	2019-06-21	0.0646567	0.34191	0	0	2.02562	5.5475	TMEM2;ABCC5;CHORDC1;HAS2;HMMR;GUSB
mRNA transcription (GO:0009299)	2019-06-21	0.0646567	0.341556	0	0	2.02562	5.5475	MBD4;TFCP2;ZBTB1;ARNT;HIF1A;HIPK3
energy reserve metabolic process (GO:0006112)	2019-06-21	0.0646567	0.341203	0	0	2.02562	5.5475	GSK3B;PID1;GBE1;GFPT2;MYC;PHKA1
mitochondrial fission (GO:0000266)	2019-06-21	0.0646567	0.34085	0	0	2.02562	5.5475	OPA1;MTFR1;MIEF1;DNM1L;DNM2;SLC25A46
regulation of cardiac muscle hypertrophy (GO:0010611)	2019-06-21	0.0646567	0.340499	0	0	2.02562	5.5475	MEF2A;MTPN;CAMK2D;P2RX4;PARP1;IL6ST
phospholipid translocation (GO:0045332)	2019-06-21	0.0646567	0.340148	0	0	2.02562	5.5475	TMEM30A;ATP8B2;ATP11C;ATP10B;ATP11B;ATP9B
nucleotide-excision repair, preincision complex stabilization (GO:0006293)	2019-06-21	0.0646567	0.339797	0	0	2.02562	5.5475	CUL4A;DDB1;PARP1;ERCC3;GTF2H4;CUL4B
glutamate metabolic process (GO:0006536)	2019-06-21	0.0646567	0.339448	0	0	2.02562	5.5475	OAT;GOT2;FPGS;ALDH18A1;PRODH;GLS
cellular protein complex localization (GO:0034629)	2019-06-21	0.0646567	0.339099	0	0	2.02562	5.5475	SEH1L;EXOC8;MIOS;NACC2;KLHL21;EXOC1
integrin-mediated signaling pathway (GO:0007229)	13/59	0.064802	0.339512	0	0	1.56213	4.27465	ITGB1;NRP1;ITGB5;ADAM11;ADAM10;NEDD9;PTK2;COL3A1;ADAMTS1;ABL1;MYH9;ITGAV;DOCK1
regulation of protein phosphorylation (GO:0001932)	46/262	0.0664918	0.348008	0	0	1.24475	3.37412	PPP1R15B;PID1;RALB;MSTN;FMR1;AKAP8;PTEN;STK4;SMG8;CORO1C;SPRED1;AKT2;RB1CC1;CHORDC1;SESN2;ERBB2;ABL1;AKT1;DVL3;SOX9;ECT2;PAK2;PAK4;TSPYL2;DAXX;WARS;FBXO18;FN1;CSNK1D;EIF2AK4;ATG14;PTK2;ACVR2A;VEGFA;RNF41;ADAM17;IBTK;DAB2;IMPACT;DNAJC10;PLXNB2;PHIP;FAM20A;TNIK;TARDBP;PPIL4
postreplication repair (GO:0006301)	1948-11-01	0.0671924	0.351314	0	0	1.62472	4.38706	POLD3;VCP;MSH2;USP10;ZBTB1;REV1;BRCA1;DTL;POLH;RAD18;WDR33
endosome organization (GO:0007032)	1937-09-01	0.067543	0.352786	0	0	1.72452	4.64756	PI4K2B;USP8;EXOC8;RNF26;VPS33B;VPS11;DNAJC13;HOOK3;CLCN3
actin polymerization or depolymerization (GO:0008154)	1937-09-01	0.067543	0.352426	0	0	1.72452	4.64756	PREX1;WDR1;ABI2;MICAL1;ABI1;MICALL2;CORO7;JAK2;TTC17
positive regulation of proteasomal ubiquitin-dependent protein catabolic process (GO:0032436)	15/71	0.0681921	0.355449	0	0	1.49782	4.02229	GSK3B;VCP;USP5;RNF14;PLK1;CSNK1D;PRICKLE1;NKD2;RNF144A;DAB2;RFWD2;ARIH2;UBQLN1;ARIH1;NFE2L2
mitochondrion organization (GO:0007005)	31/168	0.0686784	0.357618	0	0	1.30822	3.50382	PIF1;PID1;MIEF1;IFIT2;TRAK2;RHOT1;PITRM1;OPA1;LONP1;MFN1;MFN2;DNM1L;ATP7A;GABPA;MEF2A;PNPT1;CLUH;PARP1;PPRC1;HCFC1;DNM2;SUPV3L1;AFG3L2;PIKFYVE;DNAJA3;YME1L1;MTFR1;NDUFS1;NFE2L1;SLC25A36;EIF4G1
neuron projection development (GO:0031175)	31/168	0.0686784	0.357253	0	0	1.30822	3.50382	NCKAP1;GSK3B;DOCK7;PTEN;PTPRM;CAMSAP1;CAMSAP2;FLRT3;MICALL1;MICALL2;NCDN;SRGAP2;ATP7A;EPHB3;ANKRD27;PRMT1;NCOA3;LAMB1;L1CAM;DNM2;GAP43;STK25;STK26;NEDD4;CDH11;PLP1;ULK1;TNIK;KIF20B;LRP12;CDK16
transforming growth factor beta receptor signaling pathway (GO:0007179)	16/77	0.0692444	0.359831	0	0	1.47318	3.93356	ACVRL1;SMAD1;USP15;JUN;ITGB5;USP9X;SMURF1;PXN;CBL;TGFBR1;PTK2;TGFBR2;COL3A1;COL1A2;PARD3;MAP3K7
positive regulation of DNA metabolic process (GO:0051054)	17/83	0.0699661	0.363212	0	0	1.4521	3.86223	OTUD4;PDGFRB;CTC1;PDGFRA;USP7;RTEL1;DNMT1;SETDB1;EYA1;PPP1R10;SHC1;USP9X;EYA3;ATRX;BRCA1;MYC;DNA2
regulation of proteasomal ubiquitin-dependent protein catabolic process (GO:0032434)	18/89	0.0704133	0.365162	0	0	1.43387	3.80459	GSK3B;USP7;VCP;USP5;RNF14;PLK1;CSNK1D;PRICKLE1;CCAR2;NKD2;RNF144A;SDCBP;DAB2;RFWD2;ARIH2;WAC;ARIH1;OGT
positive regulation of cell proliferation (GO:0008284)	71/425	0.0709072	0.36735	0	0	1.18439	3.13436	PID1;CDCA7L;PTEN;LAMC1;FOXM1;BMI1;CCAR1;CRKL;FGF9;MYC;AKT2;NAMPT;AKT1;ITGAV;SOX8;SOX9;PDGFRB;PDGFRA;PRKCI;MEF2C;PRMT1;SPHK1;F2R;CEP131;WNT5A;TET1;ADAM10;LIG4;LIFR;GAB2;TGFBR1;TGFBR2;ADAM17;RARA;PHIP;IL6ST;KIF20B;CACUL1;DDR2;PTGFR;SHC1;EIF5A2;NOP2;TGFA;TTK;EFNB2;SDCBP;NACC2;ERBB2;SSR1;HAS2;RPRD1B;S1PR3;S1PR2;MAP3K3;TFAP2B;KDM4C;FN1;LAMB1;TBX3;PTK2;TBX2;VEGFA;CNOT6;CNOT7;CDK6;PRC1;TMEM119;FGFR1OP;F…
cellular response to radiation (GO:0071478)	1943-10-01	0.0724199	0.374806	0	0	1.64876	4.32846	NET1;BLM;FIGNL1;HUS1;INTS7;ECT2;MAPK14;SPIDR;CLOCK;RAD9A
glycolipid metabolic process (GO:0006664)	14/66	0.0741874	0.383565	0	0	1.50387	3.91181	CTSA;POGLUT1;SUMF1;GALC;UGCG;SMPD4;KDELC1;B3GNT5;ST3GAL4;ESYT2;ST6GALNAC3;ST6GALNAC4;ST3GAL2;ST6GALNAC6
regulation of myeloid cell differentiation (GO:0045637)	14/66	0.0741874	0.383177	0	0	1.50387	3.91181	KMT2E;HSPA9;MEF2C;PRMT1;KMT2C;CTR9;CDC73;MOV10;CDK6;SIN3A;RBBP5;WDR5;PAF1;MYL9
recombinational repair (GO:0000725)	15/72	0.0753909	0.388999	0	0	1.47702	3.81819	GEN1;BLM;FBXO18;PARP1;XRCC2;RECQL;HUS1;SMC5;LIG3;BRCA1;SPIDR;MMS22L;RECQL5;RFWD3;POLK
organonitrogen compound biosynthetic process (GO:1901566)	33/182	0.0754093	0.388701	0	0	1.28549	3.32277	DPAGT1;SLC27A1;OAT;SLC44A1;SGMS1;SLC44A2;GCNT1;LPCAT1;HACD3;PCSK5;GLS;SGPL1;ST3GAL4;NAALAD2;ST3GAL2;PCYT1B;ARG2;PCYT1A;CERS6;STARD7;ELOVL5;GPT2;SPHK1;GOT2;ASNS;PLA2G4A;ELOVL6;SLC25A15;PRKD3;ALDH18A1;MOCS1;LPIN2;CERS2
response to growth factor (GO:0070848)	2019-07-27	0.0756869	0.389738	0	0	1.83807	4.74433	STAT5B;MAPK7;RPS6KB1;SHC1;MYC;ERBB2;MAP2K5
regulation of centrosome cycle (GO:0046605)	2019-07-27	0.0756869	0.389345	0	0	1.83807	4.74433	GEN1;PDCD6IP;CHEK1;CEP131;NEK2;KIF11;CEP85
intrinsic apoptotic signaling pathway in response to DNA damage (GO:0008630)	1949-11-01	0.0760804	0.390975	0	0	1.59156	4.09981	MSH6;BCL2L11;SNW1;MSH2;CHEK2;ABL1;CASP2;BRCA1;USP28;TOPORS;MCL1
cellular macromolecule catabolic process (GO:0044265)	1949-11-01	0.0760804	0.390582	0	0	1.59156	4.09981	SUPV3L1;MGEA5;PNPT1;DIS3;CHEK2;DIS3L;XRN2;STT3B;SND1;SKIV2L2;SIDT2
amino acid transport (GO:0006865)	1949-11-01	0.0760804	0.390189	0	0	1.59156	4.09981	SLC7A5;SLC6A6;SLC38A1;SLC6A15;SLC43A1;SLC38A7;SLC38A10;SLC1A4;SLC38A2;SLC7A2;SLC38A4
protein K48-linked ubiquitination (GO:0070936)	1949-11-01	0.0760804	0.389797	0	0	1.59156	4.09981	UBE2H;ITCH;HACE1;RNF216;UBR5;TTC3;ARIH2;UBE3A;RNF6;RNF4;TOPORS
water-soluble vitamin metabolic process (GO:0006767)	16/78	0.0762013	0.390025	0	0	1.45429	3.7439	MTRR;SHMT2;TPK1;SHMT1;MCCC1;MTR;MUT;SLC5A6;MTHFD1;MTHFD1L;TCN2;HLCS;FPGS;SLC25A32;SLC19A1;SLC19A2
axonal fasciculation (GO:0007413)	2019-04-12	0.0766275	0.391814	0	0	2.36323	6.07066	SEMA5A;ARHGAP35;EPHA3;EPHB3
ribose phosphate metabolic process (GO:0019693)	2019-04-12	0.0766275	0.391421	0	0	2.36323	6.07066	PGM2;PHACTR1;PGD;DDR2
regulation of cytokine biosynthetic process (GO:0042035)	2019-04-12	0.0766275	0.39103	0	0	2.36323	6.07066	MAST2;IGF2BP1;GATA3;IGF2BP2
mitochondrion transport along microtubule (GO:0047497)	2019-04-12	0.0766275	0.390639	0	0	2.36323	6.07066	RHOT1;OPA1;HIF1A;LRPPRC
response to axon injury (GO:0048678)	2019-04-12	0.0766275	0.39025	0	0	2.36323	6.07066	FLRT3;MTR;APOD;NREP
exit from mitosis (GO:0010458)	2019-04-12	0.0766275	0.38986	0	0	2.36323	6.07066	CTDP1;CHMP7;CLASP1;CLASP2
eye photoreceptor cell development (GO:0042462)	2019-04-12	0.0766275	0.389472	0	0	2.36323	6.07066	MYO7A;MAPRE2;TOPORS;VEGFA
regulation of establishment of endothelial barrier (GO:1903140)	2019-04-12	0.0766275	0.389085	0	0	2.36323	6.07066	IKBKB;S1PR3;S1PR2;ADD1
positive regulation of chondrocyte differentiation (GO:0032332)	2019-04-12	0.0766275	0.388698	0	0	2.36323	6.07066	ACVRL1;SOX9;BMPR1B;SOX5
cytoplasmic translational initiation (GO:0002183)	2019-04-12	0.0766275	0.388312	0	0	2.36323	6.07066	EIF4B;EIF3A;TICRR;EIF4G1
ribosomal subunit export from nucleus (GO:0000054)	2019-04-12	0.0766275	0.387927	0	0	2.36323	6.07066	XPO1;NMD3;NUP88;ABCE1
negative regulation of DNA damage response, signal transduction by p53 class mediator (GO:0043518)	2019-04-12	0.0766275	0.387542	0	0	2.36323	6.07066	KDM1A;SNAI1;SNAI2;PTTG1IP
peptidyl-methionine modification (GO:0018206)	2019-04-12	0.0766275	0.387158	0	0	2.36323	6.07066	NAA60;NAA25;NAA16;NAA15
L-serine metabolic process (GO:0006563)	2019-04-12	0.0766275	0.386775	0	0	2.36323	6.07066	PSAT1;SHMT2;SHMT1;SERINC5
negative regulation of fibroblast growth factor receptor signaling pathway (GO:0040037)	2019-04-12	0.0766275	0.386393	0	0	2.36323	6.07066	GPC1;SPRY4;GATA3;SULF2
negative regulation of androgen receptor signaling pathway (GO:0060766)	2019-04-12	0.0766275	0.386012	0	0	2.36323	6.07066	HEYL;DAB2;PIAS2;SMARCA4
microtubule anchoring (GO:0034453)	2019-04-12	0.0766275	0.385631	0	0	2.36323	6.07066	DAG1;BICD2;CLASP1;CLASP2
positive regulation of protein depolymerization (GO:1901881)	2019-04-12	0.0766275	0.385251	0	0	2.36323	6.07066	SEMA5A;WDR1;TRPV4;KATNB1
regulation of protein glycosylation (GO:0060049)	2019-04-12	0.0766275	0.384872	0	0	2.36323	6.07066	GOLGA2;WARS;CHORDC1;FKTN
pentose-phosphate shunt (GO:0006098)	2019-04-12	0.0766275	0.384494	0	0	2.36323	6.07066	PGM2;PHACTR1;PGD;DDR2
iron ion transport (GO:0006826)	2019-04-12	0.0766275	0.384116	0	0	2.36323	6.07066	TFRC;HEPH;IREB2;SLC11A2
negative regulation of signaling (GO:0023057)	17/84	0.0766894	0.384049	0	0	1.43482	3.6846	RET;PDGFRB;PDGFRA;AP1AR;BRAF;MERTK;UBASH3B;ERBB3;KIT;ERBB2;ROR1;ROR2;RAF1;EPHB4;EPHA3;EPHB3;DDR2
establishment of protein localization to membrane (GO:0090150)	17/84	0.0766894	0.383673	0	0	1.43482	3.6846	NSF;PRKCI;ICMT;ZDHHC20;CHM;BRAF;ZDHHC15;SDCBP;RAB31;MYO1C;PARD3;MICALL1;TAOK2;EXOC4;ATG4B;SPTBN1;SEC63
peptidyl-threonine modification (GO:0018210)	18/90	0.0769119	0.384409	0	0	1.41794	3.63714	CAMK2B;GALNT7;GSK3B;MAP2K1;CAMK2D;GALNT4;TNKS;GALNT1;OXSR1;TGFBR1;HIPK3;TGFBR2;TBK1;CHEK2;CHEK1;AKT1;ULK1;PSKH1
positive regulation of cell differentiation (GO:0045597)	35/195	0.0772833	0.385887	0	0	1.27251	3.25797	ACVRL1;FBN2;DLX1;DLX2;SDCBP;MAPK9;GPC1;RPS6KA1;CTNNA1;ABL1;AKT1;BNIP2;ALX1;SOX9;HIF1AN;SOX5;MEF2A;MEF2C;JUN;ATP6AP1;SUCO;PA2G4;MAPK14;TGFBR1;ACVR2A;TGFBR2;DAB2;CREB1;CARM1;SNAI1;TMEM119;SP7;IL6ST;BMPR1B;DDR2
neuron development (GO:0048666)	27/145	0.0774729	0.386456	0	0	1.32015	3.37671	GSK3B;TENM3;FMR1;DOCK7;PTPRM;CAMSAP1;MAPK9;UNK;FLRT3;MICALL1;MICALL2;NCDN;ATP7A;SKIL;MEF2C;PRMT1;TBCD;LAMB1;THOC2;L1CAM;NEDD4;CDH11;PLP1;ULK1;MAPRE2;LRP12;CDK16
phospholipid biosynthetic process (GO:0008654)	1938-09-01	0.0779078	0.388246	0	0	1.67914	4.28554	DPAGT1;NUS1;SGMS1;GPAM;AGK;LPCAT1;CPNE1;FAR1;FADS1
regulation of peptidyl-threonine phosphorylation (GO:0010799)	1938-09-01	0.0779078	0.387867	0	0	1.67914	4.28554	RPTOR;SPRED1;TRIM6;CAB39;SPHK1;PARD3;PLK1;S1PR2;EIF4G1
nucleotide-excision repair, DNA incision, 3'-to lesion (GO:0006295)	2019-06-22	0.0787152	0.391505	0	0	1.93355	4.91493	CUL4A;DDB1;PARP1;ERCC3;GTF2H4;CUL4B
regulation of DNA biosynthetic process (GO:2000278)	2019-06-22	0.0787152	0.391123	0	0	1.93355	4.91493	ACVRL1;PDGFRB;TNKS;MYC;SMG5;FAM129B
negative regulation of cell cycle G1/S phase transition (GO:1902807)	2019-06-22	0.0787152	0.390743	0	0	1.93355	4.91493	KANK2;PTEN;PKD2;CDC73;E2F7;DACT1
negative regulation of myeloid cell differentiation (GO:0045638)	2019-06-22	0.0787152	0.390363	0	0	1.93355	4.91493	HSPA9;CDK6;PRMT1;CTR9;PAF1;CDC73
histone lysine methylation (GO:0034968)	2019-06-22	0.0787152	0.389984	0	0	1.93355	4.91493	PAXIP1;RBBP5;WDR82;SETDB2;WDR5;KDM6A
protein localization to cell surface (GO:0034394)	2019-06-22	0.0787152	0.389606	0	0	1.93355	4.91493	PTPRU;SMURF1;USP4;FLNA;FBLN5;VCL
protein complex localization (GO:0031503)	2019-06-22	0.0787152	0.389228	0	0	1.93355	4.91493	ICK;TTC26;SEH1L;MIOS;NACC2;RPGR
cellular response to unfolded protein (GO:0034620)	2019-06-22	0.0787152	0.388852	0	0	1.93355	4.91493	HSPA9;DAXX;HSPH1;HSPA4;HYOU1;HSPA13
positive regulation of RNA splicing (GO:0033120)	2019-06-22	0.0787152	0.388475	0	0	1.93355	4.91493	SETX;SNW1;NCBP1;POLR2A;THRAP3;NUP98
positive regulation of phosphatase activity (GO:0010922)	2019-06-22	0.0787152	0.3881	0	0	1.93355	4.91493	PDGFRB;PPP1R15A;PPP1R15B;MEF2C;RIPK3;GPLD1
positive regulation of proteolysis involved in cellular protein catabolic process (GO:1903052)	2019-06-22	0.0787152	0.387726	0	0	1.93355	4.91493	SMURF1;FMR1;TMTC3;PTEN;PTK2;CTSC
RNA modification (GO:0009451)	1955-12-01	0.0787962	0.38775	0	0	1.54684	3.93035	NOP58;NSUN2;NOP2;PARN;NAT10;ADAR;THUMPD1;PUS7;PUS7L;LRPPRC;FTSJ3;AARS
positive regulation of response to stimulus (GO:0048584)	1955-12-01	0.0787962	0.387377	0	0	1.54684	3.93035	MAP2K1;ARG2;BCLAF1;ANKLE1;MYCN;LIN28A;HOMER1;FMR1;MYC;WNT5A;GATA3;GPLD1
negative regulation of telomere maintenance (GO:0032205)	2019-05-17	0.0798108	0.391987	0	0	2.0852	5.27159	RTEL1;PARP1;TNKS2;XRCC5;TNKS
histone H2A ubiquitination (GO:0033522)	2019-05-17	0.0798108	0.39161	0	0	2.0852	5.27159	DDB1;UBR2;TRIM37;BCOR;CUL4B
negative regulation of cell development (GO:0010721)	2019-05-17	0.0798108	0.391234	0	0	2.0852	5.27159	GSK3B;REST;HOOK3;SORL1;FBN1
embryo development ending in birth or egg hatching (GO:0009792)	2019-05-17	0.0798108	0.390858	0	0	2.0852	5.27159	CELF1;USP22;UBR3;RICTOR;BRCA1
positive regulation of telomere capping (GO:1904355)	2019-05-17	0.0798108	0.390483	0	0	2.0852	5.27159	RTEL1;TNKS2;TNKS;NEK7;NEK2
platelet-derived growth factor receptor signaling pathway (GO:0048008)	2019-05-17	0.0798108	0.390109	0	0	2.0852	5.27159	PDGFRB;NRP1;PDGFRA;ABL1;PIK3C2A
DNA catabolic process (GO:0006308)	2019-05-17	0.0798108	0.389736	0	0	2.0852	5.27159	FBXO18;ERI1;ERI2;XRN2;EXOG
regulation of telomere maintenance via telomere lengthening (GO:1904356)	2019-05-17	0.0798108	0.389364	0	0	2.0852	5.27159	RTEL1;PARP1;TNKS2;TNKS;SMG5
N-terminal protein amino acid modification (GO:0031365)	2019-05-17	0.0798108	0.388992	0	0	2.0852	5.27159	NAA50;NAA60;NAA40;NAA16;NAA15
positive regulation of protein binding (GO:0032092)	13/61	0.0807702	0.393292	0	0	1.51092	3.80169	GSK3B;MEF2C;RALB;USP33;NMD3;PSEN1;STK4;PKD1;ADD1;GNL3L;TRAF4;ABL1;DACT1
response to reactive oxygen species (GO:0000302)	13/61	0.0807702	0.392917	0	0	1.51092	3.80169	PDGFRA;JUN;CHUK;TXNRD3;TXNRD1;PXN;PKD2;MAPK9;STK25;DLC1;STK26;AKT1;APOD
neutrophil mediated immunity (GO:0002446)	80/488	0.0820516	0.398771	0	0	1.16224	2.90608	CYFIP1;PYGB;B4GALT1;DDX3X;TNFAIP6;SLC44A2;SNAP23;GDI2;LPCAT1;MAGT1;AP2A2;ACTR1B;PSMD2;CPNE1;PSMD1;PGM2;SIRPA;ITGAV;GUSB;PGM1;CTSC;CTSB;ACTR2;HGSNAT;NHLRC3;APAF1;MME;ADAM10;ATP11B;ANO6;ARMC8;TMC6;AMPD3;SCAMP1;RAP2C;DYNC1LI1;ACLY;ADAM17;RAB31;CRISPLD2;DNAJC5;TMBIM1;PAFAH1B2;VCL;KMT2E;VCP;TMEM63A;CAB39;COPB1;IQGAP1;PSEN1;GNS;CNN2;SDCBP;NCSTN;NRAS;PGRMC1;CAND1;MLEC;RAB6A;ATG7;TXNDC5;CTSA;XRCC6;TMEM30…
purine ribonucleotide metabolic process (GO:0009150)	14/67	0.0821554	0.398895	0	0	1.48143	3.7023	GNAI3;AK4;CROT;GTPBP1;CLPX;ACLY;OPA1;IMPAD1;RAB23;FIGNL1;MFN1;NDUFS1;ADSS;NADK
cellular response to amino acid stimulus (GO:0071230)	1933-08-01	0.083559	0.405325	0	0	1.71871	4.26619	RPTOR;LARS;SESN2;CAPN2;UBR2;NSMF;UBR1;IPO5
7-methylguanosine RNA capping (GO:0009452)	1933-08-01	0.083559	0.40494	0	0	1.71871	4.26619	RNGTT;POLR2A;NCBP1;ERCC3;RNMT;POLR2B;GTF2H4;CMTR2
vasculogenesis (GO:0001570)	1933-08-01	0.083559	0.404555	0	0	1.71871	4.26619	PDGFRB;CUL7;SPRED1;RASA1;HAS2;AGGF1;TGFBR2;VEGFA
global genome nucleotide-excision repair (GO:0070911)	1933-08-01	0.083559	0.404172	0	0	1.71871	4.26619	CUL4A;DDB1;PARP1;ERCC3;USP45;XPC;GTF2H4;CUL4B
7-methylguanosine mRNA capping (GO:0006370)	1933-08-01	0.083559	0.403789	0	0	1.71871	4.26619	RNGTT;POLR2A;NCBP1;ERCC3;RNMT;POLR2B;GTF2H4;CMTR2
phosphatidylcholine biosynthetic process (GO:0006656)	1933-08-01	0.083559	0.403407	0	0	1.71871	4.26619	SLC27A1;PCYT1B;PCYT1A;SLC44A1;SLC44A2;STARD7;LPCAT1;LPIN2
negative regulation of cell communication (GO:0010648)	16/79	0.0836019	0.403233	0	0	1.43589	3.56342	RET;PDGFRB;PDGFRA;BRAF;MERTK;UBASH3B;ERBB3;KIT;ERBB2;ROR1;ROR2;RAF1;EPHB4;EPHA3;EPHB3;DDR2
positive regulation of supramolecular fiber organization (GO:1902905)	17/85	0.0838253	0.403929	0	0	1.41794	3.51509	SEMA5A;NCKAP1;WDR1;NUMA1;DCTN1;NCOA3;KATNB1;SLAIN2;PSEN1;CLIP1;CDC42EP4;TRPV4;CDC42EP1;SYNPO;COLGALT1;CLASP1;CDK5RAP2
regulation of RNA splicing (GO:0043484)	1956-12-01	0.0880081	0.423684	0	0	1.51922	3.6922	SETX;PTBP1;MBNL1;MBNL2;POLR2A;CELF1;HNRNPH1;CWC22;AGGF1;RRP1B;METTL16;PTBP3
positive regulation of lipid kinase activity (GO:0090218)	2019-07-28	0.0891737	0.428891	0	0	1.77242	4.28424	PDGFRB;PDGFRA;KIT;PIK3R4;AMBRA1;ATG14;PTK2
regulation of protein localization to nucleus (GO:1900180)	2019-07-28	0.0891737	0.428487	0	0	1.77242	4.28424	GSK3B;SIN3A;SESN2;PLK1;AKT1;KAT7;GTSE1
regulation of protein targeting to membrane (GO:0090313)	2019-07-28	0.0891737	0.428084	0	0	1.77242	4.28424	C2CD5;TCAF1;MYO1C;AKT2;CHORDC1;ERBB2;MIEF1
cargo loading into vesicle (GO:0035459)	2019-07-28	0.0891737	0.427682	0	0	1.77242	4.28424	SEC23A;SEC24B;SEC24A;MIA3;SEC24D;SEC24C;SEC31A
protein localization to chromosome (GO:0034502)	2019-07-28	0.0891737	0.42728	0	0	1.77242	4.28424	TNKS2;TNKS;XRCC5;PLK1;ATRX;CHMP7;ATR
cellular response to topologically incorrect protein (GO:0035967)	2019-07-28	0.0891737	0.426879	0	0	1.77242	4.28424	HSPA9;ATXN3;DAXX;HSPH1;HSPA4;HYOU1;HSPA13
negative regulation of microtubule polymerization or depolymerization (GO:0031111)	2019-07-28	0.0891737	0.426479	0	0	1.77242	4.28424	APC;TBCD;KATNB1;CAMSAP1;CLASP1;CAMSAP2;CLASP2
regulation of DNA replication (GO:0006275)	13/62	0.0896144	0.428186	0	0	1.48655	3.58591	ACVRL1;TSPYL2;CTC1;PDGFRA;USP37;BLM;SHC1;CDC6;PDS5A;GTPBP4;DNA2;NF2;ATR
regulation of cyclin-dependent protein serine/threonine kinase activity (GO:0000079)	14/68	0.0906495	0.432726	0	0	1.45964	3.50424	BLM;CCNT2;CCNT1;PLK1;PTEN;CDC6;CDC25C;IPO7;CDC25A;GTPBP4;IPO5;LATS2;APC;CCNG1
regulation of protein localization to plasma membrane (GO:1903076)	14/68	0.0906495	0.432322	0	0	1.45964	3.50424	ITGB1;PRKCI;PID1;CLTC;ARHGEF16;NKD2;DAB2;KIF5B;TMBIM1;PPFIA1;AKT1;EPHA3;SPTBN1;APPL1
phosphate ion transmembrane transport (GO:0035435)	2019-03-08	0.0906701	0.432016	0	0	2.65863	6.38212	SLC20A2;SLC20A1;SLC37A4
cell migration involved in heart development (GO:0060973)	2019-03-08	0.0906701	0.431613	0	0	2.65863	6.38212	PDGFRB;FLRT3;SNAI2
cellular response to nitric oxide (GO:0071732)	2019-03-08	0.0906701	0.431211	0	0	2.65863	6.38212	DPEP1;MTR;FOXO1
ribosomal large subunit export from nucleus (GO:0000055)	2019-03-08	0.0906701	0.43081	0	0	2.65863	6.38212	XPO1;NMD3;NUP88
endodermal cell fate commitment (GO:0001711)	2019-03-08	0.0906701	0.430409	0	0	2.65863	6.38212	CTR9;PAF1;CDC73
protein K6-linked ubiquitination (GO:0085020)	2019-03-08	0.0906701	0.430009	0	0	2.65863	6.38212	RNF6;BRCA1;RNF4
microvillus assembly (GO:0030033)	2019-03-08	0.0906701	0.42961	0	0	2.65863	6.38212	STK26;TNIK;RAPGEF6
regulation of ATP biosynthetic process (GO:2001169)	2019-03-08	0.0906701	0.429211	0	0	2.65863	6.38212	VCP;PID1;PARP1
glycerolipid biosynthetic process (GO:0045017)	2019-03-08	0.0906701	0.428813	0	0	2.65863	6.38212	AGK;CPNE1;FAR1
positive regulation of spindle checkpoint (GO:0090232)	2019-03-08	0.0906701	0.428416	0	0	2.65863	6.38212	GEN1;DYNC1LI1;PCID2
regulation of transcription from RNA polymerase II promoter in response to oxidative stress (GO:0043619)	2019-03-08	0.0906701	0.42802	0	0	2.65863	6.38212	SESN2;ARNT;HIF1A
positive regulation of catenin import into nucleus (GO:0035413)	2019-03-08	0.0906701	0.427624	0	0	2.65863	6.38212	SEMA5A;UBR5;DACT1
protein localization to microtubule cytoskeleton (GO:0072698)	2019-03-08	0.0906701	0.42723	0	0	2.65863	6.38212	CHAMP1;KIF20B;FAM83D
negative regulation of hippo signaling (GO:0035331)	2019-03-08	0.0906701	0.426835	0	0	2.65863	6.38212	WWC2;LIMD1;MARK3
amyloid precursor protein catabolic process (GO:0042987)	2019-03-08	0.0906701	0.426442	0	0	2.65863	6.38212	APH1A;NCSTN;PSEN1
positive regulation of mRNA 3'-end processing (GO:0031442)	2019-03-08	0.0906701	0.426049	0	0	2.65863	6.38212	NCBP1;PAF1;CDC73
alpha-amino acid biosynthetic process (GO:1901607)	2019-03-08	0.0906701	0.425657	0	0	2.65863	6.38212	MTHFD1;ALDH18A1;BCAT1
norepinephrine metabolic process (GO:0042415)	2019-03-08	0.0906701	0.425266	0	0	2.65863	6.38212	MOXD1;GATA3;ATP7A
regulation of ERAD pathway (GO:1904292)	2019-03-08	0.0906701	0.424876	0	0	2.65863	6.38212	USP25;ATXN3;USP19
positive regulation of production of miRNAs involved in gene silencing by miRNA (GO:1903800)	2019-03-08	0.0906701	0.424486	0	0	2.65863	6.38212	MAP2K1;LIN28A;MYCN
positive regulation of chromatin silencing (GO:0031937)	2019-03-08	0.0906701	0.424097	0	0	2.65863	6.38212	DNMT1;SETDB1;SIN3A
positive regulation of TORC1 signaling (GO:1904263)	2019-03-08	0.0906701	0.423708	0	0	2.65863	6.38212	SEH1L;LARS;TELO2
positive regulation of protein homodimerization activity (GO:0090073)	2019-03-08	0.0906701	0.423321	0	0	2.65863	6.38212	MEF2C;GNL3L;TRAF4
phosphatidylinositol-3-phosphate biosynthetic process (GO:0036092)	2019-03-08	0.0906701	0.422934	0	0	2.65863	6.38212	PIK3CA;PIK3C3;PIK3C2A
kidney mesenchyme development (GO:0072074)	2019-03-08	0.0906701	0.422548	0	0	2.65863	6.38212	SIX4;SIX1;PKD2
regulation of vascular associated smooth muscle cell migration (GO:1904752)	2019-03-08	0.0906701	0.422162	0	0	2.65863	6.38212	DOCK4;MEF2C;DOCK7
histone H2A-K119 monoubiquitination (GO:0036353)	2019-03-08	0.0906701	0.421777	0	0	2.65863	6.38212	PCGF3;TRIM37;BMI1
late endosome to vacuole transport (GO:0045324)	2019-03-08	0.0906701	0.421393	0	0	2.65863	6.38212	BECN1;PIK3R4;CHMP7
mRNA cleavage (GO:0006379)	2019-03-08	0.0906701	0.42101	0	0	2.65863	6.38212	CPSF1;CPSF3;WDR33
positive regulation of membrane potential (GO:0045838)	2019-03-08	0.0906701	0.420627	0	0	2.65863	6.38212	VCP;AKT2;AKT1
establishment of integrated proviral latency (GO:0075713)	2019-03-08	0.0906701	0.420245	0	0	2.65863	6.38212	XRCC6;XRCC5;LIG4
negative regulation of anion transmembrane transport (GO:1903960)	2019-03-08	0.0906701	0.419864	0	0	2.65863	6.38212	AKT2;AKT1;GOPC
peptidyl-arginine methylation, to asymmetrical-dimethyl arginine (GO:0019919)	2019-03-08	0.0906701	0.419483	0	0	2.65863	6.38212	PRMT7;PRMT1;CARM1
microvillus organization (GO:0032528)	2019-03-08	0.0906701	0.419103	0	0	2.65863	6.38212	STK26;TNIK;RAPGEF6
positive regulation of DNA recombination (GO:0045911)	2019-03-08	0.0906701	0.418724	0	0	2.65863	6.38212	PAXIP1;TFRC;MMS19
nuclear-transcribed mRNA catabolic process, deadenylation-independent decay (GO:0031086)	2019-03-08	0.0906701	0.418345	0	0	2.65863	6.38212	EDC4;DCP1A;EDC3
desmosome organization (GO:0002934)	2019-03-08	0.0906701	0.417967	0	0	2.65863	6.38212	JUP;SNAI2;DSG2
spleen development (GO:0048536)	2019-03-08	0.0906701	0.41759	0	0	2.65863	6.38212	ADAM17;PCID2;RIPK3
transcription-coupled nucleotide-excision repair (GO:0006283)	15/74	0.0912314	0.419796	0	0	1.4371	3.44093	USP7;AQR;LIG3;PRPF19;GTF2H4;DDB1;POLD3;CUL4A;XAB2;POLR2A;ERCC3;POLR2B;COPS2;UVSSA;CUL4B
negative regulation of protein phosphorylation (GO:0001933)	32/179	0.0915844	0.421041	0	0	1.26743	3.02978	PPP1R15B;PID1;PTEN;PIK3R2;PPM1F;CORO1C;PREX1;SPRED1;DEPTOR;UBASH3B;FLRT2;FLRT3;CHORDC1;DAG1;AKT1;SOCS6;PAK2;YWHAG;WARS;BGN;TSC2;ATG14;IBTK;IMPACT;QARS;PARD3;DNAJC10;FGFR1OP;SMCR8;CEP85;TARDBP;EIF4G1
positive regulation of macroautophagy (GO:0016239)	1945-10-01	0.0931864	0.42802	0	0	1.57549	3.73887	UVRAG;RALB;TBK1;SESN2;GNAI3;WAC;TSC2;SMCR8;MAP3K7;PAFAH1B2
positive regulation of intracellular transport (GO:0032388)	1945-10-01	0.0931864	0.427635	0	0	1.57549	3.73887	GSK3B;BCAS3;NUMA1;SPAG5;NEDD4;CEP131;GAB2;PCNT;KIF20B;SORL1
adherens junction organization (GO:0034332)	1945-10-01	0.0931864	0.427251	0	0	1.57549	3.73887	CDH6;JUP;CTNND1;CDH11;CTNNA1;TBCD;PIP5K1C;VCL;RAB8B;CDH19
regulation of telomere capping (GO:1904353)	2019-06-23	0.094345	0.432175	0	0	1.84948	4.36625	USP7;RTEL1;TNKS2;TNKS;NEK7;NEK2
regulation of proteolysis involved in cellular protein catabolic process (GO:1903050)	2019-06-23	0.094345	0.431787	0	0	1.84948	4.36625	RHBDF1;USP14;PSME3;UBE3A;PKD1;CTSC
vitamin transport (GO:0051180)	2019-06-23	0.094345	0.4314	0	0	1.84948	4.36625	SLC5A6;TCN2;TTPA;SLC25A32;SLC19A1;SLC19A2
nucleotide-excision repair, DNA damage recognition (GO:0000715)	2019-06-23	0.094345	0.431014	0	0	1.84948	4.36625	CUL4A;DDB1;PARP1;COPS2;XPC;CUL4B
autophagosome maturation (GO:0097352)	2019-06-23	0.094345	0.430628	0	0	1.84948	4.36625	VCP;VPS33A;SNX14;UBQLN1;ATG14;VPS16
mitotic G2/M transition checkpoint (GO:0044818)	2019-06-23	0.094345	0.430244	0	0	1.84948	4.36625	FANCI;BLM;TAOK2;HUS1;TOPBP1;TICRR
central nervous system development (GO:0007417)	38/218	0.0957292	0.436166	0	0	1.23582	2.89951	NCKAP1;ANKLE2;RARG;DLX2;ABCB6;FMR1;KLHL17;LOXL3;PTEN;UBE3A;SPATA5;PKD2;PCDH18;PKD1;HAPLN1;PHF8;RPS6KA6;ADGRA2;SOX8;APOD;NPTX1;JARID2;CDK5RAP2;EIF2B5;NCOA6;LIG4;ELP3;TGFBR2;VCAN;QARS;COL4A1;B3GNT5;RARA;RAB18;RARB;PLXNB2;TPP1;PAFAH1B2
cellular protein localization (GO:0034613)	55/328	0.0958939	0.436527	0	0	1.18882	2.7872	USP6NL;PTPRU;CLTC;SNX13;PRPF19;RPGR;ARFIP1;VPS35;TMED7;RAB8B;CEP68;NSF;MIOS;USP4;COG3;ATG9A;WNT5A;TBC1D2B;WIPI1;WIPI2;ATG13;TBC1D1;RAB31;TBC1D4;TBC1D5;VCL;COPB2;COPA;TBC1D9B;SEH1L;RABGAP1;USO1;VPS26B;FBLN5;GGA2;SNX27;NACC2;RAB23;MFN2;FLNA;TBC1D14;RAB6A;TBC1D15;SEC31A;CTSA;RIC1;SMURF1;AP3D1;TRAPPC8;ARCN1;TBCK;APPBP2;RUNDC1;RAB18;VIPAS39
wound healing (GO:0042060)	1951-11-01	0.0959779	0.43652	0	0	1.52915	3.58377	PDGFRA;COL3A1;ERBB3;FUT10;FZD7;WNT5A;ERBB2;MIA3;RAF1;TGFBR1;DCBLD2
neurogenesis (GO:0022008)	1951-11-01	0.0959779	0.436131	0	0	1.52915	3.58377	NOM1;CDK6;SIX4;SALL4;BTBD3;COPS2;SIX1;THOC2;WDR62;CDK5RAP2;TRAK2
double-strand break repair via nonhomologous end joining (GO:0006303)	1951-11-01	0.0959779	0.435743	0	0	1.52915	3.58377	UVRAG;POLA1;XRCC6;KDM2A;PAXIP1;XRCC5;LIG4;LIG3;BRCA1;POLK;PRPF19
cilium assembly (GO:0060271)	49/289	0.0960598	0.435727	0	0	1.20206	2.81616	TTC26;C2CD3;IFT172;CCP110;CDC14A;CDC14B;RPGR;NUDCD3;ACTR1A;CNTRL;WDR5;NEK1;NEK2;CEP97;TNPO1;NINL;YWHAG;CDK5RAP2;ACTR3;ACTR2;CEP135;CEP131;HAUS3;CSNK1D;OCRL;HAUS6;WDR35;CKAP5;TRIM59;MAPRE2;CCDC40;DCTN1;FBF1;RAB23;FLNA;CEP192;PCNT;CEP76;CLASP1;PLK4;ODF2;CEP152;PLK1;IFT122;PARVA;ICK;CENPJ;FGFR1OP;CEP162
oligosaccharide biosynthetic process (GO:0009312)	1934-08-01	0.0963952	0.43686	0	0	1.66816	3.90233	GALNT7;FUT8;B4GALT1;GALNT4;GALNT1;ST3GAL4;ST3GAL2;ST6GALNAC6
regulation of cell-substrate adhesion (GO:0010810)	1934-08-01	0.0963952	0.436473	0	0	1.66816	3.90233	ATXN3;FZD4;FZD7;TBCD;JAK2;PPM1F;PTK2;CORO1C
positive regulation of catalytic activity (GO:0043085)	1934-08-01	0.0963952	0.436086	0	0	1.66816	3.90233	APH1A;BCAS3;NCSTN;XRCC5;ABL1;PSEN1;ATP7A;MAPK14
negative regulation of cellular catabolic process (GO:0031330)	1957-12-01	0.0978572	0.442308	0	0	1.49257	3.46909	GOLGA2;MTMR2;RIC1;LARS;DLC1;AKT1;TIMP3;TBC1D14;TAB3;GPLD1;MCL1;EIF4G1
histone modification (GO:0016570)	19/99	0.0979465	0.44232	0	0	1.36065	3.16124	NAA50;USP36;PRMT7;EYA1;PRMT1;UHRF1;USP22;EYA3;EHMT1;MSL3;BAZ2A;BAZ1B;KAT2A;HLCS;SIN3A;KAT6A;BRMS1L;CARM1;TBL1X
regulation of adherens junction organization (GO:1903391)	2019-05-18	0.0982114	0.443124	0	0	1.96936	4.57015	PTK2;ADD1;CLASP1;EPHA3;CORO1C
cellular response to gamma radiation (GO:0071480)	2019-05-18	0.0982114	0.442732	0	0	1.96936	4.57015	YAP1;XRCC6;KDM1A;XRCC5;ATR
establishment or maintenance of apical/basal cell polarity (GO:0035088)	2019-05-18	0.0982114	0.442342	0	0	1.96936	4.57015	PRKCI;CLIC4;DLG3;PARD3;SCARF2
regulation of dephosphorylation (GO:0035303)	2019-05-18	0.0982114	0.441952	0	0	1.96936	4.57015	MTMR2;MTMR3;MTMR4;SMG7;SMG5
tRNA metabolic process (GO:0006399)	2019-05-18	0.0982114	0.441562	0	0	1.96936	4.57015	GTF3C1;KARS;POP1;DARS2;AARS
glycogen catabolic process (GO:0005980)	2019-05-18	0.0982114	0.441173	0	0	1.96936	4.57015	PYGB;RB1CC1;PGM2;PHKA1;PGM1
regulation of cellular response to growth factor stimulus (GO:0090287)	2019-05-18	0.0982114	0.440785	0	0	1.96936	4.57015	FBN2;TFAP2B;CASK;DUSP6;FBN1
actin filament polymerization (GO:0030041)	2019-05-18	0.0982114	0.440398	0	0	1.96936	4.57015	PREX1;MICALL2;CORO7;JAK2;TTC17
endoplasmic reticulum calcium ion homeostasis (GO:0032469)	2019-05-18	0.0982114	0.440011	0	0	1.96936	4.57015	CAMK2D;RAP1GDS1;ATP2A2;THADA;PSEN1
neutrophil degranulation (GO:0043312)	78/480	0.0983714	0.440342	0	0	1.15207	2.67166	CYFIP1;PYGB;B4GALT1;DDX3X;TNFAIP6;SLC44A2;SNAP23;GDI2;LPCAT1;MAGT1;AP2A2;ACTR1B;PSMD2;CPNE1;PSMD1;PGM2;SIRPA;ITGAV;GUSB;PGM1;CTSC;CTSB;ACTR2;HGSNAT;NHLRC3;APAF1;MME;ADAM10;ATP11B;ANO6;ARMC8;TMC6;AMPD3;SCAMP1;RAP2C;DYNC1LI1;ACLY;RAB31;CRISPLD2;DNAJC5;TMBIM1;PAFAH1B2;VCL;VCP;TMEM63A;CAB39;COPB1;IQGAP1;PSEN1;GNS;CNN2;SDCBP;NCSTN;NRAS;PGRMC1;CAND1;MLEC;RAB6A;ATG7;TXNDC5;CTSA;XRCC6;TMEM30A;JUP;XRCC5;S…
positive regulation of cellular metabolic process (GO:0031325)	18/93	0.0987355	0.441584	0	0	1.3722	3.17706	PDGFRB;NSF;ATAD1;PID1;UHRF1;FMR1;ECE1;GATA3;MAPK14;HIF1A;TGFBR2;RNF41;VEGFA;ACLY;TBC1D5;AKT1;SCYL2;EIF4G1
regulation of plasma membrane bounded cell projection organization (GO:0120035)	2019-04-13	0.0987831	0.44141	0	0	2.18144	5.04966	NCS1;PTEN;AKT1;VPS35
regulation of cell aging (GO:0090342)	2019-04-13	0.0987831	0.441024	0	0	2.18144	5.04966	RSL1D1;PNPT1;NEK4;FOXM1
tricarboxylic acid metabolic process (GO:0072350)	2019-04-13	0.0987831	0.440638	0	0	2.18144	5.04966	STAT5B;ACLY;ACO1;ACO2
cellular response to interleukin-15 (GO:0071350)	2019-04-13	0.0987831	0.440254	0	0	2.18144	5.04966	STAT5B;SHC1;PLCB1;JAK1
tetrahydrofolate metabolic process (GO:0046653)	2019-04-13	0.0987831	0.439869	0	0	2.18144	5.04966	MTHFD1L;MTHFD1;SHMT2;SHMT1
establishment of chromosome localization (GO:0051303)	2019-04-13	0.0987831	0.439486	0	0	2.18144	5.04966	TRAPPC12;KIF2C;KIF22;FAM83D
protein localization to endoplasmic reticulum (GO:0070972)	2019-04-13	0.0987831	0.439103	0	0	2.18144	5.04966	PPP1R15A;SEC16A;GBF1;TAPT1
positive regulation of ERAD pathway (GO:1904294)	2019-04-13	0.0987831	0.438721	0	0	2.18144	5.04966	ATXN3;EDEM1;UBQLN1;NFE2L2
semaphorin-plexin signaling pathway involved in neuron projection guidance (GO:1902285)	2019-04-13	0.0987831	0.438339	0	0	2.18144	5.04966	NRP1;SEMA3A;PLXNB2;PLXNA4
interleukin-15-mediated signaling pathway (GO:0035723)	2019-04-13	0.0987831	0.437959	0	0	2.18144	5.04966	STAT5B;SHC1;PLCB1;JAK1
glomerular visceral epithelial cell differentiation (GO:0072112)	2019-04-13	0.0987831	0.437578	0	0	2.18144	5.04966	NUP93;MYO1E;JAG1;IQGAP1
regulation of leukocyte migration (GO:0002685)	2019-04-13	0.0987831	0.437199	0	0	2.18144	5.04966	ANXA1;MSN;MIA3;VEGFA
modulation by virus of host process (GO:0019054)	2019-04-13	0.0987831	0.43682	0	0	2.18144	5.04966	EIF2AK4;KPNA2;KPNA3;KPNA1
positive regulation of cellular carbohydrate metabolic process (GO:0010676)	2019-04-13	0.0987831	0.436442	0	0	2.18144	5.04966	SLC45A3;AKT2;AKT1;GPLD1
regulation of axon guidance (GO:1902667)	2019-04-13	0.0987831	0.436064	0	0	2.18144	5.04966	NRP1;SEMA3A;PLXNA4;VEGFA
cellular amide metabolic process (GO:0043603)	13/63	0.0990367	0.436806	0	0	1.46295	3.38273	MIPEP;STAT5B;MME;MCCC1;SLC5A6;NLN;SGPL1;MTHFD1L;HLCS;CPD;FPGS;CPXM1;NSMAF
regulation of hydrolase activity (GO:0051336)	16/81	0.0997506	0.439575	0	0	1.40043	3.22811	CAMK2D;RABGAP1;ARHGAP1;OCRL;ARHGAP35;FGD1;PTK2;SYDE2;RACGAP1;PLXNB2;RAPGEF6;CRK;EPHA3;TBC1D15;PLXNA4;EPHB3
negative regulation of signal transduction (GO:0009968)	48/284	0.102608	0.451777	0	0	1.19826	2.72823	RET;KANK2;OTUD4;MTMR2;PID1;PTEN;GATA3;PEAR1;FAM129B;NKD2;UBASH3B;ERBB3;SUFU;GPC1;ERBB2;GRB10;APOD;HIF1AN;BTRC;EPHB4;EPHB3;DACT1;PDGFRB;PDGFRA;TLE1;SPRY4;TSC2;IFT122;BRAF;WWP2;MERTK;DKK3;SULF2;MMP14;QARS;RPS6KB1;CNOT1;NEDD4;KIT;TMBIM1;CRY1;SNAI2;ROR1;ROR2;RAF1;EPHA3;LGR4;DDR2
regulation of protein binding (GO:0043393)	21/112	0.103159	0.453809	0	0	1.32932	3.01953	GSK3B;PRMT7;RALB;KDM1A;DDX11;USP33;PLK1;NMD3;PSEN1;STK4;PKD1;SORL1;ACTB;ADD1;IFIT2;GOLGA2;DAB2;GNL3L;AKT1;CRK;DACT1
cellular response to alcohol (GO:0097306)	2019-07-29	0.10392	0.456765	0	0	1.7113	3.87462	BLM;JUP;SMO;CTNNA1;BRCA1;SPIDR;GPLD1
positive regulation of phospholipid metabolic process (GO:1903727)	2019-07-29	0.10392	0.456372	0	0	1.7113	3.87462	PDGFRB;PDGFRA;KIT;PIK3R4;AMBRA1;ATG14;PTK2
antigen processing and presentation of peptide antigen via MHC class I (GO:0002474)	2019-07-29	0.10392	0.45598	0	0	1.7113	3.87462	SEC23A;SEC24B;SEC24A;CANX;SEC24D;SEC24C;SEC31A
positive regulation of lipid biosynthetic process (GO:0046889)	2019-07-29	0.10392	0.455588	0	0	1.7113	3.87462	LPGAT1;SLC45A3;CREB1;ELOVL5;AKT1;LDLR;GPLD1
nucleotide-binding oligomerization domain containing signaling pathway (GO:0070423)	2019-07-29	0.10392	0.455197	0	0	1.7113	3.87462	IKBKB;ITCH;CHUK;TRAF6;TAB3;TAB1;MAP3K7
cellular transition metal ion homeostasis (GO:0046916)	18/94	0.106795	0.46739	0	0	1.3576	3.03673	ATP6V1A;TFRC;ATP6AP1;ABCB6;ABCB7;SLC30A5;SLC11A2;IREB2;CUL1;SLC39A10;CAND1;HEPH;MYC;SLC39A6;ATP6V0A2;ACO1;ATP7A;ABCG2
proteolysis involved in cellular protein catabolic process (GO:0051603)	18/94	0.106795	0.46699	0	0	1.3576	3.03673	CTSA;UBL4A;VCP;PDCD6IP;IDE;PRPF19;CLPX;RNF41;DDB1;ATXN3;FAP;CAPN2;LONP1;YME1L1;SOCS6;CTSC;CTSB;CUL4B
negative regulation of macromolecule metabolic process (GO:0010605)	23/125	0.1073	0.468796	0	0	1.3045	2.91181	ACVRL1;MAP2K1;MEF2C;MTMR2;TIPARP;AP1AR;WWP2;HIF1A;HINFP;VEGFA;SDCBP;ATXN2;TRIM6;REST;MYCN;CNOT7;SMO;CPNE1;ANXA7;SMCR8;TARDBP;LDLR;RBMS3
response to retinoic acid (GO:0032526)	1958-12-01	0.108343	0.472944	0	0	1.46683	3.25997	RET;SETX;RARG;SNW1;FZD4;PTK7;FZD7;WNT5A;RARA;RARB;SOX9;EPHA3
gland development (GO:0048732)	15/76	0.109017	0.475483	0	0	1.39928	3.10115	RARG;RIPK3;IGSF3;ZBTB1;SIX1;MSN;PKD2;ARHGAP35;TGFBR1;TBX3;DKK3;RARA;RARB;SOX9;EPHB3
positive regulation of muscle cell differentiation (GO:0051149)	1935-08-01	0.110282	0.480589	0	0	1.6205	3.57274	MEF2A;MEF2C;CTNNA1;ABL1;BNIP2;HIF1AN;MAPK14;PLCB1
positive regulation of telomere maintenance via telomere lengthening (GO:1904358)	1935-08-01	0.110282	0.480179	0	0	1.6205	3.57274	RTEL1;TNKS2;TNKS;XRCC5;NEK7;PARN;NEK2;ATR
macromolecule catabolic process (GO:0009057)	1935-08-01	0.110282	0.479769	0	0	1.6205	3.57274	BACE1;BECN1;UVRAG;SMURF1;NEDD4;PIK3R4;TPP1;CLPX
negative regulation of cellular metabolic process (GO:0031324)	1935-08-01	0.110282	0.47936	0	0	1.6205	3.57274	SDCBP;MTMR2;ATXN2;EDNRB;ITGAV;AP1AR;BRCA1;AATF
viral process (GO:0016032)	38/221	0.111243	0.483125	0	0	1.21904	2.67706	USP6NL;NUP205;POM121;VCP;NUP107;SEH1L;PCSK5;AP2A2;NUP160;PTBP1;XPO1;AP1G1;DAG1;ATP6V1H;NUP88;PAK2;NUP214;NDC1;RANBP2;PDCD6IP;NUP155;NUP133;AP1B1;NUP153;VPS37A;EIF2AK4;HCFC1;NUP93;PACS1;EIF3L;NEDD4;NUP50;UBAP1;NUP54;NUP98;CHMP7;EIF3A;EIF3B
phospholipid dephosphorylation (GO:0046839)	2019-06-24	0.111502	0.48384	0	0	1.77242	3.88818	INPP5B;MTMR2;MTMR3;SACM1L;PTEN;MTMR6
regulation of androgen receptor signaling pathway (GO:0060765)	2019-06-24	0.111502	0.483429	0	0	1.77242	3.88818	HEYL;DAB2;RNF14;RNF6;PIAS2;SMARCA4
neutrophil activation involved in immune response (GO:0002283)	78/484	0.112395	0.486888	0	0	1.14255	2.49731	CYFIP1;PYGB;B4GALT1;DDX3X;TNFAIP6;SLC44A2;SNAP23;GDI2;LPCAT1;MAGT1;AP2A2;ACTR1B;PSMD2;CPNE1;PSMD1;PGM2;SIRPA;ITGAV;GUSB;PGM1;CTSC;CTSB;ACTR2;HGSNAT;NHLRC3;APAF1;MME;ADAM10;ATP11B;ANO6;ARMC8;TMC6;AMPD3;SCAMP1;RAP2C;DYNC1LI1;ACLY;RAB31;CRISPLD2;DNAJC5;TMBIM1;PAFAH1B2;VCL;VCP;TMEM63A;CAB39;COPB1;IQGAP1;PSEN1;GNS;CNN2;SDCBP;NCSTN;NRAS;PGRMC1;CAND1;MLEC;RAB6A;ATG7;TXNDC5;CTSA;XRCC6;TMEM30A;JUP;XRCC5;S…
cellular response to metal ion (GO:0071248)	19/101	0.113813	0.492609	0	0	1.3337	2.89841	MEF2A;DAXX;MEF2C;JUN;CLIC4;CAMK2D;CHUK;WNT5A;BRAF;IQGAP1;PKD2;ADD1;MAPK9;CPNE1;AKT1;DPEP1;ECT2;GPLD1;SLC25A24
negative regulation of TOR signaling (GO:0032007)	1941-09-01	0.11447	0.495035	0	0	1.55627	3.37313	PREX1;PRKAA1;DEPTOR;TMEM127;SESN2;TSC2;UBR2;UBR1;DEPDC5
ameboidal-type cell migration (GO:0001667)	1941-09-01	0.11447	0.494616	0	0	1.55627	3.37313	SGPL1;SEMA3C;ITGA4;SEMA3A;SEMA4C;SOX8;AMOTL2;SRGAP2;CORO1C
regulation of neuron projection development (GO:0010975)	22/120	0.116554	0.503193	0	0	1.29978	2.79374	SCARB2;RET;CAMK2B;PRKCI;TENM3;SEMA3A;WNT5A;LPAR1;PTEN;ARHGAP35;CAMSAP2;EFNB2;SETX;GAK;PTK7;TRPV4;NCS1;AKT1;PLXNB2;RTN4IP1;EPHA3;EPHB3
positive regulation of protein localization to cell periphery (GO:1904377)	1947-10-01	0.117135	0.505274	0	0	1.50844	3.23475	ITGB1;GPSM2;PRKCI;NUMA1;KIF5B;ARHGEF16;AKT1;SPTBN1;EPHA3;NKD2
cellular response to interleukin-12 (GO:0071349)	1947-10-01	0.117135	0.504847	0	0	1.50844	3.23475	CNN2;HSPA9;MTAP;CAPZA1;MSN;JAK2;PLCB1;PAK2;LMNB1;JAK1
interleukin-12-mediated signaling pathway (GO:0035722)	1947-10-01	0.117135	0.504421	0	0	1.50844	3.23475	CNN2;HSPA9;MTAP;CAPZA1;MSN;JAK2;PLCB1;PAK2;LMNB1;JAK1
regulation of transcription factor import into nucleus (GO:0042990)	2019-05-19	0.118535	0.510022	0	0	1.86571	3.9787	BAG3;RAB23;SUFU;FLNA;PIK3R2
cellular polysaccharide biosynthetic process (GO:0033692)	2019-05-19	0.118535	0.509593	0	0	1.86571	3.9787	EXT2;NDST1;B3GNT5;NDST3;HAS2
histone deubiquitination (GO:0016578)	2019-05-19	0.118535	0.509164	0	0	1.86571	3.9787	USP36;USP15;USP7;KAT2A;USP22
negative regulation of protein localization to cell periphery (GO:1904376)	2019-05-19	0.118535	0.508735	0	0	1.86571	3.9787	DAB2;PID1;CLTC;TMBIM1;PPFIA1
positive regulation of phospholipase activity (GO:0010518)	2019-05-19	0.118535	0.508308	0	0	1.86571	3.9787	PDGFRB;GNA13;PDGFRA;KIT;PLAA
positive regulation of adherens junction organization (GO:1903393)	2019-05-19	0.118535	0.507881	0	0	1.86571	3.9787	NRP1;ABL1;PPM1F;ADD1;VEGFA
regulation of catenin import into nucleus (GO:0035412)	2019-05-19	0.118535	0.507455	0	0	1.86571	3.9787	SEMA5A;FZD7;UBR5;SNAI2;DACT1
histone methylation (GO:0016571)	2019-05-19	0.118535	0.50703	0	0	1.86571	3.9787	PRMT5;PRMT7;PRMT1;CARM1;EHMT1
negative regulation of protein localization to plasma membrane (GO:1903077)	2019-05-19	0.118535	0.506605	0	0	1.86571	3.9787	DAB2;PID1;CLTC;TMBIM1;PPFIA1
protein exit from endoplasmic reticulum (GO:0032527)	2019-05-19	0.118535	0.506181	0	0	1.86571	3.9787	VCP;NPLOC4;SEL1L;TMEM129;PREB
positive regulation of ubiquitin-protein ligase activity involved in regulation of mitotic cell cycle transition (GO:0051437)	15/77	0.11864	0.506203	0	0	1.38111	2.94406	ANAPC7;PLK1;CUL1;BUB1B;FZR1;CCNB1;CDC23;PSMD2;PSME3;CDC27;PSME4;PSMD1;ANAPC4;BTRC;ANAPC1
negative regulation of extrinsic apoptotic signaling pathway (GO:2001237)	15/77	0.11864	0.50578	0	0	1.38111	2.94406	EYA1;EYA3;BRCA1;TGFBR1;MAPK7;PSME3;TMBIM1;AKT1;SNAI2;ITGAV;ITGA6;PHIP;BIRC6;MAP2K5;MCL1
double-strand break repair via homologous recombination (GO:0000724)	15/77	0.11864	0.505358	0	0	1.38111	2.94406	GEN1;BLM;FBXO18;PARP1;XRCC2;RECQL;HUS1;SMC5;LIG3;BRCA1;SPIDR;MMS22L;RECQL5;RFWD3;POLK
positive regulation of ossification (GO:0045778)	1953-11-01	0.118702	0.505199	0	0	1.47144	3.13586	FBN2;MEF2C;ATP6AP1;WNT5A;TMEM119;SUCO;ANO6;IL6ST;BMPR1B;ACVR2A;DDR2
positive regulation of nervous system development (GO:0051962)	1953-11-01	0.118702	0.504778	0	0	1.47144	3.13586	NLGN3;CAMK2B;SPEN;RNF10;BHLHB9;SNW1;SERPINF1;PARD3;LIG4;TRIM32;EPHB3
positive regulation of proteolysis (GO:0045862)	1953-11-01	0.118702	0.504358	0	0	1.47144	3.13586	WDR48;ASPH;FBXW11;PLK1;BTRC;OGT;TRIM32;CTSC;GPLD1;SH3D19;NKD2
negative regulation of neuron differentiation (GO:0045665)	13/65	0.119611	0.507798	0	0	1.41794	3.01101	GSK3B;DLX1;MBD4;DLX2;SEMA3A;LPAR1;EIF2AK4;GAK;EFNB2;REST;EDNRB;TRPV4;SOX9
nucleotide-excision repair, preincision complex assembly (GO:0006294)	2019-07-30	0.119894	0.508576	0	0	1.65426	3.50893	CUL4A;DDB1;PARP1;ERCC3;XPC;GTF2H4;CUL4B
amino acid transmembrane transport (GO:0003333)	2019-07-30	0.119894	0.508154	0	0	1.65426	3.50893	SLC6A6;SLC7A5;SLC38A1;SLC38A7;SLC38A10;SLC38A2;SLC38A4
protein transport (GO:0015031)	54/327	0.119918	0.507836	0	0	1.17077	2.48315	USP6NL;TFRC;CLTC;ARHGAP1;SNX13;MIA3;IPO4;RPGR;ARFIP1;VPS35;TMED7;RAB8B;NDC1;NSF;ATP6AP1;VPS33B;TBC1D2B;SCAMP1;ZDHHC17;DNM2;TBC1D1;RAB31;TBC1D4;TBC1D5;MYH9;ATP6V1A;COPB2;COPA;TBC1D9B;RABGAP1;CALCRL;USO1;VPS26B;GGA2;SNX4;SNX27;RAB23;ATP6V0A2;TBC1D14;ATP6V1H;RAB6A;SPTBN1;TBC1D15;SEC31A;CTSA;PEX19;RIC1;AP3D1;ARCN1;TBCK;APPBP2;RUNDC1;RAB18;VIPAS39
positive regulation of epithelial cell proliferation (GO:0050679)	20/108	0.120432	0.509588	0	0	1.3129	2.77899	SEMA5A;NRP1;STXBP4;FZD7;WNT5A;VASH2;TGFA;ARNT;LAMB1;LAMC1;HIF1A;TGFBR1;VEGFA;NRAS;MYC;ERBB2;AKT1;AGGF1;SOX9;RREB1
inositol metabolic process (GO:0006020)	2019-03-09	0.122222	0.516734	0	0	2.36323	4.96731	IPPK;PPIP5K2;SLC5A3
cellular response to interleukin-4 (GO:0071353)	2019-03-09	0.122222	0.516307	0	0	2.36323	4.96731	TCF7;STAT6;GATA3
negative regulation of pri-miRNA transcription from RNA polymerase II promoter (GO:1902894)	2019-03-09	0.122222	0.51588	0	0	2.36323	4.96731	NFATC3;SOX9;NFATC4
cellular response to reactive nitrogen species (GO:1902170)	2019-03-09	0.122222	0.515453	0	0	2.36323	4.96731	DPEP1;MTR;FOXO1
regulation of platelet-derived growth factor receptor-beta signaling pathway (GO:2000586)	2019-03-09	0.122222	0.515028	0	0	2.36323	4.96731	PDGFRB;PDGFRA;HIP1
somatic recombination of immunoglobulin genes involved in immune response (GO:0002204)	2019-03-09	0.122222	0.514603	0	0	2.36323	4.96731	MSH6;MSH2;LIG4
peptidyl-arginine omega-N-methylation (GO:0035247)	2019-03-09	0.122222	0.514179	0	0	2.36323	4.96731	PRMT7;PRMT1;CARM1
regulation of integrin activation (GO:0033623)	2019-03-09	0.122222	0.513755	0	0	2.36323	4.96731	FARP2;FBLIM1;PIEZO1
central nervous system neuron development (GO:0021954)	2019-03-09	0.122222	0.513332	0	0	2.36323	4.96731	PTEN;ATP7A;ARHGAP35
establishment of viral latency (GO:0019043)	2019-03-09	0.122222	0.51291	0	0	2.36323	4.96731	XRCC6;XRCC5;LIG4
regulation of skeletal muscle cell differentiation (GO:2001014)	2019-03-09	0.122222	0.512489	0	0	2.36323	4.96731	MEF2C;GPC1;NR1D2
positive regulation of T cell chemotaxis (GO:0010820)	2019-03-09	0.122222	0.512068	0	0	2.36323	4.96731	ADAM17;WNT5A;ADAM10
cellular response to oxygen levels (GO:0071453)	2019-03-09	0.122222	0.511648	0	0	2.36323	4.96731	ATP6V1A;ATP6AP1;ATP6V0A2
regulation of cytokine secretion involved in immune response (GO:0002739)	2019-03-09	0.122222	0.511228	0	0	2.36323	4.96731	TRIM6;KARS;WNT5A
regulation of Rac protein signal transduction (GO:0035020)	2019-03-09	0.122222	0.51081	0	0	2.36323	4.96731	AUTS2;ARHGAP17;OGT
mitotic DNA replication checkpoint (GO:0033314)	2019-03-09	0.122222	0.510392	0	0	2.36323	4.96731	HUS1;TOPBP1;TICRR
B cell homeostasis (GO:0001782)	2019-03-09	0.122222	0.509974	0	0	2.36323	4.96731	DOCK11;MEF2C;PPP2R3C
regulation of helicase activity (GO:0051095)	2019-03-09	0.122222	0.509558	0	0	2.36323	4.96731	MSH6;MSH2;MSH3
dynamin family protein polymerization involved in mitochondrial fission (GO:0003374)	2019-03-09	0.122222	0.509142	0	0	2.36323	4.96731	OPA1;DNM1L;DNM2
axonal transport of mitochondrion (GO:0019896)	2019-03-09	0.122222	0.508726	0	0	2.36323	4.96731	OPA1;HIF1A;TRAK2
mitochondrial fragmentation involved in apoptotic process (GO:0043653)	2019-03-09	0.122222	0.508312	0	0	2.36323	4.96731	VPS35;DNM1L;CCAR2
cytoskeletal anchoring at plasma membrane (GO:0007016)	2019-03-09	0.122222	0.507898	0	0	2.36323	4.96731	JUP;DAG1;FLNB
Golgi inheritance (GO:0048313)	2019-03-09	0.122222	0.507485	0	0	2.36323	4.96731	GOLGA2;STK25;GBF1
vitamin transmembrane transport (GO:0035461)	2019-03-09	0.122222	0.507072	0	0	2.36323	4.96731	SLC5A6;SLC25A32;SLC19A2
acidic amino acid transport (GO:0015800)	2019-03-09	0.122222	0.50666	0	0	2.36323	4.96731	SLC1A3;SLC25A12;SLC25A13
ornithine metabolic process (GO:0006591)	2019-03-09	0.122222	0.506249	0	0	2.36323	4.96731	ARG2;ALDH18A1;AZIN1
negative regulation of response to reactive oxygen species (GO:1901032)	2019-03-09	0.122222	0.505838	0	0	2.36323	4.96731	NUP93;GPR37;NFE2L2
microtubule anchoring at centrosome (GO:0034454)	2019-03-09	0.122222	0.505428	0	0	2.36323	4.96731	NIN;DCTN1;HOOK3
regulation of ER-associated ubiquitin-dependent protein catabolic process (GO:1903069)	2019-03-09	0.122222	0.505019	0	0	2.36323	4.96731	USP14;UBQLN1;NFE2L2
establishment of Golgi localization (GO:0051683)	2019-03-09	0.122222	0.50461	0	0	2.36323	4.96731	ARHGAP21;STK25;COPG1
branching involved in blood vessel morphogenesis (GO:0001569)	2019-04-14	0.123526	0.509582	0	0	2.02562	4.23619	NRP1;COL4A1;TGFBR2;VEGFA
regulation of extracellular matrix disassembly (GO:0010715)	2019-04-14	0.123526	0.509171	0	0	2.02562	4.23619	FAP;CLASP1;DDR2;CLASP2
negative regulation of hemopoiesis (GO:1903707)	2019-04-14	0.123526	0.50876	0	0	2.02562	4.23619	CDK6;CTR9;PAF1;CDC73
modified amino acid transport (GO:0072337)	2019-04-14	0.123526	0.508349	0	0	2.02562	4.23619	SLC5A6;SLC1A4;SLC25A32;SLC19A1
regulation of defense response to virus (GO:0050688)	2019-04-14	0.123526	0.50794	0	0	2.02562	4.23619	ITCH;RNF216;RNF26;ELMOD2
cellular response to osmotic stress (GO:0071470)	2019-04-14	0.123526	0.507531	0	0	2.02562	4.23619	DDX3X;CAB39;TRPV4;PKD2
oligosaccharide-lipid intermediate biosynthetic process (GO:0006490)	2019-04-14	0.123526	0.507123	0	0	2.02562	4.23619	DPAGT1;ALG8;ALG9;ALG11
positive regulation of vascular smooth muscle cell proliferation (GO:1904707)	2019-04-14	0.123526	0.506715	0	0	2.02562	4.23619	JUN;FGF9;MMP2;MFN2
regulation of nuclear-transcribed mRNA catabolic process, deadenylation-dependent decay (GO:1900151)	2019-04-14	0.123526	0.506308	0	0	2.02562	4.23619	CNOT7;CNOT1;AGO2;ZFP36L2
clathrin coat assembly (GO:0048268)	2019-04-14	0.123526	0.505902	0	0	2.02562	4.23619	HIP1;CLTC;PIK3C2A;EPS15
positive regulation of myoblast differentiation (GO:0045663)	2019-04-14	0.123526	0.505496	0	0	2.02562	4.23619	MEF2C;HIF1AN;MAPK14;PLCB1
positive regulation of protein localization to membrane (GO:1905477)	18/96	0.124096	0.507421	0	0	1.32932	2.77389	ITGB1;C2CD5;PRKCI;TCAF1;ARHGEF16;MIEF1;NKD2;PPP3R1;BCL2L11;MYO1C;KIF5B;AKT2;CHORDC1;ERBB2;AKT1;YWHAG;EPHA3;SPTBN1
anatomical structure homeostasis (GO:0060249)	1936-08-01	0.125195	0.511504	0	0	1.57549	3.27368	POLD3;CTC1;RTEL1;XRCC6;PARP1;XRCC5;DNA2;TELO2
negative regulation of protein complex assembly (GO:0031333)	1936-08-01	0.125195	0.511095	0	0	1.57549	3.27368	GSK3B;IMPACT;DDX3X;ANKRD27;ULK1;RAF1;SORL1;DACT1
positive regulation of telomerase activity (GO:0051973)	1936-08-01	0.125195	0.510687	0	0	1.57549	3.27368	NVL;TNKS;XRCC5;DKC1;MYC;NEK7;PARN;NEK2
regulation of endothelial cell apoptotic process (GO:2000351)	1936-08-01	0.125195	0.510279	0	0	1.57549	3.27368	SEMA5A;PRKCI;MAPK7;KRIT1;ANO6;GATA3;PAK4;NFE2L2
spliceosomal complex assembly (GO:0000245)	1942-09-01	0.128444	0.523105	0	0	1.51922	3.11783	SETX;SART3;PRPF6;NCBP1;CELF1;PRPF19;SNRNP200;SF3B1;RBM5
peptide transport (GO:0015833)	1942-09-01	0.128444	0.522688	0	0	1.51922	3.11783	NDC1;SNX4;CALCRL;VPS33B;MYH9;MIA3;SCAMP1;IPO4;DISP1
regulation of stress-activated MAPK cascade (GO:0032872)	1942-09-01	0.128444	0.522272	0	0	1.51922	3.11783	MAP2K1;QARS;STK25;MYC;SEMA4C;TAOK2;NBR1;FOXM1;FOXO1
regulation of chemotaxis (GO:0050920)	2019-06-25	0.13012	0.528666	0	0	1.70152	3.46991	EFNB2;PDGFRB;USP14;PDGFRA;ADGRA2;PPM1F
negative regulation of endothelial cell apoptotic process (GO:2000352)	2019-06-25	0.13012	0.528246	0	0	1.70152	3.46991	SEMA5A;MAPK7;KRIT1;GATA3;PAK4;NFE2L2
chaperone mediated protein folding requiring cofactor (GO:0051085)	2019-06-25	0.13012	0.527826	0	0	1.70152	3.46991	HSPA9;GAK;HSPH1;HSPA4;HYOU1;HSPA13
regulation of cardiac muscle cell action potential (GO:0098901)	2019-06-25	0.13012	0.527406	0	0	1.70152	3.46991	CAMK2D;JUP;SLMAP;ATP2A2;FLNA;DSG2
proteoglycan biosynthetic process (GO:0030166)	2019-06-25	0.13012	0.526988	0	0	1.70152	3.46991	NDST1;EXT2;GLCE;NDST3;FAM20B;BMPR1B
negative regulation of proteasomal ubiquitin-dependent protein catabolic process (GO:0032435)	2019-06-25	0.13012	0.52657	0	0	1.70152	3.46991	USP14;SDCBP;USP7;WAC;OGT;CCAR2
negative regulation of intrinsic apoptotic signaling pathway in response to DNA damage (GO:1902230)	2019-06-25	0.13012	0.526153	0	0	1.70152	3.46991	KDM1A;DDIAS;SNAI1;SNAI2;TRIM32;CCAR2
regulation of cell cycle G1/S phase transition (GO:1902806)	2019-06-25	0.13012	0.525736	0	0	1.70152	3.46991	PID1;STXBP4;PSME3;PAF1;FAM83D;CDC73
regulation of cellular senescence (GO:2000772)	2019-06-25	0.13012	0.52532	0	0	1.70152	3.46991	MAP3K3;RSL1D1;ARG2;PNPT1;CDK6;NEK4
positive regulation of microtubule polymerization (GO:0031116)	2019-06-25	0.13012	0.524905	0	0	1.70152	3.46991	CLIP1;NUMA1;DCTN1;SLAIN2;CLASP1;CDK5RAP2
positive regulation of protein modification by small protein conjugation or removal (GO:1903322)	13/66	0.130752	0.527037	0	0	1.39645	2.84101	AMER1;FANCI;WDR48;PAXIP1;SPHK1;UBE3A;BRCA1;PTTG1IP;PRICKLE1;SENP2;TRAF6;UBQLN1;BIRC3
positive regulation of phosphatidylinositol 3-kinase signaling (GO:0014068)	1954-11-01	0.131104	0.528038	0	0	1.44419	2.93426	PDGFRB;PDGFRA;BECN1;ERBB3;NEDD4;F2R;KIT;SOX9;JAK2;CBL;PTK2
cell morphogenesis (GO:0000902)	1960-12-01	0.131199	0.528003	0	0	1.41794	2.87989	CDH6;CYFIP1;NCKAP1;MBD4;SCFD1;TENM3;NCOA3;CDH11;PACSIN2;SHROOM1;STK4;CDH19
regulation of protein metabolic process (GO:0051246)	1960-12-01	0.131199	0.527586	0	0	1.41794	2.87989	MTPN;MAPK7;FAF1;CHEK2;BTBD3;IGF2BP1;VPS35;GATA3;IGF2BP2;FAM83D;LDLR;MAP2K5
positive regulation of Wnt signaling pathway (GO:0030177)	25/141	0.132527	0.53251	0	0	1.25704	2.54043	AMER1;VCP;DDX3X;TNKS;DIXDC1;CCAR2;CDC73;TNKS2;PSMD2;UBR5;SPIN1;PSMD1;FAM53B;TBL1X;DACT1;USP8;USP47;JUP;CSNK1D;SMARCA4;SULF2;DEPDC1B;PSME3;PSME4;LGR4
positive regulation of hydrolase activity (GO:0051345)	30/173	0.132722	0.532872	0	0	1.22943	2.48282	USP6NL;ITGB1;GSK3B;VCP;RAP1GDS1;TOR1AIP2;SNX13;DOCK11;ARHGAP21;LARS;ERBB2;DVL3;SRGAP2;ECT2;BCAS3;RIC1;RIPK3;F2R;ARAP1;MUT;ARHGAP23;MSH6;NET1;SNX18;MSH2;MSH3;DNAJC10;ITGA6;AGRN;RAPGEF6
cellular response to drug (GO:0035690)	2019-07-31	0.137047	0.549804	0	0	1.6009	3.18167	MEF2C;REST;TFRC;MYC;DPEP1;PPM1F;GPLD1
fatty-acyl-CoA biosynthetic process (GO:0046949)	2019-07-31	0.137047	0.549372	0	0	1.6009	3.18167	ACLY;ELOVL5;ACSL1;ACSL5;ELOVL6;ACSL4;HSD17B12
protein localization to lysosome (GO:0061462)	2019-07-31	0.137047	0.548941	0	0	1.6009	3.18167	SCARB2;AP3M1;LARS;NEDD4;NCOA4;AP3D1;SORL1
regulation of developmental growth (GO:0048638)	2019-07-31	0.137047	0.54851	0	0	1.6009	3.18167	STAT5B;LATS2;SIX4;ABL1;SIX1;PLCB1;DNM2
phosphatidylinositol 3-kinase signaling (GO:0014065)	2019-07-31	0.137047	0.54808	0	0	1.6009	3.18167	ERBB3;PIK3CA;ERBB2;AKT1;PIK3R2;GATA3;PIK3C2A
nuclear envelope organization (GO:0006998)	2019-07-31	0.137047	0.547651	0	0	1.6009	3.18167	NUP93;ANKLE1;NUP155;DCTN1;PLK1;TOR1AIP2;CHMP7
regulation of cell migration involved in sprouting angiogenesis (GO:0090049)	2019-07-31	0.137047	0.547223	0	0	1.6009	3.18167	MAP3K3;STARD13;ANXA1;RHOJ;PIK3C2A;MAP2K5;VEGFA
organelle assembly (GO:0070925)	61/377	0.137556	0.548824	0	0	1.14714	2.27561	TTC26;DDX3X;IFT172;LIMD1;CDC14A;EDC3;CDC14B;RPGR;GOLGA2;NUDCD3;RB1CC1;WDR5;NEK1;NEK2;SYNPO;EIF2A;ACTR3;ACTR2;PDCD6IP;TMOD3;ATG9A;CEP131;RC3H1;HAUS3;CSNK1D;OCRL;VPS37A;WIPI1;HAUS6;WIPI2;ATG14;ATG13;WDR35;ATG4B;ULK1;TRIM59;PIK3C3;CHMP7;DDX6;BECN1;TNKS;FBF1;MIS12;AMBRA1;ATXN2;RAB23;UBQLN1;FLNA;PCNT;ATG7;FARP2;NEK7;IFT122;PARVA;TRAPPC8;STAM;ICK;ANLN;ATG16L1;CEP162;ATG2B
protein localization to membrane (GO:0072657)	28/161	0.138797	0.553345	0	0	1.23299	2.43483	LIN7C;NKD2;IKBKB;EFR3A;ARL5B;FLNA;ARL5A;SPTBN1;RAB8B;CLASP2;NUP155;JUP;ITGA4;SMURF1;DENND4C;AP3D1;MYO5A;BRAF;FAM126A;GAK;TSPAN14;DLG3;PACS1;SLMAP;NUP54;TNIK;AGRN;RAPGEF6
transcription initiation from RNA polymerase II promoter (GO:0006367)	28/161	0.138797	0.552913	0	0	1.23299	2.43483	YAP1;GTF2A1;RARG;MAML2;NR2C2;GTF2E1;MED15;NR2C1;CCNB1;MED14;POLR2A;POLR2B;SOX9;MBD4;NR1D2;GTF2H4;MED23;SNW1;MED24;ERCC3;THRAP3;MED20;RARA;TAF4B;RARB;TCF4;TAF6;TAF2
extracellular matrix disassembly (GO:0022617)	15/79	0.139324	0.554581	0	0	1.34614	2.65318	FBN2;EXOC8;MMP2;FN1;ADAM10;LAMC1;NID1;ADAMTS4;MMP14;BMP1;MMP16;CAPN2;SPP1;A2M;FBN1
positive regulation of angiogenesis (GO:0045766)	19/104	0.140375	0.558326	0	0	1.29523	2.54311	SEMA5A;ITGB1;SMAD1;JUP;SPHK1;WNT5A;VASH2;GAB1;BRCA1;ETS1;HIF1A;VEGFA;ADAM12;AGO2;AGGF1;PLCG1;ITGA5;JAK1;PAK4
regulation of vacuole organization (GO:0044088)	2019-05-20	0.140651	0.558989	0	0	1.77242	3.47656	SCARB2;PIKFYVE;MTMR3;TBC1D14;VPS16
positive regulation of dendritic spine development (GO:0060999)	2019-05-20	0.140651	0.558554	0	0	1.77242	3.47656	CAMK2B;BHLHB9;FMR1;CAPRIN1;PSEN1
regulation of glycogen biosynthetic process (GO:0005979)	2019-05-20	0.140651	0.55812	0	0	1.77242	3.47656	GSK3B;EPM2AIP1;AKT2;AKT1;PASK
organelle disassembly (GO:1903008)	2019-05-20	0.140651	0.557686	0	0	1.77242	3.47656	GOLGA2;GFM2;RB1CC1;KIF5B;GBF1
covalent chromatin modification (GO:0016569)	2019-05-20	0.140651	0.557253	0	0	1.77242	3.47656	SETD5;HLCS;ZFP64;PRDM10;CHD1
mitochondrial RNA metabolic process (GO:0000959)	2019-05-20	0.140651	0.556821	0	0	1.77242	3.47656	SUPV3L1;PNPT1;FASTKD1;ELAC2;FASTKD5
carbohydrate biosynthetic process (GO:0016051)	1937-08-01	0.141099	0.55816	0	0	1.5329	3.00188	GALNT7;FUT8;B4GALT1;GALNT4;GALNT1;ST3GAL4;ST3GAL2;ST6GALNAC6
organophosphate biosynthetic process (GO:0090407)	1937-08-01	0.141099	0.557728	0	0	1.5329	3.00188	IPPK;GPAM;PPIP5K2;TPK1;LPCAT1;MOCS1;FADS1;DDR2
heart looping (GO:0001947)	1937-08-01	0.141099	0.557296	0	0	1.5329	3.00188	MEF2C;STIL;SMO;SETDB2;PKD2;TBX2;TGFBR2;CCDC40
vesicle-mediated transport in synapse (GO:0099003)	1937-08-01	0.141099	0.556865	0	0	1.5329	3.00188	NLGN3;KIF5B;ITSN1;CANX;AP3D1;PIP5K1C;SPG11;DNM2
ferric iron transport (GO:0015682)	1937-08-01	0.141099	0.556435	0	0	1.5329	3.00188	ATP6V1A;TFRC;ATP6AP1;CLTC;ARHGAP1;ATP6V0A2;ATP6V1H;DNM2
regulation of cell morphogenesis involved in differentiation (GO:0010769)	1937-08-01	0.141099	0.556005	0	0	1.5329	3.00188	FMR1;NEDD4;NSMF;TNIK;ARHGAP35;PTK2;CORO1C;EPHB3
Wnt signaling pathway, calcium modulating pathway (GO:0007223)	1937-08-01	0.141099	0.555576	0	0	1.5329	3.00188	MOV10;PPP3R1;PLCB3;FZD4;WNT5A;AGO2;PLCB1;MAP3K7
protein acylation (GO:0043543)	1937-08-01	0.141099	0.555148	0	0	1.5329	3.00188	ING5;ZDHHC20;KAT6A;ZDHHC5;ZDHHC17;CLOCK;FOXO1;ZDHHC15
regulation of muscle cell differentiation (GO:0051147)	1937-08-01	0.141099	0.55472	0	0	1.5329	3.00188	MEF2A;PTBP1;MEF2C;CTNNA1;ABL1;BNIP2;TRIP4;MAPK14
transferrin transport (GO:0033572)	1937-08-01	0.141099	0.554293	0	0	1.5329	3.00188	ATP6V1A;TFRC;ATP6AP1;CLTC;ARHGAP1;ATP6V0A2;ATP6V1H;DNM2
cellular response to organonitrogen compound (GO:0071417)	18/98	0.142954	0.561149	0	0	1.30219	2.53306	EGR1;MEF2C;DHX8;JUP;SHMT1;BRCA1;PKD2;ACTB;IPO5;RPTOR;IMPACT;P2RX4;LARS;SESN2;CAPN2;CTNNA1;NSMF;SOX9
positive regulation of protein localization to nucleus (GO:1900182)	1943-09-01	0.143274	0.561974	0	0	1.48389	2.88319	JUP;SESN2;PLK1;AKT1;NMD3;KAT7;ECT2;GTSE1;IPO5
regulation of telomerase activity (GO:0051972)	1943-09-01	0.143274	0.561543	0	0	1.48389	2.88319	PIF1;NVL;TNKS;XRCC5;DKC1;MYC;NEK7;PARN;NEK2
translesion synthesis (GO:0019985)	1943-09-01	0.143274	0.561112	0	0	1.48389	2.88319	POLD3;VCP;NPLOC4;USP10;ZBTB1;REV3L;REV1;DTL;POLH
cell chemotaxis (GO:0060326)	1961-12-01	0.143549	0.561755	0	0	1.39469	2.70721	SEMA5A;PDGFRB;NRP1;PDGFRA;DOCK4;PIK3CA;ARHGEF16;KIT;LPAR1;ELMO2;PARVA;VEGFA
membrane lipid biosynthetic process (GO:0046467)	1961-12-01	0.143549	0.561325	0	0	1.39469	2.70721	SGPL1;CERS6;SGMS1;ELOVL5;PRKD3;SPHK1;B3GNT5;ST3GAL4;ELOVL6;HACD3;ST3GAL2;CERS2
negative regulation of supramolecular fiber organization (GO:1902904)	1955-11-01	0.144181	0.563366	0	0	1.41794	2.7461	KANK2;ARFGEF1;LIMA1;APC;TBCD;KATNB1;LDLR;CAMSAP1;CLASP1;CAMSAP2;CLASP2
cellular response to nutrient levels (GO:0031669)	1955-11-01	0.144181	0.562935	0	0	1.41794	2.7461	RPTOR;PRKAA1;RALB;USP33;STK26;MARS;ULK1;ATG14;ATG7;FADS1;FOXO1
negative regulation of canonical Wnt signaling pathway (GO:0090090)	26/149	0.145185	0.566421	0	0	1.23713	2.38734	AMER1;GSK3B;CTNND1;KLHL12;PRICKLE1;STK4;LIMD1;NKD2;PSMD2;PSMD1;DVL3;SOX9;SCYL2;DACT1;IGFBP4;WNT5A;KREMEN1;MCC;DKK3;DAB2;LATS2;APC;PSME3;PSME4;SNAI2;RBMS3
regulation of DNA damage response, signal transduction by p53 class mediator (GO:0043516)	2019-06-26	0.150114	0.585202	0	0	1.63608	3.1026	SPRED1;KDM1A;SNAI1;SNAI2;PTTG1IP;ATR
positive regulation of filopodium assembly (GO:0051491)	2019-06-26	0.150114	0.584755	0	0	1.63608	3.1026	NRP1;DOCK11;BCAS3;FMR1;ARAP1;AGRN
regulation of apoptotic signaling pathway (GO:2001233)	2019-06-26	0.150114	0.584309	0	0	1.63608	3.1026	TRAF7;DEPTOR;SGMS1;QARS;TRIM39;TGFBR1
L-amino acid transport (GO:0015807)	2019-06-26	0.150114	0.583864	0	0	1.63608	3.1026	SLC7A5;SLC38A7;SLC1A3;SLC1A4;SLC25A12;SLC25A13
positive regulation of peptidyl-threonine phosphorylation (GO:0010800)	2019-06-26	0.150114	0.583419	0	0	1.63608	3.1026	RPTOR;TRIM6;CAB39;SPHK1;PLK1;S1PR2
neutral amino acid transport (GO:0015804)	2019-06-26	0.150114	0.582975	0	0	1.63608	3.1026	SLC7A5;SLC38A1;SLC6A15;SLC43A1;SLC38A7;SLC1A4
nucleosome organization (GO:0034728)	15/80	0.150372	0.583535	0	0	1.32932	2.51858	BRD2;NAA60;SETD2;SMARCC1;DAXX;PBRM1;SMARCD2;SMARCC2;ATRX;SMARCA5;SMARCA4;SART3;PAF1;SOX9;ARID2
myotube differentiation (GO:0014902)	2019-04-15	0.150578	0.583892	0	0	1.89058	3.57939	MEF2C;MYEF2;SIX4;ADAM12
pseudouridine synthesis (GO:0001522)	2019-04-15	0.150578	0.583448	0	0	1.89058	3.57939	PUS10;DKC1;PUS7;PUS7L
positive regulation of glycolytic process (GO:0045821)	2019-04-15	0.150578	0.583006	0	0	1.89058	3.57939	PRKAA1;PFKFB3;ARNT;HIF1A
positive regulation of coenzyme metabolic process (GO:0051197)	2019-04-15	0.150578	0.582564	0	0	1.89058	3.57939	PRKAA1;PFKFB3;ARNT;HIF1A
regulation of establishment of cell polarity (GO:2000114)	2019-04-15	0.150578	0.582122	0	0	1.89058	3.57939	ARFGEF1;BCAS3;KRIT1;KIF20B
positive regulation of transcription elongation from RNA polymerase II promoter (GO:0032968)	2019-04-15	0.150578	0.581682	0	0	1.89058	3.57939	ELL;CTR9;PAF1;CDC73
mitochondrion localization (GO:0051646)	2019-04-15	0.150578	0.581242	0	0	1.89058	3.57939	MEF2A;MFN1;MFN2;TRAK2
mesenchyme morphogenesis (GO:0072132)	2019-04-15	0.150578	0.580802	0	0	1.89058	3.57939	ACVRL1;HEYL;SOX9;TBX2
regulation of cell-substrate junction assembly (GO:0090109)	2019-04-15	0.150578	0.580364	0	0	1.89058	3.57939	PTK2;CLASP1;EPHA3;CORO1C
mitotic chromosome condensation (GO:0007076)	2019-04-15	0.150578	0.579926	0	0	1.89058	3.57939	NCAPG;NCAPD2;NCAPD3;NCAPH
negative regulation of lipid catabolic process (GO:0050995)	2019-04-15	0.150578	0.579488	0	0	1.89058	3.57939	PRKAA1;PDE3B;AKT1;GPLD1
positive regulation of phosphoprotein phosphatase activity (GO:0032516)	2019-04-15	0.150578	0.579052	0	0	1.89058	3.57939	PDGFRB;PPP1R15A;PPP1R15B;PPP1R12A
response to cholesterol (GO:0070723)	2019-04-15	0.150578	0.578616	0	0	1.89058	3.57939	SMO;TGFBR1;GPLD1;TGFBR2
vasculature development (GO:0001944)	2019-04-15	0.150578	0.57818	0	0	1.89058	3.57939	ACVRL1;PDGFRB;PDGFRA;PIK3CA
negative regulation of signal transduction by p53 class mediator (GO:1901797)	2019-04-15	0.150578	0.577746	0	0	1.89058	3.57939	KDM1A;SNAI1;SNAI2;PTTG1IP
negative regulation of axon extension involved in axon guidance (GO:0048843)	2019-04-15	0.150578	0.577311	0	0	1.89058	3.57939	SEMA5A;SEMA3C;SEMA3A;SEMA4C
cofactor transport (GO:0051181)	2019-04-15	0.150578	0.576878	0	0	1.89058	3.57939	SLC5A6;ABCB6;SLC25A32;SLC19A1
positive regulation of exosomal secretion (GO:1903543)	2019-04-15	0.150578	0.576445	0	0	1.89058	3.57939	SDCBP;PDCD6IP;SDC1;STAM
positive regulation of protein export from nucleus (GO:0046827)	2019-04-15	0.150578	0.576013	0	0	1.89058	3.57939	GSK3B;XPO4;BAG3;GTSE1
regulation of peptide secretion (GO:0002791)	2019-04-15	0.150578	0.575582	0	0	1.89058	3.57939	RHBDF1;DNAJC1;ARFIP1;DISP1
regulation of cell junction assembly (GO:1901888)	2019-04-15	0.150578	0.575151	0	0	1.89058	3.57939	TJP1;MYO1C;SNAI1;SNAI2
cellular response to corticosteroid stimulus (GO:0071384)	2019-04-15	0.150578	0.574721	0	0	1.89058	3.57939	REST;ANXA1;BCL2L11;ZFP36L2
extrinsic apoptotic signaling pathway (GO:0097191)	13/68	0.154696	0.589994	0	0	1.35538	2.52954	GSK3B;DAXX;DDX3X;DDX47;RNF41;ERBB3;BAG3;CASP3;CASP2;ITGAV;JAK2;APPL1;MCL1
negative regulation of cell-cell adhesion (GO:0022408)	1932-07-01	0.15532	0.591932	0	0	1.55087	2.88814	MAPK7;JAG1;SNAI2;NF2;MAP2K5;GTPBP4;PTK2
skeletal system morphogenesis (GO:0048705)	1932-07-01	0.15532	0.59149	0	0	1.55087	2.88814	FBN2;PDGFRA;RARG;RARA;SIX1;RARB;TGFBR1
positive regulation of viral genome replication (GO:0045070)	1932-07-01	0.15532	0.591049	0	0	1.55087	2.88814	TOP2A;DDB1;DDX3X;CNOT7;STAU1;ADAR;HACD3
lysosome organization (GO:0007040)	1932-07-01	0.15532	0.590608	0	0	1.55087	2.88814	MBTPS1;GNPTAB;VPS33A;VPS11;TPP1;MYO7A;HOOK3
positive regulation of protein dephosphorylation (GO:0035307)	1932-07-01	0.15532	0.590169	0	0	1.55087	2.88814	PPP1R15A;PDGFRB;PPP1R15B;ANKLE2;CDCA2;DLC1;NSMF
cellular response to growth hormone stimulus (GO:0071378)	2019-03-10	0.15707	0.596376	0	0	2.12691	3.93704	PXN;JAK2;PTK2
regulation of mammary gland epithelial cell proliferation (GO:0033599)	2019-03-10	0.15707	0.595932	0	0	2.12691	3.93704	GATA3;RREB1;ROBO1
protein K11-linked deubiquitination (GO:0035871)	2019-03-10	0.15707	0.59549	0	0	2.12691	3.93704	VCPIP1;USP37;YOD1
establishment of spindle localization (GO:0051293)	2019-03-10	0.15707	0.595047	0	0	2.12691	3.93704	ESPL1;SPAG5;CLASP1
glycine metabolic process (GO:0006544)	2019-03-10	0.15707	0.594606	0	0	2.12691	3.93704	SHMT2;SHMT1;SLC25A32
response to laminar fluid shear stress (GO:0034616)	2019-03-10	0.15707	0.594165	0	0	2.12691	3.93704	MAPK7;MAP2K5;NFE2L2
positive regulation of bone remodeling (GO:0046852)	2019-03-10	0.15707	0.593725	0	0	2.12691	3.93704	ATP6AP1;SPP1;DEF8
regulation of urine volume (GO:0035809)	2019-03-10	0.15707	0.593286	0	0	2.12691	3.93704	TFAP2B;NPR3;HAS2
glycoprotein catabolic process (GO:0006516)	2019-03-10	0.15707	0.592847	0	0	2.12691	3.93704	MGEA5;EDEM1;STT3B
regulation of cytoplasmic translation (GO:2000765)	2019-03-10	0.15707	0.592409	0	0	2.12691	3.93704	LIN28A;UNK;FMR1
nuclear mRNA surveillance (GO:0071028)	2019-03-10	0.15707	0.591971	0	0	2.12691	3.93704	PCID2;EXOSC10;XRN1
IRES-dependent viral translational initiation (GO:0075522)	2019-03-10	0.15707	0.591534	0	0	2.12691	3.93704	PTBP1;EIF3A;EIF3B
ectoderm development (GO:0007398)	2019-03-10	0.15707	0.591098	0	0	2.12691	3.93704	SMURF1;ITGA6;EDA2R
intraciliary retrograde transport (GO:0035721)	2019-03-10	0.15707	0.590662	0	0	2.12691	3.93704	ICK;IFT122;WDR35
maintenance of apical/basal cell polarity (GO:0035090)	2019-03-10	0.15707	0.590228	0	0	2.12691	3.93704	PDCD6IP;WDR1;LIN7C
regulation of gene expression by genetic imprinting (GO:0006349)	2019-03-10	0.15707	0.589793	0	0	2.12691	3.93704	PRMT7;DNMT3A;PCGF3
positive regulation of bone resorption (GO:0045780)	2019-03-10	0.15707	0.58936	0	0	2.12691	3.93704	ATP6AP1;SPP1;DEF8
negative regulation of stem cell differentiation (GO:2000737)	2019-03-10	0.15707	0.588926	0	0	2.12691	3.93704	REST;JAG1;ZFP36L2
neuron projection fasciculation (GO:0106030)	2019-03-10	0.15707	0.588494	0	0	2.12691	3.93704	SEMA5A;ARHGAP35;EPHB3
tRNA wobble base modification (GO:0002097)	2019-03-10	0.15707	0.588062	0	0	2.12691	3.93704	ALKBH1;NAT10;ALKBH8
negative regulation of embryonic development (GO:0045992)	2019-03-10	0.15707	0.587631	0	0	2.12691	3.93704	RPS6KA6;GATA3;TBX2
stress fiber assembly (GO:0043149)	2019-03-10	0.15707	0.587201	0	0	2.12691	3.93704	ITGB5;PHACTR1;TNFAIP1
T cell homeostasis (GO:0043029)	2019-03-10	0.15707	0.586771	0	0	2.12691	3.93704	RIPK3;PPP2R3C;AKT1
dicarboxylic acid biosynthetic process (GO:0043650)	2019-03-10	0.15707	0.586342	0	0	2.12691	3.93704	MTHFD1L;MTHFD1;GLS
maintenance of epithelial cell apical/basal polarity (GO:0045199)	2019-03-10	0.15707	0.585913	0	0	2.12691	3.93704	PDCD6IP;WDR1;LIN7C
regulation of T cell chemotaxis (GO:0010819)	2019-03-10	0.15707	0.585485	0	0	2.12691	3.93704	ADAM17;WNT5A;ADAM10
peptidyl-serine dephosphorylation (GO:0070262)	2019-03-10	0.15707	0.585058	0	0	2.12691	3.93704	PPP1R15B;PPP2R2B;PPP2R2A
dynamin family protein polymerization involved in membrane fission (GO:0003373)	2019-03-10	0.15707	0.584631	0	0	2.12691	3.93704	OPA1;DNM1L;DNM2
contractile actin filament bundle assembly (GO:0030038)	2019-03-10	0.15707	0.584205	0	0	2.12691	3.93704	ITGB5;PHACTR1;TNFAIP1
L-glutamate transport (GO:0015813)	2019-03-10	0.15707	0.583779	0	0	2.12691	3.93704	SLC1A3;SLC25A12;SLC25A13
aspartate family amino acid metabolic process (GO:0009066)	2019-03-10	0.15707	0.583354	0	0	2.12691	3.93704	MTRR;MTHFD1;GOT2
regulation of DNA-templated transcription, initiation (GO:2000142)	2019-03-10	0.15707	0.58293	0	0	2.12691	3.93704	SETX;JUN;BCLAF1
astrocyte development (GO:0014002)	2019-03-10	0.15707	0.582507	0	0	2.12691	3.93704	EIF2B5;CDK6;PSEN1
positive regulation of DNA biosynthetic process (GO:2000573)	1956-11-01	0.157912	0.585204	0	0	1.39262	2.57037	PDGFRB;TNKS2;NVL;DKC1;TNKS;XRCC5;MYC;NEK7;PARN;NEK2;ATR
positive regulation of receptor activity (GO:2000273)	1938-08-01	0.15795	0.584918	0	0	1.49257	2.7545	ITGB1;NLGN3;MBD4;ADAM17;NCOA3;TGFA;SOX9;PKD2
regulation of dendrite development (GO:0050773)	1938-08-01	0.15795	0.584494	0	0	1.49257	2.7545	CAMK2B;MEF2C;FMR1;NEDD4;NSMF;RTN4IP1;TNIK;CAMSAP2
protein K63-linked ubiquitination (GO:0070534)	1938-08-01	0.15795	0.58407	0	0	1.49257	2.7545	ITCH;HECTD1;TRAF6;NEDD4;ARIH2;WWP2;PRPF19;RNF4
response to unfolded protein (GO:0006986)	1944-09-01	0.158927	0.587258	0	0	1.45016	2.6673	HSPA9;DAXX;HSPH1;HSPA4;SERPINH1;HYOU1;STT3B;TOR1B;HSPA13
nucleobase-containing compound catabolic process (GO:0034655)	1944-09-01	0.158927	0.586833	0	0	1.45016	2.6673	SUPV3L1;PNPT1;DIS3;DIS3L;ENTPD6;XRN2;SND1;SKIV2L2;SIDT2
regulation of multicellular organismal development (GO:2000026)	1944-09-01	0.158927	0.586409	0	0	1.45016	2.6673	RACGAP1;DAG1;TRIP12;PHLDB2;CLASP1;DUSP6;TGFBR1;EPHA3;CLASP2
calcium ion transmembrane transport (GO:0070588)	16/87	0.158939	0.586031	0	0	1.30385	2.39808	MCOLN3;ATP2A2;ANO6;PKD2;ATP2C1;PKD1;TRPC4AP;LETM1;AFG3L2;P2RX4;TRPV4;YME1L1;PMPCA;ITGAV;TRPM7;TRPM3
positive regulation of multicellular organismal process (GO:0051240)	34/203	0.161621	0.59549	0	0	1.18743	2.1641	PAXIP1;TFRC;NUMA1;HIF1A;PPM1F;FAM129B;SNX4;SDCBP;CAPN7;ENPP2;SOX8;ALX1;SOX9;PLCG1;RREB1;LDLR;TAPT1;CLASP1;SOX5;CLASP2;MBD4;NCOA3;WNT5A;TGFBR1;TGFBR2;DAB2;BMP1;AGO2;SNAI1;TMEM119;PLCB1;BMPR1B;DOCK1;EIF4G1
negative regulation of MAPK cascade (GO:0043409)	15/81	0.161877	0.596002	0	0	1.3129	2.39069	SPRY4;PTEN;PIK3R2;FOXM1;SORL1;DUSP6;FOXO1;DUSP7;SPRED1;RPS6KA6;QARS;MYC;STK38;DAG1;TIMP3
positive regulation of protein modification process (GO:0031401)	28/164	0.162132	0.596509	0	0	1.21043	2.2022	ANKLE2;CDCA2;RALB;FMR1;STK4;GOLGA2;AKT2;RB1CC1;CHORDC1;ERBB2;ABL1;AKT1;DVL3;SOX9;ATG7;DAXX;FBXO18;CSNK1D;ATG14;PTK2;ACVR2A;VEGFA;ADAM17;DAB2;DLC1;NSMF;TNIK;FAM20A
positive regulation of lamellipodium organization (GO:1902745)	2019-05-21	0.164399	0.604416	0	0	1.68802	3.04765	NCKAP1;AUTS2;ENPP2;RREB1;CORO1C
regulation of nuclear division (GO:0051783)	2019-05-21	0.164399	0.603981	0	0	1.68802	3.04765	PRMT5;CUL7;NEK2;CDC25C;KIF20B
limb morphogenesis (GO:0035108)	2019-05-21	0.164399	0.603546	0	0	1.68802	3.04765	TFAP2B;MBNL1;BMPR1B;PCSK5;TBX3
negative regulation of cyclin-dependent protein kinase activity (GO:1904030)	2019-05-21	0.164399	0.603112	0	0	1.68802	3.04765	LATS2;APC;PLK1;IPO7;IPO5
positive regulation of receptor internalization (GO:0002092)	2019-05-21	0.164399	0.602679	0	0	1.68802	3.04765	ATAD1;TBC1D5;FMR1;SCYL2;VEGFA
embryonic skeletal system development (GO:0048706)	2019-05-21	0.164399	0.602246	0	0	1.68802	3.04765	PDGFRA;WNT5A;SIX1;PCSK5;SULF2
positive regulation of transcription from RNA polymerase II promoter involved in cellular response to chemical stimulus (GO:1901522)	2019-05-21	0.164399	0.601814	0	0	1.68802	3.04765	SMAD1;SESN2;HIF1A;VEGFA;NFE2L2
negative regulation of macroautophagy (GO:0016242)	2019-05-21	0.164399	0.601383	0	0	1.68802	3.04765	SCFD1;PIK3CA;TSC2;AKT1;SMCR8
phosphate-containing compound metabolic process (GO:0006796)	31/184	0.166059	0.607019	0	0	1.19446	2.14455	IPPK;INPP1;SLC20A1;PTEN;LIMD1;INPP5B;PPIP5K2;ENPP2;PLCG2;AKT1;PLCG1;IP6K1;PAK2;NADK;GFPT2;IPMK;PLA2G4A;OCRL;INPP4B;ITPKC;PLCB3;PFKL;PLCB4;PIK3CA;TOLLIP;FAM20B;PLAA;FAM20A;PLCB1;PFKM;PLCD1
regulation of epithelial to mesenchymal transition (GO:0010717)	13/69	0.167469	0.611735	0	0	1.33574	2.38691	PTEN;TGFBR1;VASN;TGFBR2;SDCBP;DAB2;DAG1;SNAI1;ALX1;PHLDB2;EPHA3;CLASP1;CLASP2
negative regulation of cysteine-type endopeptidase activity involved in apoptotic process (GO:0043154)	13/69	0.167469	0.611298	0	0	1.33574	2.38691	USP47;TFAP2B;DDX3X;VEGFA;RPS6KA1;AKT1;DPEP1;BIRC6;RAF1;PAK2;BIRC2;MAP2K5;BIRC3
negative regulation of phosphatase activity (GO:0010923)	13/69	0.167469	0.610861	0	0	1.33574	2.38691	PPP1R15A;GSK3B;FARP1;CSRNP2;PPP1R12A;ELL;GPATCH2;RRP1B;MASTL;SPRED1;DLG3;CHORDC1;CEP192
regulation of vesicle-mediated transport (GO:0060627)	24/139	0.169563	0.618059	0	0	1.22412	2.17223	USP6NL;NSF;UVRAG;NRP1;MAP2K1;TBC1D9B;HIP1;RABGAP1;TSC2;TBC1D2B;DNAJC13;ARFGAP1;RINT1;TBCK;TBC1D1;SCFD1;TBC1D4;TBC1D5;ABL1;PACSIN2;RUNDC1;TBC1D14;TBC1D15;RAB8B
cellular protein catabolic process (GO:0044257)	1963-12-01	0.170012	0.619251	0	0	1.35042	2.39278	CTSA;FAP;CHEK2;CLTC;CAPN2;LONP1;YME1L1;IDE;AP2A2;CTSC;CLPX;CTSB
positive regulation of interferon-beta production (GO:0032728)	2019-06-27	0.171378	0.623783	0	0	1.57549	2.77897	DDX3X;TBK1;POLR3A;POLR3B;POLR3F;POLR3G
regulation of pri-miRNA transcription from RNA polymerase II promoter (GO:1902893)	2019-06-27	0.171378	0.623338	0	0	1.57549	2.77897	JUN;NFATC3;SOX9;HIF1A;NFATC4;SMARCA4
negative chemotaxis (GO:0050919)	2019-06-27	0.171378	0.622894	0	0	1.57549	2.77897	SEMA5A;SEMA3C;SEMA3A;SEMA4C;ITGAV;ROBO1
negative regulation of catalytic activity (GO:0043086)	2019-06-27	0.171378	0.622451	0	0	1.57549	2.77897	CAND1;PPP1R12A;DLC1;TMBIM1;ATP7A;CCAR2
regulation of transcription involved in G1/S transition of mitotic cell cycle (GO:0000083)	2019-06-27	0.171378	0.622008	0	0	1.57549	2.77897	NPAT;POLA1;ORC1;CDC6;E2F7;HINFP
regulation of histone acetylation (GO:0035065)	2019-06-27	0.171378	0.621566	0	0	1.57549	2.77897	SETD5;PAXIP1;CHEK1;BRCA1;NOC2L;IWS1
brain development (GO:0007420)	21/120	0.172372	0.624725	0	0	1.24069	2.18127	DLX2;RARG;ABCB6;NCOA6;KLHL17;PTEN;UBE3A;SPATA5;PCDH18;PHF8;TGFBR2;QARS;COL4A1;B3GNT5;RARA;RAB18;PLXNB2;RARB;APOD;PAFAH1B2;CDK5RAP2
negative regulation of protein ubiquitination (GO:0031397)	1951-10-01	0.174122	0.630619	0	0	1.39013	2.42996	GNL3L;TRIM39;USP4;CHORDC1;CRY1;ABL1;AKT1;SENP2;OGT;GTPBP4
heart morphogenesis (GO:0003007)	1951-10-01	0.174122	0.630172	0	0	1.39013	2.42996	ACVRL1;HEYL;FLRT2;DLC1;SOX9;EPHB4;TGFBR1;PTK2;VEGFA;TBX2
positive regulation of JUN kinase activity (GO:0043507)	1951-10-01	0.174122	0.629725	0	0	1.39013	2.42996	MAP2K4;DAXX;TRAF6;WNT5A;DVL3;TNIK;HACD3;MAP4K5;MAP3K7;MAP3K11
positive regulation of telomere maintenance via telomerase (GO:0032212)	1933-07-01	0.17464	0.631153	0	0	1.50387	2.6243	TNKS2;TNKS;XRCC5;NEK7;PARN;NEK2;ATR
positive regulation of telomere maintenance (GO:0032206)	1933-07-01	0.17464	0.630706	0	0	1.50387	2.6243	RTEL1;TNKS2;TNKS;PPP1R10;NEK7;ATRX;NEK2
regulation of cellular amide metabolic process (GO:0034248)	1939-08-01	0.175695	0.634067	0	0	1.45429	2.52903	CTSA;MTPN;CYFIP1;DDX6;ATXN2;NOLC1;GEMIN5;EIF2A
regulation of ossification (GO:0030278)	1939-08-01	0.175695	0.633619	0	0	1.45429	2.52903	MEF2C;CHSY1;WNT5A;NBR1;SNAI2;SOX9;PTK2;DDR2
positive regulation of DNA repair (GO:0045739)	1939-08-01	0.175695	0.633171	0	0	1.45429	2.52903	EYA1;PARP1;EYA3;DDX11;TIMELESS;BRCA1;FOXM1;SPIDR
regulation of actin cytoskeleton organization (GO:0032956)	14/76	0.177317	0.638568	0	0	1.30599	2.25913	PDGFRB;PDGFRA;RHOBTB3;ARHGAP18;ARHGAP17;ARHGAP28;ARHGAP35;DLC1;RHOJ;TAOK2;ABL1;RICTOR;CRK;EPHA3
cellular response to lipid (GO:0071396)	30/179	0.17831	0.64169	0	0	1.18822	2.04876	RET;RARG;PID1;CTR9;ADCY3;CDC73;SBNO2;NRIP1;SPP1;SOX9;UPF1;MBD4;MEF2C;FZD4;FZD7;NCOA3;WNT5A;MSN;MAPK14;SETX;FAM210B;SNW1;PTK7;TRAF6;RARA;PLAA;PAF1;RARB;EPHA3;GPLD1
positive regulation of nuclear-transcribed mRNA catabolic process, deadenylation-dependent decay (GO:1900153)	2019-04-16	0.179627	0.645975	0	0	1.77242	3.04302	CNOT7;CNOT1;AGO2;ZFP36L2
glucose 6-phosphate metabolic process (GO:0051156)	2019-04-16	0.179627	0.64552	0	0	1.77242	3.04302	PGM2;PHACTR1;PGD;DDR2
regulation of RIG-I signaling pathway (GO:0039535)	2019-04-16	0.179627	0.645066	0	0	1.77242	3.04302	NPLOC4;PUM1;BIRC2;BIRC3
regulation of exosomal secretion (GO:1903541)	2019-04-16	0.179627	0.644612	0	0	1.77242	3.04302	SDCBP;PDCD6IP;SDC1;STAM
sympathetic nervous system development (GO:0048485)	2019-04-16	0.179627	0.644159	0	0	1.77242	3.04302	NRP1;TFAP2B;SEMA3A;GATA3
leukocyte adhesion to vascular endothelial cell (GO:0061756)	2019-04-16	0.179627	0.643707	0	0	1.77242	3.04302	ITGB1;VCAM1;ITGA4;GCNT1
positive regulation of lymphocyte differentiation (GO:0045621)	2019-04-16	0.179627	0.643255	0	0	1.77242	3.04302	MMP14;PPP2R3C;ZBTB1;GATA3
extracellular matrix assembly (GO:0085029)	2019-04-16	0.179627	0.642804	0	0	1.77242	3.04302	MFAP4;HAS2;ATP7A;FBLN5
negative regulation of translational initiation (GO:0045947)	2019-04-16	0.179627	0.642354	0	0	1.77242	3.04302	FMR1;EIF2AK1;AGO2;EIF2AK4
bone morphogenesis (GO:0060349)	2019-04-16	0.179627	0.641904	0	0	1.77242	3.04302	RARG;RARA;RARB;BMPR1B
positive regulation of nitric-oxide synthase activity (GO:0051000)	2019-04-16	0.179627	0.641455	0	0	1.77242	3.04302	NUS1;NPR3;AKT1;HIF1A
regulation of protein homodimerization activity (GO:0043496)	2019-04-16	0.179627	0.641006	0	0	1.77242	3.04302	MEF2C;GNL3L;ITGA4;TRAF4
cardiac epithelial to mesenchymal transition (GO:0060317)	2019-04-16	0.179627	0.640558	0	0	1.77242	3.04302	HEYL;HAS2;SNAI2;TGFBR1
mitochondrial fusion (GO:0008053)	2019-04-16	0.179627	0.640111	0	0	1.77242	3.04302	AFG3L2;OPA1;MFN1;MFN2
endoplasmic reticulum to cytosol transport (GO:1903513)	2019-04-16	0.179627	0.639664	0	0	1.77242	3.04302	VCP;NPLOC4;SEL1L;TMEM129
positive regulation of DNA-templated transcription, initiation (GO:2000144)	2019-04-16	0.179627	0.639218	0	0	1.77242	3.04302	SETX;JUN;BCLAF1;PAXIP1
neural tube development (GO:0021915)	2019-04-16	0.179627	0.638773	0	0	1.77242	3.04302	STIL;PKD2;PKD1;DACT1
leukocyte tethering or rolling (GO:0050901)	2019-04-16	0.179627	0.638328	0	0	1.77242	3.04302	ITGB1;VCAM1;ITGA4;GCNT1
hyaluronan catabolic process (GO:0030214)	2019-04-16	0.179627	0.637883	0	0	1.77242	3.04302	TMEM2;CHORDC1;HMMR;GUSB
histone H2A acetylation (GO:0043968)	2019-04-16	0.179627	0.63744	0	0	1.77242	3.04302	NAA40;EP400;MSL3;BRD8
negative regulation of protein modification process (GO:0031400)	1964-12-01	0.184083	0.652798	0	0	1.32932	2.24969	PPP1R15A;PPP1R15B;IMPACT;IBTK;PID1;WARS;CHORDC1;DNAJC10;PTEN;ATG14;TARDBP;CORO1C
kidney development (GO:0001822)	1964-12-01	0.184083	0.652345	0	0	1.32932	2.24969	TFAP2B;MME;ITGA8;GREB1L;SIX1;HAS2;GATA3;PCSK5;PKD1;TGFBR1;VEGFA;SULF2
I-kappaB kinase/NF-kappaB signaling (GO:0007249)	1958-11-01	0.187236	0.663056	0	0	1.3446	2.25272	IKBKB;TBK1;CHUK;TRAF6;AKT1;TAB3;ERC1;TAB1;MAP3K7;BIRC2;BIRC3
positive regulation of cell death (GO:0010942)	1958-11-01	0.187236	0.662596	0	0	1.3446	2.25272	EFNB2;GSK3B;EGR1;RARG;DAXX;APC;FAF1;DLC1;WNT5A;PRODH;EIF4G1
regulation of Rho protein signal transduction (GO:0035023)	1958-11-01	0.187236	0.662137	0	0	1.3446	2.25272	NRP1;GPR17;COL3A1;DLC1;F2R;LPAR1;ABL1;TNFAIP1;ARAP1;RAF1;ROBO1
tRNA modification (GO:0006400)	1958-11-01	0.187236	0.661679	0	0	1.3446	2.25272	PUS10;ALKBH1;NSUN2;NAT10;THUMPD1;TRMT44;THADA;SEPHS1;SEPHS2;ALKBH8;AARS
negative regulation of response to stimulus (GO:0048585)	22/128	0.187978	0.663841	0	0	1.21854	2.03671	PDGFRB;RET;PDGFRA;MAP3K3;CASK;BRAF;MERTK;COL3A1;CDK6;MAPK7;UBASH3B;ERBB3;KIT;ERBB2;ROR1;ROR2;RAF1;EPHB4;EPHA3;MAP2K5;EPHB3;DDR2
non-canonical Wnt signaling pathway (GO:0035567)	22/128	0.187978	0.663382	0	0	1.21854	2.03671	FZD4;SMURF1;FZD7;WNT5A;CLTC;PRICKLE2;PRICKLE1;AP2A2;VANGL1;MOV10;PPP3R1;PLCB3;SMO;PSMD2;PSME3;PSME4;AGO2;PSMD1;DVL3;ROR2;PLCB1;MAP3K7
nuclear transport (GO:0051169)	2019-05-22	0.1896	0.668646	0	0	1.61129	2.67932	NUP205;XPO1;MYBBP1A;NUP98;NXT2
DNA catabolic process, endonucleolytic (GO:0000737)	2019-05-22	0.1896	0.668184	0	0	1.61129	2.67932	CECR2;FBXO18;CASP3;EXOG;KPNA1
rRNA modification (GO:0000154)	2019-05-22	0.1896	0.667723	0	0	1.61129	2.67932	NOP58;DKC1;NAT10;THUMPD1;FTSJ3
urogenital system development (GO:0001655)	2019-05-22	0.1896	0.667263	0	0	1.61129	2.67932	NUP93;SMO;ITGA6;SOX9;EPHB3
negative regulation of protein import into nucleus (GO:0042308)	2019-05-22	0.1896	0.666803	0	0	1.61129	2.67932	RAB23;SUFU;CHORDC1;SNAI2;APOD
negative regulation of nervous system development (GO:0051961)	2019-05-22	0.1896	0.666344	0	0	1.61129	2.67932	REST;WNT5A;HOOK3;SORL1;TNFRSF21
digestive system development (GO:0055123)	2019-05-22	0.1896	0.665885	0	0	1.61129	2.67932	CLMP;KIT;ITGA6;GATA3;PKD1
outflow tract septum morphogenesis (GO:0003148)	2019-05-22	0.1896	0.665427	0	0	1.61129	2.67932	NRP1;SEMA3C;PARVA;TBX2;TGFBR2
interleukin-1-mediated signaling pathway (GO:0070498)	17/96	0.189659	0.665174	0	0	1.25546	2.08725	MAP3K3;EGR1;CHUK;FBXW11;CUL1;IKBKB;PSMD2;TRAF6;PSME3;TOLLIP;PSME4;PSMD1;TAB3;TAB1;BTRC;PLCB1;MAP3K7
carboxylic acid transport (GO:0046942)	1952-10-01	0.190105	0.666283	0	0	1.3634	2.26349	SLC6A6;SLC38A1;SLC16A1;SLC6A15;SLC43A1;SLC1A4;SLC16A3;SLC38A2;SLC7A2;SLC38A4
peptidyl-tyrosine modification (GO:0018212)	1952-10-01	0.190105	0.665826	0	0	1.3634	2.26349	PDGFRB;PDGFRA;ABI2;KIT;ABI1;ABL1;JAK2;EPHA3;PTK2;DDR2
protein polymerization (GO:0051258)	1946-09-01	0.192534	0.673868	0	0	1.38711	2.28525	PREX1;TRIM6;TRPV4;CENPJ;MICALL2;CORO7;JAK2;CKAP5;TTC17
negative regulation of small GTPase mediated signal transduction (GO:0051058)	2019-06-28	0.193798	0.677827	0	0	1.51922	2.49295	RASA3;RASA1;SPRY4;RASA2;MFN2;ARHGAP12
transition metal ion transport (GO:0000041)	2019-06-28	0.193798	0.677363	0	0	1.51922	2.49295	HEPH;SLC31A1;SLC30A5;IREB2;SLC11A2;ATP7A
release of sequestered calcium ion into cytosol (GO:0051209)	2019-06-28	0.193798	0.676899	0	0	1.51922	2.49295	LETM1;IBTK;F2R;PLCG2;PKD2;CHERP
regulation of establishment of planar polarity (GO:0090175)	16/90	0.194272	0.678093	0	0	1.26039	2.06514	SMURF1;FZD4;FZD7;CLTC;WNT5A;PRICKLE2;PRICKLE1;AP2A2;VANGL1;PSMD2;PSME3;PSME4;PSMD1;DVL3;ROR2;DACT1
signal transduction by p53 class mediator (GO:0072331)	1940-08-01	0.194274	0.677635	0	0	1.41794	2.32327	PAXIP1;MYBBP1A;USP10;SESN2;ATRX;MDM4;RRP8;E2F7
regulation of alternative mRNA splicing, via spliceosome (GO:0000381)	1940-08-01	0.194274	0.677172	0	0	1.41794	2.32327	PTBP1;MBNL1;SF3A1;MBNL2;RBFOX2;THRAP3;FMR1;RBM5
purine ribonucleoside monophosphate biosynthetic process (GO:0009168)	1940-08-01	0.194274	0.67671	0	0	1.41794	2.32327	ATIC;IMPDH1;PPAT;GMPS;AMPD2;ADSS;GART;SLC25A13
ERBB2 signaling pathway (GO:0038128)	1940-08-01	0.194274	0.676248	0	0	1.41794	2.32327	NRAS;CUL5;ERBB3;PIK3CA;SHC1;ERBB2;GAB1;SOS1
Golgi to plasma membrane transport (GO:0006893)	1940-08-01	0.194274	0.675787	0	0	1.41794	2.32327	NSF;RAB31;EXOC6B;EXOC4;GOPC;EXOC5;SPTBN1;EXOC1
cellular response to amino acid starvation (GO:0034198)	1940-08-01	0.194274	0.675327	0	0	1.41794	2.32327	IMPACT;SEH1L;MIOS;LARS;SESN2;EIF2AK4;DEPDC5;WDR24
positive regulation of nuclear-transcribed mRNA poly(A) tail shortening (GO:0060213)	2019-03-11	0.19449	0.675617	0	0	1.93355	3.16595	CNOT7;CNOT1;AGO2
calcineurin-NFAT signaling cascade (GO:0033173)	2019-03-11	0.19449	0.675157	0	0	1.93355	3.16595	PPP3R1;NFATC3;NFATC4
I-kappaB phosphorylation (GO:0007252)	2019-03-11	0.19449	0.674698	0	0	1.93355	3.16595	CHUK;ERC1;MAP3K7
biotin metabolic process (GO:0006768)	2019-03-11	0.19449	0.67424	0	0	1.93355	3.16595	SLC5A6;HLCS;MCCC1
regulation of phosphorylation of RNA polymerase II C-terminal domain (GO:1901407)	2019-03-11	0.19449	0.673782	0	0	1.93355	3.16595	CCNT2;CCNT1;PPIL4
sphingolipid catabolic process (GO:0030149)	2019-03-11	0.19449	0.673325	0	0	1.93355	3.16595	SGPL1;SMPD4;SPHK1
negative regulation of histone acetylation (GO:0035067)	2019-03-11	0.19449	0.672868	0	0	1.93355	3.16595	SIN3A;BRCA1;NOC2L
transcytosis (GO:0045056)	2019-03-11	0.19449	0.672413	0	0	1.93355	3.16595	USO1;CLTC;VPS35
regulation of nuclear-transcribed mRNA poly(A) tail shortening (GO:0060211)	2019-03-11	0.19449	0.671957	0	0	1.93355	3.16595	CNOT7;CNOT1;AGO2
negative regulation of cell division (GO:0051782)	2019-03-11	0.19449	0.671503	0	0	1.93355	3.16595	BLM;MYC;E2F7
cellular response to interleukin-2 (GO:0071352)	2019-03-11	0.19449	0.671049	0	0	1.93355	3.16595	STAT5B;SHC1;JAK1
positive regulation of fatty acid biosynthetic process (GO:0045723)	2019-03-11	0.19449	0.670595	0	0	1.93355	3.16595	LPGAT1;SLC45A3;ELOVL5
metanephric mesenchyme development (GO:0072075)	2019-03-11	0.19449	0.670142	0	0	1.93355	3.16595	SIX4;SIX1;PKD2
response to nitric oxide (GO:0071731)	2019-03-11	0.19449	0.66969	0	0	1.93355	3.16595	DPEP1;MTR;FOXO1
photoreceptor cell development (GO:0042461)	2019-03-11	0.19449	0.669239	0	0	1.93355	3.16595	MYO7A;MAPRE2;VEGFA
establishment of synaptic vesicle localization (GO:0097480)	2019-03-11	0.19449	0.668788	0	0	1.93355	3.16595	KIF5B;SPG11;DNM2
inhibition of cysteine-type endopeptidase activity involved in apoptotic process (GO:1990001)	2019-03-11	0.19449	0.668337	0	0	1.93355	3.16595	BIRC6;BIRC2;BIRC3
magnesium ion transport (GO:0015693)	2019-03-11	0.19449	0.667888	0	0	1.93355	3.16595	MMGT1;MAGT1;NIPA2
spinal cord development (GO:0021510)	2019-03-11	0.19449	0.667438	0	0	1.93355	3.16595	LOXL3;PKD2;PKD1
isotype switching (GO:0045190)	2019-03-11	0.19449	0.66699	0	0	1.93355	3.16595	MSH6;MSH2;LIG4
regulation of stem cell population maintenance (GO:2000036)	2019-03-11	0.19449	0.666542	0	0	1.93355	3.16595	CNOT1;NCOA3;CNOT2
carnitine metabolic process (GO:0009437)	2019-03-11	0.19449	0.666095	0	0	1.93355	3.16595	SHMT1;CROT;ALDH9A1
regulation of lamellipodium morphogenesis (GO:2000392)	2019-03-11	0.19449	0.665648	0	0	1.93355	3.16595	ENPP2;RREB1;CORO1C
UV-damage excision repair (GO:0070914)	2019-03-11	0.19449	0.665202	0	0	1.93355	3.16595	DDB1;XPC;CUL4B
Golgi ribbon formation (GO:0090161)	2019-03-11	0.19449	0.664756	0	0	1.93355	3.16595	GOLGA2;PRMT5;MYO18A
intrinsic apoptotic signaling pathway in response to oxidative stress (GO:0008631)	2019-03-11	0.19449	0.664311	0	0	1.93355	3.16595	STK25;PRODH;PDK1
somite development (GO:0061053)	2019-03-11	0.19449	0.663867	0	0	1.93355	3.16595	SMO;MTHFD1;LOXL3
glycogen metabolic process (GO:0005977)	1934-07-01	0.194926	0.66491	0	0	1.45964	2.38671	GSK3B;PYGB;GYS1;GBE1;PGM2;PHKA1;PGM1
negative regulation of neurogenesis (GO:0050768)	1934-07-01	0.194926	0.664466	0	0	1.45964	2.38671	MBD4;COL3A1;REST;EIF2AK4;HOOK3;SRGAP2;SORL1
entry into host cell (GO:0030260)	1934-07-01	0.194926	0.664022	0	0	1.45964	2.38671	ITCH;CTNND1;ITGAV;WWP2;CBL;EPS15;CBLL1
platelet aggregation (GO:0070527)	1934-07-01	0.194926	0.663579	0	0	1.45964	2.38671	PDGFRA;UBASH3B;FLNA;MYH9;MYL9;ACTB;VCL
transcription initiation from RNA polymerase I promoter (GO:0006361)	1934-07-01	0.194926	0.663137	0	0	1.45964	2.38671	RRN3;TAF1B;DMTF1;ERCC3;POLR1A;POLR1B;GTF2H4
transcription from RNA polymerase I promoter (GO:0006360)	1934-07-01	0.194926	0.662695	0	0	1.45964	2.38671	RRN3;TAF1B;DMTF1;ERCC3;POLR1A;POLR1B;GTF2H4
cellular response to oxidative stress (GO:0034599)	20/116	0.19781	0.672053	0	0	1.22236	1.98077	PDGFRA;JUN;PNPT1;CHUK;PARP1;TXNRD1;PXN;ARNT;PKD2;HIF1A;FOXO1;ETV5;SETX;MAPK9;SESN2;LONP1;ABL1;AKT1;NFE2L2;SLC25A24
negative regulation of neuron death (GO:1901215)	15/84	0.199	0.675646	0	0	1.26602	2.04392	GSK3B;PRKCI;MEF2C;BHLHB9;F2R;SIX1;LIG4;SORL1;SIX4;MSH2;ERBB3;RASA1;AKT1;VPS35;EIF4G1
nuclear-transcribed mRNA catabolic process (GO:0000956)	29/175	0.200266	0.679492	0	0	1.17486	1.88931	EIF4A2;ZCCHC6;NBAS;PARN;PPP2R2A;CASC3;SMG7;SMG8;GSPT1;SMG5;EXOSC10;MTPAP;EIF4B;UPF1;NCBP1;RC3H1;PAPD4;CNOT10;PAN2;CNOT6;CNOT7;XRN1;CNOT1;THRAP3;CNOT2;CSDE1;PAPD5;DCP1A;EIF4G1
negative regulation of Wnt signaling pathway (GO:0030178)	29/175	0.200266	0.67904	0	0	1.17486	1.88931	AMER1;GSK3B;CTNND1;KLHL12;PRICKLE1;STK4;LIMD1;NKD2;PSMD2;GRB10;PSMD1;DVL3;SOX9;SCYL2;DACT1;TLE1;IGFBP4;WNT5A;KREMEN1;TSC2;MCC;DKK3;DAB2;LATS2;APC;PSME3;PSME4;SNAI2;RBMS3
epithelial cell differentiation (GO:0030855)	17/97	0.201628	0.683206	0	0	1.24252	1.98969	RARG;JAG1;FZD7;SIX1;GATA3;VEGFA;DAB2;AKT2;TOLLIP;CDHR2;RARA;AKT1;ANXA7;RARB;TPP1;E2F7;CTSB
regulation of protein localization to early endosome (GO:1902965)	2019-02-06	0.202672	0.686288	0	0	2.36323	3.77211	MSN;SORL1
regulation of oxidative stress-induced neuron intrinsic apoptotic signaling pathway (GO:1903376)	2019-02-06	0.202672	0.685832	0	0	2.36323	3.77211	HIF1A;MCL1
epithelial to mesenchymal transition involved in endocardial cushion formation (GO:0003198)	2019-02-06	0.202672	0.685378	0	0	2.36323	3.77211	HEYL;SNAI2
regulation of extent of cell growth (GO:0061387)	2019-02-06	0.202672	0.684924	0	0	2.36323	3.77211	ABL1;DNM2
determination of liver left/right asymmetry (GO:0071910)	2019-02-06	0.202672	0.684471	0	0	2.36323	3.77211	PKD2;CCDC40
positive regulation of myelination (GO:0031643)	2019-02-06	0.202672	0.684018	0	0	2.36323	3.77211	RNF10;PARD3
positive regulation of ATP biosynthetic process (GO:2001171)	2019-02-06	0.202672	0.683566	0	0	2.36323	3.77211	VCP;PID1
negative regulation of necroptotic process (GO:0060546)	2019-02-06	0.202672	0.683114	0	0	2.36323	3.77211	BIRC2;BIRC3
astral microtubule organization (GO:0030953)	2019-02-06	0.202672	0.682664	0	0	2.36323	3.77211	NUMA1;CLASP1
bundle of His cell-Purkinje myocyte adhesion involved in cell communication (GO:0086073)	2019-02-06	0.202672	0.682213	0	0	2.36323	3.77211	JUP;DSG2
response to DNA damage checkpoint signaling (GO:0072423)	2019-02-06	0.202672	0.681764	0	0	2.36323	3.77211	APAF1;FBXO18
negative regulation of endoplasmic reticulum calcium ion concentration (GO:0032471)	2019-02-06	0.202672	0.681314	0	0	2.36323	3.77211	RAP1GDS1;THADA
Golgi transport vesicle coating (GO:0048200)	2019-02-06	0.202672	0.680866	0	0	2.36323	3.77211	GBF1;ARFGAP2
histone H4-K12 acetylation (GO:0043983)	2019-02-06	0.202672	0.680418	0	0	2.36323	3.77211	KAT7;JADE3
positive regulation of cardiac muscle tissue development (GO:0055025)	2019-02-06	0.202672	0.679971	0	0	2.36323	3.77211	EFNB2;MEF2C
iron ion import (GO:0097286)	2019-02-06	0.202672	0.679524	0	0	2.36323	3.77211	TFRC;SLC11A2
protein localization to endoplasmic reticulum exit site (GO:0070973)	2019-02-06	0.202672	0.679078	0	0	2.36323	3.77211	SEC16A;GBF1
peroxisomal membrane transport (GO:0015919)	2019-02-06	0.202672	0.678632	0	0	2.36323	3.77211	PEX19;RAB8B
regulation of epithelial to mesenchymal transition involved in endocardial cushion formation (GO:1905005)	2019-02-06	0.202672	0.678187	0	0	2.36323	3.77211	TGFBR1;TGFBR2
3'-phosphoadenosine 5'-phosphosulfate biosynthetic process (GO:0050428)	2019-02-06	0.202672	0.677743	0	0	2.36323	3.77211	SLC26A2;PAPSS1
transcription initiation from RNA polymerase III promoter (GO:0006384)	2019-02-06	0.202672	0.677299	0	0	2.36323	3.77211	GTF3C1;GTF3C4
regulation of ribonucleoprotein complex localization (GO:2000197)	2019-02-06	0.202672	0.676856	0	0	2.36323	3.77211	SETD2;IWS1
positive regulation of osteoblast proliferation (GO:0033690)	2019-02-06	0.202672	0.676413	0	0	2.36323	3.77211	TMEM119;SOX8
pyrimidine-containing compound transmembrane transport (GO:0072531)	2019-02-06	0.202672	0.675971	0	0	2.36323	3.77211	SLC25A36;SLC19A2
COPI-coated vesicle budding (GO:0035964)	2019-02-06	0.202672	0.675529	0	0	2.36323	3.77211	GBF1;ARFGAP2
rescue of stalled ribosome (GO:0072344)	2019-02-06	0.202672	0.675088	0	0	2.36323	3.77211	NEMF;LTN1
regulation of interleukin-5 secretion (GO:2000662)	2019-02-06	0.202672	0.674648	0	0	2.36323	3.77211	GATA3;TNFRSF21
negative regulation of cell size (GO:0045792)	2019-02-06	0.202672	0.674208	0	0	2.36323	3.77211	DEPTOR;PTEN
blood vessel endothelial cell proliferation involved in sprouting angiogenesis (GO:0002043)	2019-02-06	0.202672	0.673769	0	0	2.36323	3.77211	ACVRL1;SEMA5A
regulation of protein K63-linked ubiquitination (GO:1900044)	2019-02-06	0.202672	0.67333	0	0	2.36323	3.77211	PLAA;BIRC2
regulation of protein localization to cell cortex (GO:1904776)	2019-02-06	0.202672	0.672892	0	0	2.36323	3.77211	GPSM2;NUMA1
regulation of chemokine-mediated signaling pathway (GO:0070099)	2019-02-06	0.202672	0.672455	0	0	2.36323	3.77211	HIF1A;ROBO1
Golgi disassembly (GO:0090166)	2019-02-06	0.202672	0.672018	0	0	2.36323	3.77211	GOLGA2;GBF1
response to UV-A (GO:0070141)	2019-02-06	0.202672	0.671581	0	0	2.36323	3.77211	MME;AKT1
positive regulation of RNA export from nucleus (GO:0046833)	2019-02-06	0.202672	0.671146	0	0	2.36323	3.77211	KHDRBS1;CPSF6
regulation of glial cell differentiation (GO:0045685)	2019-02-06	0.202672	0.67071	0	0	2.36323	3.77211	SLC45A3;TNFRSF21
mRNA 5'-splice site recognition (GO:0000395)	2019-02-06	0.202672	0.670276	0	0	2.36323	3.77211	PRPF39;SFSWAP
corticosteroid receptor signaling pathway (GO:0031958)	2019-02-06	0.202672	0.669842	0	0	2.36323	3.77211	NCOA6;NEDD4
positive regulation of protein import into nucleus, translocation (GO:0033160)	2019-02-06	0.202672	0.669408	0	0	2.36323	3.77211	UBR5;PSEN1
response to heparin (GO:0071503)	2019-02-06	0.202672	0.668975	0	0	2.36323	3.77211	EGR1;SOX9
ribosomal small subunit export from nucleus (GO:0000056)	2019-02-06	0.202672	0.668543	0	0	2.36323	3.77211	XPO1;NUP88
regulation of mitotic spindle checkpoint (GO:1903504)	2019-02-06	0.202672	0.668111	0	0	2.36323	3.77211	CCNB1;CDK5RAP2
protein geranylgeranylation (GO:0018344)	2019-02-06	0.202672	0.667679	0	0	2.36323	3.77211	PGGT1B;CHM
negative regulation of cytoplasmic translation (GO:2000766)	2019-02-06	0.202672	0.667249	0	0	2.36323	3.77211	UNK;FMR1
positive regulation of protein localization to endosome (GO:1905668)	2019-02-06	0.202672	0.666818	0	0	2.36323	3.77211	MSN;SORL1
negative regulation of calcium ion-dependent exocytosis (GO:0045955)	2019-02-06	0.202672	0.666389	0	0	2.36323	3.77211	REST;FMR1
regulation of aldosterone biosynthetic process (GO:0032347)	2019-02-06	0.202672	0.66596	0	0	2.36323	3.77211	REST;DKK3
regulation of cortisol biosynthetic process (GO:2000064)	2019-02-06	0.202672	0.665531	0	0	2.36323	3.77211	REST;DKK3
aggrephagy (GO:0035973)	2019-02-06	0.202672	0.665103	0	0	2.36323	3.77211	UBQLN1;WDFY3
plasma membrane fusion (GO:0045026)	2019-02-06	0.202672	0.664676	0	0	2.36323	3.77211	NSF;VASH2
positive regulation of clathrin-dependent endocytosis (GO:2000370)	2019-02-06	0.202672	0.664249	0	0	2.36323	3.77211	DAB2;SCYL2
regulation of anion channel activity (GO:0010359)	2019-02-06	0.202672	0.663822	0	0	2.36323	3.77211	TCAF1;GOPC
positive regulation of autophagosome maturation (GO:1901098)	2019-02-06	0.202672	0.663397	0	0	2.36323	3.77211	UVRAG;SMCR8
enteric nervous system development (GO:0048484)	2019-02-06	0.202672	0.662971	0	0	2.36323	3.77211	EDNRB;SOX8
positive regulation of kidney development (GO:0090184)	2019-02-06	0.202672	0.662547	0	0	2.36323	3.77211	SOX8;SOX9
negative regulation of DNA repair (GO:0045738)	2019-02-06	0.202672	0.662122	0	0	2.36323	3.77211	UBR5;TRIP12
epithelial tube formation (GO:0072175)	2019-02-06	0.202672	0.661699	0	0	2.36323	3.77211	SOX9;GATA3
positive regulation of centrosome cycle (GO:0046607)	2019-02-06	0.202672	0.661276	0	0	2.36323	3.77211	RANBP2;CEP120
maintenance of protein location in extracellular region (GO:0071694)	2019-02-06	0.202672	0.660853	0	0	2.36323	3.77211	FBN2;FBN1
cellular response to cold (GO:0070417)	2019-02-06	0.202672	0.660431	0	0	2.36323	3.77211	EIF2AK4;FOXO1
collecting duct development (GO:0072044)	2019-02-06	0.202672	0.66001	0	0	2.36323	3.77211	TFAP2B;PKD1
astrocyte differentiation (GO:0048708)	2019-02-06	0.202672	0.659589	0	0	2.36323	3.77211	EIF2B5;CDK6
heterocycle catabolic process (GO:0046700)	2019-02-06	0.202672	0.659168	0	0	2.36323	3.77211	DPEP1;PRODH
regulation of mRNA export from nucleus (GO:0010793)	2019-02-06	0.202672	0.658749	0	0	2.36323	3.77211	SETD2;IWS1
regulation of interleukin-13 secretion (GO:2000665)	2019-02-06	0.202672	0.658329	0	0	2.36323	3.77211	GATA3;TNFRSF21
regulation of NFAT protein import into nucleus (GO:0051532)	2019-02-06	0.202672	0.65791	0	0	2.36323	3.77211	GSK3B;CHERP
regulation of t-circle formation (GO:1904429)	2019-02-06	0.202672	0.657492	0	0	2.36323	3.77211	RTEL1;XRCC5
glucocorticoid receptor signaling pathway (GO:0042921)	2019-02-06	0.202672	0.657075	0	0	2.36323	3.77211	NCOA6;NEDD4
regulation of osteoclast development (GO:2001204)	2019-02-06	0.202672	0.656657	0	0	2.36323	3.77211	ATP6AP1;FBN1
positive regulation of protein localization to centrosome (GO:1904781)	2019-02-06	0.202672	0.656241	0	0	2.36323	3.77211	GSK3B;APC
negative regulation of glycogen biosynthetic process (GO:0045719)	2019-02-06	0.202672	0.655825	0	0	2.36323	3.77211	GSK3B;PASK
positive regulation of nucleobase-containing compound transport (GO:0032241)	2019-02-06	0.202672	0.655409	0	0	2.36323	3.77211	KHDRBS1;CPSF6
positive regulation of adaptive immune response (GO:0002821)	2019-02-06	0.202672	0.654994	0	0	2.36323	3.77211	EIF2AK4;IL6ST
negative regulation of mRNA catabolic process (GO:1902373)	2019-02-06	0.202672	0.654579	0	0	2.36323	3.77211	NBAS;FMR1
transmembrane receptor protein tyrosine phosphatase signaling pathway (GO:0007185)	2019-02-06	0.202672	0.654165	0	0	2.36323	3.77211	PTPRU;FRS2
positive regulation of RNA binding (GO:1905216)	2019-02-06	0.202672	0.653752	0	0	2.36323	3.77211	NCBP1;FMR1
negative regulation of translation in response to stress (GO:0032055)	2019-02-06	0.202672	0.653339	0	0	2.36323	3.77211	SESN2;EIF2AK4
SCF complex assembly (GO:0010265)	2019-02-06	0.202672	0.652926	0	0	2.36323	3.77211	CAND1;CUL1
COPI coating of Golgi vesicle (GO:0048205)	2019-02-06	0.202672	0.652514	0	0	2.36323	3.77211	GBF1;ARFGAP2
dopamine catabolic process (GO:0042420)	2019-02-06	0.202672	0.652103	0	0	2.36323	3.77211	MOXD1;MAOA
regulation of translational initiation in response to stress (GO:0043558)	2019-02-06	0.202672	0.651692	0	0	2.36323	3.77211	PPP1R15A;EIF2AK4
mitochondrial ribosome assembly (GO:0061668)	2019-02-06	0.202672	0.651282	0	0	2.36323	3.77211	DHX30;FASTKD2
positive regulation of protein localization to early endosome (GO:1902966)	2019-02-06	0.202672	0.650872	0	0	2.36323	3.77211	MSN;SORL1
establishment of mitochondrion localization, microtubule-mediated (GO:0034643)	2019-02-06	0.202672	0.650462	0	0	2.36323	3.77211	RHOT1;LRPPRC
snRNA modification (GO:0040031)	2019-02-06	0.202672	0.650054	0	0	2.36323	3.77211	DKC1;METTL16
positive regulation of extrinsic apoptotic signaling pathway via death domain receptors (GO:1902043)	2019-02-06	0.202672	0.649645	0	0	2.36323	3.77211	PTEN;TIMP3
regulation of cardiac muscle cell apoptotic process (GO:0010665)	2019-02-06	0.202672	0.649237	0	0	2.36323	3.77211	CAMK2D;PPP1R10
negative regulation of glucocorticoid receptor signaling pathway (GO:2000323)	2019-02-06	0.202672	0.64883	0	0	2.36323	3.77211	CRY1;CLOCK
retinal ganglion cell axon guidance (GO:0031290)	2019-02-06	0.202672	0.648423	0	0	2.36323	3.77211	NRP1;PTPRM
ear development (GO:0043583)	2019-02-06	0.202672	0.648017	0	0	2.36323	3.77211	ECE1;GATA3
receptor metabolic process (GO:0043112)	1959-11-01	0.202768	0.647918	0	0	1.32181	2.1092	ITGB1;BECN1;UVRAG;RAB31;CALCRL;TFRC;SMURF1;NEDD4;CLTC;PIK3R4;DNM2
response to light stimulus (GO:0009416)	1959-11-01	0.202768	0.647512	0	0	1.32181	2.1092	MSH6;ERCC3;UVSSA;REV1;UBE4B;DTL;CLOCK;TRIM32;CCAR2;MAP4K3;RAD18
sulfur compound biosynthetic process (GO:0044272)	21/123	0.20346	0.649316	0	0	1.21043	1.92736	SLC26A2;B4GALT1;CHPF;LUM;TPK1;GLCE;BGN;PAPSS1;NDST1;EXT2;VCAN;MAT2A;CHSY1;DSEL;CTH;NDST3;UST;DSE;ST3GAL4;ST3GAL1;ST3GAL2
cellular response to oxygen-containing compound (GO:1901701)	44/275	0.203649	0.649512	0	0	1.13435	1.80516	RET;RARG;PID1;SHMT1;CTR9;PXN;PKD2;ACTB;CDC73;IPO5;RPTOR;MAPK9;SBNO2;LARS;SESN2;NRIP1;CAPN2;AKT1;SOX9;EGR1;UPF1;PDGFRA;MEF2C;JUN;CHUK;FZD4;FZD7;NCOA3;WNT5A;MAPK14;SETX;FAM210B;IMPACT;SNW1;P2RX4;PTK7;TRAF6;RARA;PAF1;RARB;PLAA;NSMF;EPHA3;GPLD1
positive regulation of cytoskeleton organization (GO:0051495)	14/78	0.203835	0.649699	0	0	1.27251	2.02385	SEMA5A;GPSM2;NRP1;NCKAP1;BCAS3;WDR1;NUMA1;SPAG5;NCOA3;KATNBL1;CDC42EP4;ABL1;CDC42EP1;SYNPO
plasma membrane bounded cell projection morphogenesis (GO:0120039)	1953-10-01	0.206711	0.658456	0	0	1.33768	2.10876	NCKAP1;ANKRD27;STK25;NCOA3;STK26;TNIK;ATP7A;KIF20B;SRGAP2;DNM2
cell-matrix adhesion (GO:0007160)	16/91	0.206823	0.658403	0	0	1.24654	1.96441	ITGB1;VCAM1;ITGB5;ITGA4;L1CAM;PKD1;FBLN5;MKLN1;COL3A1;DLC1;TAOK2;PPFIA1;ITGA8;EMILIN1;ITGAV;VCL
regulation of cell communication (GO:0010646)	13/72	0.208766	0.664173	0	0	1.28008	2.0053	TSPYL2;NLGN3;CAMK2D;ANXA1;DHX8;GRIK2;NCLN;BIRC6;CRK;YWHAG;BIRC2;BIRC3;CDC42SE2
sphingolipid metabolic process (GO:0006665)	20/117	0.208904	0.664198	0	0	1.21191	1.89771	CTSA;CERS6;SGMS1;ELOVL5;SPHK1;ELOVL6;TEX2;HACD3;SUMF1;GALC;UGCG;SGPL1;SMPD4;PRKD3;SERINC1;ESYT2;ST6GALNAC3;NSMAF;ST6GALNAC6;CERS2
positive regulation of striated muscle cell differentiation (GO:0051155)	2019-04-17	0.21034	0.668347	0	0	1.66816	2.60071	EFNB2;MEF2C;MMP14;MAPK14
negative regulation of lipid biosynthetic process (GO:0051055)	2019-04-17	0.21034	0.667932	0	0	1.66816	2.60071	SLC27A1;SIK1;ERLIN2;BRCA1
regulation of myelination (GO:0031641)	2019-04-17	0.21034	0.667516	0	0	1.66816	2.60071	RNF10;LGI4;PARD3;TNFRSF21
negative regulation of phosphoprotein phosphatase activity (GO:0032515)	2019-04-17	0.21034	0.667101	0	0	1.66816	2.60071	PPP1R15A;IKBKB;GSK3B;MASTL
rRNA catabolic process (GO:0016075)	2019-04-17	0.21034	0.666687	0	0	1.66816	2.60071	EXOSC10;XRN1;DIS3;DIS3L
long-term memory (GO:0007616)	2019-04-17	0.21034	0.666273	0	0	1.66816	2.60071	KAT2A;EIF2AK4;LDLR;PJA2
positive chemotaxis (GO:0050918)	2019-04-17	0.21034	0.66586	0	0	1.66816	2.60071	SEMA5A;NRP1;TSC2;VEGFA
regulation of establishment or maintenance of cell polarity (GO:0032878)	2019-04-17	0.21034	0.665447	0	0	1.66816	2.60071	ARFGEF1;BCAS3;KRIT1;KIF20B
detection of mechanical stimulus (GO:0050982)	2019-04-17	0.21034	0.665035	0	0	1.66816	2.60071	JUP;PIEZO1;PKD2;PKD1
cellular response to glucocorticoid stimulus (GO:0071385)	2019-04-17	0.21034	0.664623	0	0	1.66816	2.60071	REST;ANXA1;BCL2L11;ZFP36L2
viral entry into host cell (GO:0046718)	2019-04-17	0.21034	0.664212	0	0	1.66816	2.60071	ITCH;WWP2;ITGAV;EPS15
mitotic G2 DNA damage checkpoint (GO:0007095)	2019-04-17	0.21034	0.663801	0	0	1.66816	2.60071	FANCI;BLM;TAOK2;TOPBP1
positive regulation of focal adhesion assembly (GO:0051894)	2019-04-17	0.21034	0.663391	0	0	1.66816	2.60071	NRP1;ABL1;PPM1F;VEGFA
negative regulation of axon guidance (GO:1902668)	2019-04-17	0.21034	0.662981	0	0	1.66816	2.60071	SEMA5A;SEMA3C;SEMA3A;SEMA4C
positive regulation of nitrogen compound metabolic process (GO:0051173)	2019-04-17	0.21034	0.662572	0	0	1.66816	2.60071	MTPN;MAPK7;GATA3;MAP2K5
protein complex disassembly (GO:0043241)	1947-09-01	0.210391	0.662324	0	0	1.3576	2.11621	AMER1;GSK3B;VCP;APC;VPS33A;SNX14;UBQLN1;DVL3;VPS16
pyruvate metabolic process (GO:0006090)	1947-09-01	0.210391	0.661916	0	0	1.3576	2.11621	PDHX;PFKL;SLC16A1;PDHA1;DLAT;SLC16A3;PFKM;DLD;PGM1
protein methylation (GO:0006479)	1947-09-01	0.210391	0.661508	0	0	1.3576	2.11621	PRMT5;VCP;PRMT7;PRMT1;CARM1;EHMT1;FAM98A;RAB6A;GSPT1
negative regulation of protein modification by small protein conjugation or removal (GO:1903321)	1947-09-01	0.210391	0.6611	0	0	1.3576	2.11621	GNL3L;USP4;CHORDC1;CRY1;AKT1;RNF4;SENP2;OGT;GTPBP4
positive regulation of mitotic cell cycle phase transition (GO:1901992)	1941-08-01	0.21362	0.670834	0	0	1.38335	2.13528	KMT2E;RPTOR;CCNB1;DDX3X;ESPL1;PLCB1;DTL;EIF4G1
neuron migration (GO:0001764)	1941-08-01	0.21362	0.670421	0	0	1.38335	2.13528	NRP1;MEF2C;AUTS2;USP9X;SEMA3A;ELP3;LRP12;VEGFA
determination of heart left/right asymmetry (GO:0061371)	1941-08-01	0.21362	0.670009	0	0	1.38335	2.13528	MEF2C;STIL;SMO;SETDB2;PKD2;TBX2;TGFBR2;CCDC40
embryonic heart tube morphogenesis (GO:0003143)	1941-08-01	0.21362	0.669597	0	0	1.38335	2.13528	MEF2C;STIL;SMO;SETDB2;PKD2;TBX2;TGFBR2;CCDC40
negative regulation of apoptotic signaling pathway (GO:2001234)	1966-12-01	0.213776	0.669673	0	0	1.28903	1.98876	DDX3X;OPA1;QARS;PSME3;AKT1;ITGAV;ITGA6;PHIP;BIRC6;NOC2L;TGFBR1;MCL1
response to tumor necrosis factor (GO:0034612)	17/98	0.213943	0.669785	0	0	1.22984	1.89648	PID1;CHUK;ADAM10;GATA3;BRCA1;AFF3;ZFP36L2;IKBKB;SMPD4;CASP3;AKT1;HAS2;JAK2;TRIM32;TNFRSF21;MAP4K3;NFE2L2
cellular response to peptide hormone stimulus (GO:0071375)	19/111	0.214563	0.671315	0	0	1.21355	1.86784	PRKCI;C2CD5;PARP1;DENND4C;PDE3B;MYO5A;ADCY3;PIK3R2;GNG12;FOXO1;RAB31;TBC1D4;RPS6KB1;AKT2;MARS;AKT1;PRKACB;GPLD1;RAB8B
chromosome condensation (GO:0030261)	2019-05-23	0.21606	0.675585	0	0	1.54124	2.36148	TOP2A;NCAPG;NCAPD2;NCAPD3;NCAPH
zinc II ion transmembrane transport (GO:0071577)	2019-05-23	0.21606	0.675172	0	0	1.54124	2.36148	SLC30A7;SLC30A5;SLC30A4;SLC39A6;SLC39A10
negative regulation of transcription factor import into nucleus (GO:0042992)	2019-05-23	0.21606	0.674759	0	0	1.54124	2.36148	GSK3B;RAB23;SUFU;PKD2;PKD1
regulation of ion homeostasis (GO:2000021)	2019-05-23	0.21606	0.674346	0	0	1.54124	2.36148	SLC30A7;CAMK2D;SLC30A5;SLC30A4;AP3D1
negative regulation of axon extension (GO:0030517)	2019-05-23	0.21606	0.673934	0	0	1.54124	2.36148	SEMA5A;SEMA3C;SEMA3A;SEMA4C;RNF6
negative regulation of viral transcription (GO:0032897)	2019-05-23	0.21606	0.673522	0	0	1.54124	2.36148	TRIM62;JUN;REST;TARDBP;TRIM32
regulation of transcription elongation from RNA polymerase II promoter (GO:0034243)	2019-05-23	0.21606	0.673111	0	0	1.54124	2.36148	RECQL5;ELL;CTR9;PAF1;CDC73
epithelial tube morphogenesis (GO:0060562)	1935-07-01	0.216086	0.672782	0	0	1.41794	2.17239	ACVRL1;MEF2C;COL4A1;GATA3;PKD2;PKD1;VEGFA
negative regulation of DNA binding (GO:0043392)	1935-07-01	0.216086	0.672371	0	0	1.41794	2.17239	JUN;KDM1A;SMO;TNKS;SIN3A;CPNE1;JAK2
regulation of interferon-beta production (GO:0032648)	1935-07-01	0.216086	0.671962	0	0	1.41794	2.17239	DDX3X;TBK1;POLR3A;RNF216;POLR3B;POLR3F;POLR3G
positive regulation of exocytosis (GO:0045921)	1935-07-01	0.216086	0.671552	0	0	1.41794	2.17239	SDCBP;PDCD6IP;ATP6AP1;SDC1;STAM;CLASP1;CLASP2
regulation of TORC1 signaling (GO:1903432)	2019-06-29	0.217244	0.674739	0	0	1.46683	2.23946	SEH1L;LARS;SESN2;SMCR8;DEPDC5;TELO2
chondrocyte differentiation (GO:0002062)	2019-06-29	0.217244	0.674329	0	0	1.46683	2.23946	MEF2C;SNX19;SOX9;BMPR1B;GPLD1;SULF2
organelle fission (GO:0048285)	2019-06-29	0.217244	0.673919	0	0	1.46683	2.23946	PEX19;OPA1;MTFR1;MIEF1;DNM1L;DNM2
lytic vacuole organization (GO:0080171)	2019-06-29	0.217244	0.673509	0	0	1.46683	2.23946	MBTPS1;GNPTAB;VPS11;TPP1;MYO7A;HOOK3
neural crest cell migration (GO:0001755)	2019-06-29	0.217244	0.6731	0	0	1.46683	2.23946	NRP1;SEMA3C;SEMA3A;SEMA4C;SOX8;CORO1C
regulation of fatty acid biosynthetic process (GO:0042304)	2019-06-29	0.217244	0.672692	0	0	1.46683	2.23946	PRKAB2;LPGAT1;SLC45A3;ELOVL5;BRCA1;ERLIN2
regulation of defense response to virus by virus (GO:0050690)	2019-06-29	0.217244	0.672284	0	0	1.46683	2.23946	AP1G1;PACS1;AP1B1;ATP6V1H;AP2A2;PAK2
RNA phosphodiester bond hydrolysis (GO:0090501)	2019-06-29	0.217244	0.671877	0	0	1.46683	2.23946	CPSF1;XRN1;POP1;CPSF3;PARN;WDR33
negative regulation of proteasomal protein catabolic process (GO:1901799)	2019-06-29	0.217244	0.67147	0	0	1.46683	2.23946	SDCBP;USP25;USP7;WAC;OGT;CCAR2
positive regulation of phosphate metabolic process (GO:0045937)	2019-06-29	0.217244	0.671063	0	0	1.46683	2.23946	NRP1;SDCBP;KCTD20;FZD7;ITGA6;PSEN1
positive regulation of translation (GO:0045727)	14/79	0.217729	0.672155	0	0	1.2564	1.91539	EIF2B5;KHDRBS1;YTHDF1;DDX3X;YTHDF3;POLDIP3;FASTKD3;FMR1;LARP4B;PASK;LARP4;LIN28A;RPS6KB1;ERBB2
fibroblast growth factor receptor signaling pathway (GO:0008543)	14/79	0.217729	0.671749	0	0	1.2564	1.91539	RBFOX2;NCBP1;FRS2;CBL;SHCBP1;SETX;PTBP1;SPRED1;FGF9;FLRT2;POLR2A;HNRNPH1;FLRT3;POLR2B
protein-DNA complex assembly (GO:0065004)	16/92	0.219734	0.677525	0	0	1.23299	1.86839	BRD2;NAA60;DAXX;PARP1;XRCC2;ATRX;SMARCA5;XPC;GTF2H4;DDB1;CUL4A;SART3;ERCC3;TCF4;SOX9;CUL4B
positive regulation of vasculature development (GO:1904018)	18/105	0.220451	0.679326	0	0	1.21537	1.83774	SEMA5A;ITGB1;JUP;SPHK1;WNT5A;VASH2;GAB1;BRCA1;ETS1;HIF1A;VEGFA;ADAM12;AGO2;KIT;AGGF1;PLCG1;HIF1AN;PAK4
regulation of neuron death (GO:1901214)	13/73	0.223446	0.688138	0	0	1.26255	1.89204	GSK3B;EGR1;MEF2C;DAXX;WNT5A;SORL1;EFNB2;TBK1;CHORDC1;AKT1;VPS35;NSMF;EIF4G1
glycoprotein biosynthetic process (GO:0009101)	13/73	0.223446	0.687722	0	0	1.26255	1.89204	POMT2;B3GALNT2;FUT10;COG3;GCNT1;POMGNT1;GOLGA2;B3GNT5;FAM20B;ST3GAL4;ATP7A;BMPR1B;ST3GAL2
regulation of angiogenesis (GO:0045765)	29/178	0.227904	0.701021	0	0	1.15506	1.70814	SEMA5A;ITGB1;ATF2;PDE3B;PTPRM;BRCA1;ETS1;HIF1A;FAM129B;SPRED1;ADGRA2;ERBB2;KRIT1;PLCG1;PAK4;SEMA6A;WARS;JUP;SERPINF1;SPHK1;WNT5A;VASH2;GAB1;VEGFA;TMEM2;COL4A2;ADAM12;AGO2;AGGF1
cellular protein complex assembly (GO:0043623)	24/145	0.228702	0.703051	0	0	1.17347	1.73126	NDC1;UVRAG;SMAD1;NUP205;AHCTF1;NUP107;HIP1;HSPA4;COG4;PXN;CLTC;MIS12;CUL1;TBCD;NUP153;PIK3C2A;NUP93;ANLN;CAND1;LONP1;NUP98;EPS15;EIF4B;CCDC40
cellular response to heat (GO:0034605)	1948-09-01	0.228879	0.703173	0	0	1.32932	1.96016	HSPA9;ATXN3;DAXX;HSPH1;BAG3;HSPA4;TRPV4;HYOU1;HSPA13
cellular response to light stimulus (GO:0071482)	1967-12-01	0.229337	0.704157	0	0	1.26979	1.86985	USP47;KDM1A;PARP1;FMR1;MYC;NEDD4;ZBTB1;EIF2AK4;NOC2L;USP28;CDC25A;ATR
plasma membrane bounded cell projection organization (GO:0120036)	20/119	0.231936	0.711708	0	0	1.19154	1.74119	CYFIP1;GSK3B;PRMT1;DOCK7;PTPRM;LAMB1;L1CAM;CAMSAP1;TTC17;LIMA1;FLRT3;NEDD4;CDH11;MICALL1;MICALL2;PLP1;ULK1;NCDN;LRP12;CDK16
anaphase-promoting complex-dependent catabolic process (GO:0031145)	14/80	0.232017	0.711528	0	0	1.24069	1.81259	ANAPC7;PLK1;BUB1B;FZR1;CCNB1;CDC23;PSMD2;PSME3;CDC27;PSME4;PSMD1;ANAPC4;SKP2;ANAPC1
regulation of endothelial cell proliferation (GO:0001936)	14/80	0.232017	0.711101	0	0	1.24069	1.81259	ACVRL1;SEMA5A;NRP1;WNT5A;VASH2;PTPRM;ARNT;HIF1A;TGFBR1;VEGFA;NRAS;KRIT1;AKT1;AGGF1
telomere organization (GO:0032200)	1942-08-01	0.233662	0.715712	0	0	1.35042	1.96334	POLD3;CTC1;RTEL1;XRCC6;PARP1;XRCC5;DNA2;TELO2
positive regulation of receptor-mediated endocytosis (GO:0048260)	1942-08-01	0.233662	0.715283	0	0	1.35042	1.96334	ATAD1;DAB2;HIP1;TBC1D5;FMR1;CBL;SCYL2;VEGFA
negative regulation of chondrocyte differentiation (GO:0032331)	2019-03-12	0.233777	0.715207	0	0	1.77242	2.57601	SNAI2;SOX9;TGFBR1
peptidyl-arginine modification (GO:0018195)	2019-03-12	0.233777	0.714778	0	0	1.77242	2.57601	PRMT5;PRMT7;PRMT1
fatty acid elongation (GO:0030497)	2019-03-12	0.233777	0.71435	0	0	1.77242	2.57601	ELOVL5;ELOVL6;HACD3
interleukin-2-mediated signaling pathway (GO:0038110)	2019-03-12	0.233777	0.713923	0	0	1.77242	2.57601	STAT5B;SHC1;JAK1
positive regulation of keratinocyte differentiation (GO:0045618)	2019-03-12	0.233777	0.713496	0	0	1.77242	2.57601	MBD4;NUMA1;NCOA3
negative regulation of substrate adhesion-dependent cell spreading (GO:1900025)	2019-03-12	0.233777	0.713069	0	0	1.77242	2.57601	AP1AR;ACTN4;CORO1C
DNA ligation involved in DNA repair (GO:0051103)	2019-03-12	0.233777	0.712643	0	0	1.77242	2.57601	PARP1;LIG4;LIG3
positive regulation of cardiocyte differentiation (GO:1905209)	2019-03-12	0.233777	0.712218	0	0	1.77242	2.57601	EFNB2;MEF2C;SEMA3C
cellular glucan metabolic process (GO:0006073)	2019-03-12	0.233777	0.711793	0	0	1.77242	2.57601	GSK3B;GBE1;PHKA1
negative regulation by host of viral transcription (GO:0043922)	2019-03-12	0.233777	0.711368	0	0	1.77242	2.57601	JUN;REST;TARDBP
positive regulation of pseudopodium assembly (GO:0031274)	2019-03-12	0.233777	0.710944	0	0	1.77242	2.57601	APC;CDC42EP4;CDC42EP1
vasoconstriction (GO:0042310)	2019-03-12	0.233777	0.710521	0	0	1.77242	2.57601	EDNRA;EDNRB;PIK3C2A
regulation of skeletal muscle tissue development (GO:0048641)	2019-03-12	0.233777	0.710098	0	0	1.77242	2.57601	MEF2C;NR1D2;USP19
regulation of pseudopodium assembly (GO:0031272)	2019-03-12	0.233777	0.709676	0	0	1.77242	2.57601	APC;CDC42EP4;CDC42EP1
negative regulation of histone modification (GO:0031057)	2019-03-12	0.233777	0.709254	0	0	1.77242	2.57601	BRCA1;NOC2L;JARID2
positive regulation of stem cell differentiation (GO:2000738)	2019-03-12	0.233777	0.708832	0	0	1.77242	2.57601	SP7;SOX9;SOX5
regulation of sister chromatid cohesion (GO:0007063)	2019-03-12	0.233777	0.708411	0	0	1.77242	2.57601	ESPL1;DDX11;BUB1
calcineurin-mediated signaling (GO:0097720)	2019-03-12	0.233777	0.707991	0	0	1.77242	2.57601	PPP3R1;NFATC3;NFATC4
positive regulation of SMAD protein import into nucleus (GO:0060391)	2019-03-12	0.233777	0.707571	0	0	1.77242	2.57601	NUP93;DAB2;TGFBR1
entry of bacterium into host cell (GO:0035635)	2019-03-12	0.233777	0.707152	0	0	1.77242	2.57601	CTNND1;CBL;CBLL1
endochondral bone morphogenesis (GO:0060350)	2019-03-12	0.233777	0.706733	0	0	1.77242	2.57601	MEF2C;TRPV4;BMPR1B
negative regulation of epithelial cell migration (GO:0010633)	1936-07-01	0.238026	0.719151	0	0	1.37855	1.97874	ACVRL1;PTEN;KRIT1;PTPRM;MCC;CORO1C;PTPRG
regulation of mitochondrial membrane potential (GO:0051881)	1936-07-01	0.238026	0.718725	0	0	1.37855	1.97874	VCP;PID1;AKT2;ABL1;AKT1;NDUFS1;SLC25A36
regulation of phosphoprotein phosphatase activity (GO:0043666)	1936-07-01	0.238026	0.7183	0	0	1.37855	1.97874	PPP1R15A;PDGFRB;PPP1R15B;GSK3B;PPP1R12A;PPP6R3;MASTL
sulfur compound catabolic process (GO:0044273)	1936-07-01	0.238026	0.717876	0	0	1.37855	1.97874	VCAN;LUM;GPC1;CTH;BGN;ADO;GNS
protein kinase B signaling (GO:0043491)	1936-07-01	0.238026	0.717452	0	0	1.37855	1.97874	SETX;CREB1;CHUK;PTEN;AKT1;TSC2;FOXO1
erythrocyte differentiation (GO:0030218)	1936-07-01	0.238026	0.717028	0	0	1.37855	1.97874	KMT2E;HSPA9;MBD4;CASP3;KIT;JAK2;VEGFA
dicarboxylic acid transport (GO:0006835)	2019-06-30	0.241582	0.72731	0	0	1.41794	2.01425	SLC26A2;SLC1A3;SLC25A32;SLC25A12;SLC19A1;SLC25A13
synaptic vesicle endocytosis (GO:0048488)	2019-06-30	0.241582	0.726882	0	0	1.41794	2.01425	NLGN3;GAK;ITSN1;CANX;PIP5K1C;DNM2
positive regulation of transcription from RNA polymerase II promoter in response to stress (GO:0036003)	2019-06-30	0.241582	0.726453	0	0	1.41794	2.01425	MAPK7;SESN2;HIF1A;ATF6;VEGFA;NFE2L2
lysosome localization (GO:0032418)	2019-06-30	0.241582	0.726025	0	0	1.41794	2.01425	VPS33A;VPS33B;KIT;FAM98A;DEF8;ARL8B
negative regulation of epithelial cell apoptotic process (GO:1904036)	2019-06-30	0.241582	0.725598	0	0	1.41794	2.01425	SEMA5A;MAPK7;KRIT1;GATA3;PAK4;NFE2L2
positive regulation of epidermal growth factor receptor signaling pathway (GO:0045742)	2019-06-30	0.241582	0.725171	0	0	1.41794	2.01425	ADAM17;HIP1;TGFA;AKT1;ARAP1;CBL
regulation of cellular biosynthetic process (GO:0031326)	2019-06-30	0.241582	0.724745	0	0	1.41794	2.01425	MBD4;PRKAB2;NCOA3;IGF2BP1;GATA3;IGF2BP2
negative regulation of cellular component organization (GO:0051129)	1955-10-01	0.241608	0.7244	0	0	1.28903	1.83099	GSK3B;TMEFF2;IMPACT;MTMR2;DDX3X;FAP;ULK1;RAF1;EPHA3;DNM2
glucan catabolic process (GO:0009251)	2019-04-18	0.242377	0.726277	0	0	1.57549	2.23287	PYGB;PGM2;PHKA1;PGM1
regulation of keratinocyte proliferation (GO:0010837)	2019-04-18	0.242377	0.725851	0	0	1.57549	2.23287	MBD4;STXBP4;CASK;SNAI2
protein mannosylation (GO:0035268)	2019-04-18	0.242377	0.725425	0	0	1.57549	2.23287	DPY19L1;DPY19L3;ISPD;FKTN
negative regulation of fibroblast proliferation (GO:0048147)	2019-04-18	0.242377	0.725	0	0	1.57549	2.23287	MORC3;MYC;TRIM32;CDC73
positive regulation of metabolic process (GO:0009893)	2019-04-18	0.242377	0.724575	0	0	1.57549	2.23287	ACLY;PIGA;ABL1;ATP7A
ubiquitin-dependent protein catabolic process via the multivesicular body sorting pathway (GO:0043162)	2019-04-18	0.242377	0.724151	0	0	1.57549	2.23287	NEDD4;UBAP1;PLAA;VPS37A
regulation of oxidative stress-induced intrinsic apoptotic signaling pathway (GO:1902175)	2019-04-18	0.242377	0.723727	0	0	1.57549	2.23287	MAPK7;UBQLN1;AKT1;NFE2L2
modulation by virus of host morphology or physiology (GO:0019048)	2019-04-18	0.242377	0.723304	0	0	1.57549	2.23287	DAG1;KPNA2;KPNA3;KPNA1
retrograde protein transport, ER to cytosol (GO:0030970)	2019-04-18	0.242377	0.722881	0	0	1.57549	2.23287	VCP;NPLOC4;SEL1L;TMEM129
dolichol-linked oligosaccharide biosynthetic process (GO:0006488)	2019-04-18	0.242377	0.722459	0	0	1.57549	2.23287	DPAGT1;NUS1;ALG8;ALG9
glycogen biosynthetic process (GO:0005978)	2019-04-18	0.242377	0.722037	0	0	1.57549	2.23287	GYS1;GBE1;PGM2;PGM1
negative regulation of oxidative stress-induced intrinsic apoptotic signaling pathway (GO:1902176)	2019-04-18	0.242377	0.721616	0	0	1.57549	2.23287	MAPK7;AKT1;HIF1A;NFE2L2
positive regulation of carbohydrate metabolic process (GO:0045913)	2019-04-18	0.242377	0.721195	0	0	1.57549	2.23287	PRKAA1;PFKFB3;ARNT;HIF1A
glyceraldehyde-3-phosphate metabolic process (GO:0019682)	2019-04-18	0.242377	0.720775	0	0	1.57549	2.23287	PGM2;PHACTR1;PGD;DDR2
glucan biosynthetic process (GO:0009250)	2019-04-18	0.242377	0.720355	0	0	1.57549	2.23287	GYS1;GBE1;PGM2;PGM1
maintenance of protein localization in organelle (GO:0072595)	2019-04-18	0.242377	0.719936	0	0	1.57549	2.23287	MORC3;AKT1;TOPORS;TAPT1
protein stabilization (GO:0050821)	25/153	0.243392	0.72253	0	0	1.15845	1.63698	USP36;HIP1;STXBP4;USP33;SEL1L;PTEN;STK4;USP19;CHEK2;CHORDC1;DVL3;FLNA;GTSE1;TRIM44;USP7;MORC3;PEX19;COG3;GTPBP4;HCFC1;CREB1;MDM4;NAA16;NAA15;TELO2
positive regulation of endothelial cell proliferation (GO:0001938)	1968-12-01	0.245332	0.727866	0	0	1.25112	1.758	SEMA5A;NRP1;ADAM17;NRAS;WNT5A;VASH2;AKT1;ARNT;AGGF1;HIF1A;TGFBR1;VEGFA
positive regulation of cellular component organization (GO:0051130)	18/107	0.245516	0.727987	0	0	1.19266	1.67496	PPP1R15A;NLGN3;CAMK2B;GSK3B;VCP;BHLHB9;WARS;FAF1;SPIDR;TGFBR1;ADD1;VEGFA;LMAN1;DAB2;CBLL1;LDLR;EPHB3;ATR
regulation of phosphatidylinositol 3-kinase signaling (GO:0014066)	14/81	0.246673	0.730995	0	0	1.22538	1.71515	PDGFRB;PDGFRA;BECN1;F2R;PTEN;TSC2;CBL;PTK2;ERBB3;NEDD4;KIT;SOX9;PIP5K1C;JAK2
NIK/NF-kappaB signaling (GO:0038061)	14/81	0.246673	0.730571	0	0	1.22538	1.71515	CHUK;FBXW11;CUL1;PSMD2;TRAF6;PSME3;PSME4;UBA3;AKT1;PSMD1;BTRC;MAP3K7;BIRC2;BIRC3
regulation of mitochondrion organization (GO:0010821)	1949-09-01	0.247938	0.73389	0	0	1.30219	1.816	USP36;GSK3B;KAT2A;PID1;RHOT1;WDR75;VPS35;DNM1L;MYO19
negative regulation of mitotic cell cycle (GO:0045930)	1949-09-01	0.247938	0.733464	0	0	1.30219	1.816	TOM1L2;PNPT1;FAP;PPP1R10;CHEK1;CDC14A;ZFP36L2;CDC14B;MCPH1
regulation of cell cycle arrest (GO:0071156)	1949-09-01	0.247938	0.733039	0	0	1.30219	1.816	UHRF2;FAP;MYBBP1A;AKT2;BRCA1;PKD2;FOXM1;CRLF3;RRP8
positive regulation of signal transduction (GO:0009967)	33/207	0.249492	0.737208	0	0	1.13024	1.56914	NLGN3;POGLUT1;MAML2;LOXL3;PTEN;GATA3;HIF1A;CDC73;ROBO1;SPIN1;GRB10;FLNA;JAK2;TRIM44;DACT1;PRKCI;JAG1;HOMER1;ARNT;TGFBR1;SMARCA4;VEGFA;SULF2;TRAF7;DEPDC1B;TSPAN14;SNW1;MYO1C;TRIM39;PDCL;LANCL2;PHIP;ITGA5
positive regulation of canonical Wnt signaling pathway (GO:0090263)	19/114	0.250983	0.741185	0	0	1.18161	1.63343	AMER1;USP8;USP47;VCP;DDX3X;JUP;TNKS;DIXDC1;CSNK1D;CCAR2;TNKS2;PSMD2;PSME3;PSME4;UBR5;PSMD1;FAM53B;TBL1X;LGR4
positive regulation of cellular amide metabolic process (GO:0034250)	1962-11-01	0.252416	0.744985	0	0	1.25785	1.73165	YTHDF1;DDX3X;YTHDF3;RPS6KB1;POLDIP3;FMR1;ERBB2;LARP4B;PASK;LARP4;NSMAF
positive regulation of cellular component biogenesis (GO:0044089)	15/88	0.253926	0.749008	0	0	1.20847	1.65646	NLGN3;GSK3B;VCP;WARS;PDCD6IP;BHLHB9;FAF1;STAM;SPIDR;VEGFA;SDCBP;SDC1;SYNPO;EPHB3;ATR
glycolipid biosynthetic process (GO:0009247)	1943-08-01	0.254322	0.749742	0	0	1.31901	1.80593	UGCG;PIGB;PIGN;PIGA;B3GNT5;ST3GAL4;PIGG;ST3GAL2
ceramide metabolic process (GO:0006672)	1943-08-01	0.254322	0.74931	0	0	1.31901	1.80593	SGPL1;SMPD4;CERS6;SGMS1;ST6GALNAC3;ST6GALNAC6;NSMAF;CERS2
macromolecular complex assembly (GO:0065003)	20/121	0.256009	0.753845	0	0	1.17185	1.59669	YAP1;DARS;SF3B3;TUBGCP2;FANCA;PDE4DIP;LAMC1;EPRS;AFG3L2;APC;ZW10;PARD3;CAPZA1;GEMIN5;KNTC1;MDM4;SOX9;TUBGCP4;KPNA3;MDN1
smooth muscle cell migration (GO:0014909)	2019-02-07	0.258491	0.760716	0	0	2.02562	2.74045	PDGFRB;PARVA
regulation of myosin-light-chain-phosphatase activity (GO:0035507)	2019-02-07	0.258491	0.760278	0	0	2.02562	2.74045	IKBKB;PPP1R12A
dolichyl diphosphate biosynthetic process (GO:0006489)	2019-02-07	0.258491	0.75984	0	0	2.02562	2.74045	DPAGT1;NUS1
cellular response to interferon-alpha (GO:0035457)	2019-02-07	0.258491	0.759402	0	0	2.02562	2.74045	GATA3;IFNAR1
protein C-linked glycosylation via tryptophan (GO:0018317)	2019-02-07	0.258491	0.758965	0	0	2.02562	2.74045	DPY19L1;DPY19L3
positive regulation of transmembrane transport (GO:0034764)	2019-02-07	0.258491	0.758529	0	0	2.02562	2.74045	ANO6;AZIN1
purine ribonucleoside bisphosphate biosynthetic process (GO:0034036)	2019-02-07	0.258491	0.758093	0	0	2.02562	2.74045	SLC26A2;PAPSS1
regulation of DNA endoreduplication (GO:0032875)	2019-02-07	0.258491	0.757658	0	0	2.02562	2.74045	STAG2;E2F7
ornithine transport (GO:0015822)	2019-02-07	0.258491	0.757223	0	0	2.02562	2.74045	SLC25A15;SLC7A2
positive regulation of protein kinase C signaling (GO:0090037)	2019-02-07	0.258491	0.756788	0	0	2.02562	2.74045	WNT5A;VEGFA
cytoplasmic sequestering of NF-kappaB (GO:0007253)	2019-02-07	0.258491	0.756354	0	0	2.02562	2.74045	FAF1;G3BP2
negative regulation of cardiac muscle cell differentiation (GO:2000726)	2019-02-07	0.258491	0.755921	0	0	2.02562	2.74045	FZD7;FRS2
miRNA loading onto RISC involved in gene silencing by miRNA (GO:0035280)	2019-02-07	0.258491	0.755488	0	0	2.02562	2.74045	AGO2;ADAR
valine metabolic process (GO:0006573)	2019-02-07	0.258491	0.755056	0	0	2.02562	2.74045	STAT5B;BCAT1
L-alanine transport (GO:0015808)	2019-02-07	0.258491	0.754624	0	0	2.02562	2.74045	SLC38A7;SLC1A4
negative regulation of dendrite morphogenesis (GO:0050774)	2019-02-07	0.258491	0.754192	0	0	2.02562	2.74045	GORASP1;PTEN
central nervous system neuron axonogenesis (GO:0021955)	2019-02-07	0.258491	0.753761	0	0	2.02562	2.74045	PTEN;ARHGAP35
regulation of chemokine biosynthetic process (GO:0045073)	2019-02-07	0.258491	0.753331	0	0	2.02562	2.74045	EGR1;WNT5A
regulation of isotype switching (GO:0045191)	2019-02-07	0.258491	0.752901	0	0	2.02562	2.74045	PAXIP1;TFRC
negative regulation of platelet-derived growth factor receptor-beta signaling pathway (GO:2000587)	2019-02-07	0.258491	0.752471	0	0	2.02562	2.74045	PDGFRB;PDGFRA
formation of translation preinitiation complex (GO:0001731)	2019-02-07	0.258491	0.752042	0	0	2.02562	2.74045	EIF4B;TICRR
fatty acid elongation, saturated fatty acid (GO:0019367)	2019-02-07	0.258491	0.751614	0	0	2.02562	2.74045	ELOVL5;ELOVL6
positive regulation of B cell differentiation (GO:0045579)	2019-02-07	0.258491	0.751186	0	0	2.02562	2.74045	MMP14;PPP2R3C
regulation of response to biotic stimulus (GO:0002831)	2019-02-07	0.258491	0.750758	0	0	2.02562	2.74045	SCARB2;ELMOD2
fatty acid elongation, polyunsaturated fatty acid (GO:0034626)	2019-02-07	0.258491	0.750331	0	0	2.02562	2.74045	ELOVL5;ELOVL6
phosphorylated carbohydrate dephosphorylation (GO:0046838)	2019-02-07	0.258491	0.749904	0	0	2.02562	2.74045	INPP1;PTEN
negative regulation of cell adhesion mediated by integrin (GO:0033629)	2019-02-07	0.258491	0.749478	0	0	2.02562	2.74045	PDE3B;SNAI2
norepinephrine biosynthetic process (GO:0042421)	2019-02-07	0.258491	0.749053	0	0	2.02562	2.74045	MOXD1;GATA3
positive regulation of ER-associated ubiquitin-dependent protein catabolic process (GO:1903071)	2019-02-07	0.258491	0.748628	0	0	2.02562	2.74045	UBQLN1;NFE2L2
response to type I interferon (GO:0034340)	2019-02-07	0.258491	0.748203	0	0	2.02562	2.74045	SETD2;SHMT2
protein C-linked glycosylation via 2'-alpha-mannosyl-L-tryptophan (GO:0018406)	2019-02-07	0.258491	0.747779	0	0	2.02562	2.74045	DPY19L1;DPY19L3
negative regulation of nitrogen compound metabolic process (GO:0051172)	2019-02-07	0.258491	0.747355	0	0	2.02562	2.74045	CLTC;LDLR
glycosylceramide metabolic process (GO:0006677)	2019-02-07	0.258491	0.746932	0	0	2.02562	2.74045	ST6GALNAC3;ST6GALNAC6
regulation of histone H3-K9 acetylation (GO:2000615)	2019-02-07	0.258491	0.746509	0	0	2.02562	2.74045	CHEK1;BRCA1
inositol phosphate dephosphorylation (GO:0046855)	2019-02-07	0.258491	0.746087	0	0	2.02562	2.74045	INPP1;PTEN
protein localization to cytoplasmic stress granule (GO:1903608)	2019-02-07	0.258491	0.745665	0	0	2.02562	2.74045	DDX3X;DCP1A
cellular lipid biosynthetic process (GO:0097384)	2019-02-07	0.258491	0.745244	0	0	2.02562	2.74045	AGPS;FAR1
regulation of vitamin D biosynthetic process (GO:0060556)	2019-02-07	0.258491	0.744823	0	0	2.02562	2.74045	SNAI1;SNAI2
peroxisome proliferator activated receptor signaling pathway (GO:0035357)	2019-02-07	0.258491	0.744403	0	0	2.02562	2.74045	FAM120B;ACTN4
zinc II ion transmembrane import (GO:0071578)	2019-02-07	0.258491	0.743983	0	0	2.02562	2.74045	SLC39A6;SLC39A10
negative regulation of cardiocyte differentiation (GO:1905208)	2019-02-07	0.258491	0.743564	0	0	2.02562	2.74045	FZD7;FRS2
retrograde transport, vesicle recycling within Golgi (GO:0000301)	2019-02-07	0.258491	0.743145	0	0	2.02562	2.74045	GOLGA5;COG4
positive regulation of tumor necrosis factor-mediated signaling pathway (GO:1903265)	2019-02-07	0.258491	0.742726	0	0	2.02562	2.74045	ADAM17;CPNE1
regulation of glucocorticoid receptor signaling pathway (GO:2000322)	2019-02-07	0.258491	0.742308	0	0	2.02562	2.74045	CRY1;CLOCK
thiamine-containing compound metabolic process (GO:0042723)	2019-02-07	0.258491	0.741891	0	0	2.02562	2.74045	TPK1;SLC19A2
positive regulation of mRNA binding (GO:1902416)	2019-02-07	0.258491	0.741474	0	0	2.02562	2.74045	FMR1;EIF4G1
negative regulation of transporter activity (GO:0032410)	2019-02-07	0.258491	0.741057	0	0	2.02562	2.74045	WWP2;CTTNBP2NL
hyaluronan biosynthetic process (GO:0030213)	2019-02-07	0.258491	0.740641	0	0	2.02562	2.74045	ABCC5;HAS2
positive regulation of interleukin-5 production (GO:0032754)	2019-02-07	0.258491	0.740226	0	0	2.02562	2.74045	RARA;GATA3
negative regulation of glycogen metabolic process (GO:0070874)	2019-02-07	0.258491	0.73981	0	0	2.02562	2.74045	GSK3B;PASK
activation of cysteine-type endopeptidase activity involved in apoptotic process by cytochrome c (GO:0008635)	2019-02-07	0.258491	0.739396	0	0	2.02562	2.74045	APAF1;CASP3
tetrahydrofolate interconversion (GO:0035999)	2019-02-07	0.258491	0.738981	0	0	2.02562	2.74045	MTHFD1;SHMT1
fatty acid elongation, monounsaturated fatty acid (GO:0034625)	2019-02-07	0.258491	0.738568	0	0	2.02562	2.74045	ELOVL5;ELOVL6
proline metabolic process (GO:0006560)	2019-02-07	0.258491	0.738154	0	0	2.02562	2.74045	ALDH18A1;PRODH
regulation of microtubule binding (GO:1904526)	2019-02-07	0.258491	0.737742	0	0	2.02562	2.74045	ABL1;GTSE1
cellular response to platelet-derived growth factor stimulus (GO:0036120)	2019-02-07	0.258491	0.737329	0	0	2.02562	2.74045	MARS;HAS2
positive regulation of type I interferon-mediated signaling pathway (GO:0060340)	2019-02-07	0.258491	0.736917	0	0	2.02562	2.74045	TRIM6;WNT5A
regulation of glycogen (starch) synthase activity (GO:2000465)	2019-02-07	0.258491	0.736506	0	0	2.02562	2.74045	EPM2AIP1;GSK3B
sensory organ morphogenesis (GO:0090596)	2019-02-07	0.258491	0.736095	0	0	2.02562	2.74045	COL5A1;COL5A2
regulation of Wnt signaling pathway, planar cell polarity pathway (GO:2000095)	2019-02-07	0.258491	0.735684	0	0	2.02562	2.74045	DAB2;DACT1
regulation of protein localization to centrosome (GO:1904779)	2019-02-07	0.258491	0.735274	0	0	2.02562	2.74045	GSK3B;APC
negative regulation of cardiac muscle tissue development (GO:0055026)	2019-02-07	0.258491	0.734865	0	0	2.02562	2.74045	FZD7;FRS2
amino acid import across plasma membrane (GO:0089718)	2019-02-07	0.258491	0.734455	0	0	2.02562	2.74045	SLC1A3;SLC7A2
negative regulation of necrotic cell death (GO:0060547)	2019-02-07	0.258491	0.734047	0	0	2.02562	2.74045	BIRC2;BIRC3
metanephric nephron tubule development (GO:0072234)	2019-02-07	0.258491	0.733638	0	0	2.02562	2.74045	PKD2;PKD1
cellular response to cholesterol (GO:0071397)	2019-02-07	0.258491	0.733231	0	0	2.02562	2.74045	SMO;GPLD1
folic acid transport (GO:0015884)	2019-02-07	0.258491	0.732823	0	0	2.02562	2.74045	SLC25A32;SLC19A1
negative regulation of cyclin-dependent protein serine/threonine kinase activity involved in G1/S transition of mitotic cell cycle (GO:0031658)	2019-02-07	0.258491	0.732416	0	0	2.02562	2.74045	CDK6;PTEN
positive regulation of neurological system process (GO:0031646)	2019-02-07	0.258491	0.73201	0	0	2.02562	2.74045	RNF10;PARD3
regulation of Cdc42 protein signal transduction (GO:0032489)	2019-02-07	0.258491	0.731604	0	0	2.02562	2.74045	NRP1;ABL1
regulation of cyclic nucleotide metabolic process (GO:0030799)	2019-02-07	0.258491	0.731198	0	0	2.02562	2.74045	PKD2;VEGFA
substrate-dependent cell migration, cell extension (GO:0006930)	2019-02-07	0.258491	0.730793	0	0	2.02562	2.74045	NRP1;SDCBP
cardiac muscle cell-cardiac muscle cell adhesion (GO:0086042)	2019-02-07	0.258491	0.730389	0	0	2.02562	2.74045	JUP;DSG2
regulation of entry of bacterium into host cell (GO:2000535)	2019-02-07	0.258491	0.729984	0	0	2.02562	2.74045	ITGAV;EXOC2
exonucleolytic trimming to generate mature 3'-end of 5.8S rRNA from tricistronic rRNA transcript (SSU-rRNA, 5.8S rRNA, LSU-rRNA) (GO:0000467)	2019-02-07	0.258491	0.729581	0	0	2.02562	2.74045	ERI1;ERI2
rRNA-containing ribonucleoprotein complex export from nucleus (GO:0071428)	2019-02-07	0.258491	0.729177	0	0	2.02562	2.74045	XPO1;ABCE1
exonucleolytic trimming involved in rRNA processing (GO:0000459)	2019-02-07	0.258491	0.728775	0	0	2.02562	2.74045	ERI1;ERI2
regulation of endocytic recycling (GO:2001135)	2019-02-07	0.258491	0.728372	0	0	2.02562	2.74045	ARHGAP1;SORL1
fatty acid elongation, unsaturated fatty acid (GO:0019368)	2019-02-07	0.258491	0.72797	0	0	2.02562	2.74045	ELOVL5;ELOVL6
regulation of extracellular matrix organization (GO:1903053)	2019-02-07	0.258491	0.727569	0	0	2.02562	2.74045	FAP;DDR2
oxaloacetate metabolic process (GO:0006107)	2019-02-07	0.258491	0.727168	0	0	2.02562	2.74045	STAT5B;ACLY
bone cell development (GO:0098751)	2019-02-07	0.258491	0.726767	0	0	2.02562	2.74045	MBD4;KIT
positive regulation of mast cell degranulation (GO:0043306)	2019-02-07	0.258491	0.726367	0	0	2.02562	2.74045	SNX4;GAB2
melanocyte differentiation (GO:0030318)	2019-02-07	0.258491	0.725967	0	0	2.02562	2.74045	MEF2C;KIT
vesicle transport along actin filament (GO:0030050)	2019-02-07	0.258491	0.725568	0	0	2.02562	2.74045	MYO5A;ACTN4
dolichyl diphosphate metabolic process (GO:0046465)	2019-02-07	0.258491	0.725169	0	0	2.02562	2.74045	DPAGT1;NUS1
nuclear body organization (GO:0030575)	2019-02-07	0.258491	0.72477	0	0	2.02562	2.74045	USPL1;ETS1
histone deacetylation (GO:0016575)	1937-07-01	0.260642	0.730399	0	0	1.34129	1.80351	REST;SIN3A;BRMS1L;MSL3;BAZ2A;TBL1X;RCOR1
axonal transport (GO:0098930)	1937-07-01	0.260642	0.729998	0	0	1.34129	1.80351	AP3M1;OPA1;FMR1;AP3D1;KIF1B;HIF1A;TRAK2
regulation of filopodium assembly (GO:0051489)	1937-07-01	0.260642	0.729598	0	0	1.34129	1.80351	NRP1;DOCK11;BCAS3;GAP43;FMR1;ARAP1;AGRN
regulation of kinase activity (GO:0043549)	17/102	0.266319	0.745081	0	0	1.18161	1.56335	PDGFRB;TSPYL2;RET;PDGFRA;VAC14;MERTK;SMG8;ERBB3;KIT;ERBB2;ROR1;ROR2;ECT2;EPHB4;EPHA3;EPHB3;DDR2
beta-catenin-TCF complex assembly (GO:1904837)	1931-06-01	0.26667	0.745653	0	0	1.3722	1.81369	TLE1;RBBP5;MYC;TCF7;CDC73;SMARCA4
activation of JUN kinase activity (GO:0007257)	1931-06-01	0.26667	0.745245	0	0	1.3722	1.81369	MAP2K4;DAXX;WNT5A;HACD3;MAP4K5;MAP3K11
regulation of ARF protein signal transduction (GO:0032012)	1931-06-01	0.26667	0.744837	0	0	1.3722	1.81369	APLP2;ARAP1;ARFGAP1;AGFG1;APPL1;ARFGAP2
regulation of protein polymerization (GO:0032271)	1931-06-01	0.26667	0.744429	0	0	1.3722	1.81369	RASA1;ABL1;ARHGAP18;ARHGAP28;CAMSAP1;CAMSAP2
positive regulation of cyclin-dependent protein serine/threonine kinase activity (GO:0045737)	1931-06-01	0.26667	0.744022	0	0	1.3722	1.81369	ADAM17;CCNT2;CCNT1;AKT1;PKD2;PKD1
regulation of megakaryocyte differentiation (GO:0045652)	1950-09-01	0.267505	0.745943	0	0	1.27614	1.68275	KMT2E;MOV10;MEF2C;SIN3A;PRMT1;RBBP5;KMT2C;WDR5;MYL9
non-recombinational repair (GO:0000726)	1950-09-01	0.267505	0.745536	0	0	1.27614	1.68275	POLA1;XRCC6;KDM2A;PAXIP1;XRCC5;LIG4;LIG3;BRCA1;PRPF19
negative regulation of intracellular signal transduction (GO:1902532)	26/162	0.268443	0.747742	0	0	1.13785	1.49641	PRKAA1;DDX3X;MSTN;USP10;WWC2;PDE3B;PTEN;PIK3R2;UBR2;UBR1;NOC2L;LIMD1;ARHGAP12;PREX1;SPRED1;DEPTOR;TMEM127;CPNE1;DAG1;AKT1;MARK3;MCL1;TLE1;TSC2;TRIM59;DEPDC5
Wnt signaling pathway, planar cell polarity pathway (GO:0060071)	15/89	0.268485	0.747453	0	0	1.19489	1.57123	SMURF1;FZD4;FZD7;CLTC;WNT5A;PRICKLE2;PRICKLE1;AP2A2;VANGL1;PSMD2;PSME3;PSME4;PSMD1;DVL3;ROR2
negative regulation of protein localization to membrane (GO:1905476)	2019-05-25	0.271939	0.756655	0	0	1.41794	1.8464	DAB2;PID1;CLTC;TMBIM1;PPFIA1
receptor clustering (GO:0043113)	2019-05-25	0.271939	0.756243	0	0	1.41794	1.8464	ITGA4;DLG3;DNAJA3;FLNA;AGRN
negative regulation of sequestering of calcium ion (GO:0051283)	2019-05-25	0.271939	0.755831	0	0	1.41794	1.8464	IBTK;F2R;PLCG2;PKD2;CHERP
positive regulation of DNA-templated transcription, elongation (GO:0032786)	2019-05-25	0.271939	0.75542	0	0	1.41794	1.8464	ELL;CTR9;THOC1;PAF1;CDC73
regulation of epidermal growth factor-activated receptor activity (GO:0007176)	2019-05-25	0.271939	0.755009	0	0	1.41794	1.8464	ADAM17;SHC1;TGFA;CBLB;CBL
negative regulation of oxidative stress-induced cell death (GO:1903202)	2019-05-25	0.271939	0.754598	0	0	1.41794	1.8464	NUP93;MAPK7;GPR37;AKT1;NFE2L2
positive regulation of dephosphorylation (GO:0035306)	2019-05-25	0.271939	0.754188	0	0	1.41794	1.8464	ANKLE2;CDCA2;RIPK3;DLC1;NSMF
limb development (GO:0060173)	2019-05-25	0.271939	0.753778	0	0	1.41794	1.8464	KAT2A;KREMEN1;IFT122;BMPR1B;PCSK5
positive regulation of vascular endothelial growth factor production (GO:0010575)	2019-05-25	0.271939	0.753369	0	0	1.41794	1.8464	ARNT;BRCA1;IL6ST;HIF1A;SULF2
mRNA splice site selection (GO:0006376)	2019-05-25	0.271939	0.75296	0	0	1.41794	1.8464	SETX;SF3A1;PRPF39;CELF1;SFSWAP
camera-type eye development (GO:0043010)	2019-05-25	0.271939	0.752552	0	0	1.41794	1.8464	FBN2;TENM3;IFT122;VEGFA;FBN1
very long-chain fatty acid biosynthetic process (GO:0042761)	2019-03-13	0.274275	0.758605	0	0	1.63608	2.11647	ELOVL5;ELOVL6;HACD3
regulation of glucose import in response to insulin stimulus (GO:2001273)	2019-03-13	0.274275	0.758194	0	0	1.63608	2.11647	PID1;PIK3R3;PIK3R2
positive regulation of glycogen biosynthetic process (GO:0045725)	2019-03-13	0.274275	0.757784	0	0	1.63608	2.11647	EPM2AIP1;AKT2;AKT1
regulation of triglyceride biosynthetic process (GO:0010866)	2019-03-13	0.274275	0.757374	0	0	1.63608	2.11647	SIK1;LDLR;GPLD1
placenta development (GO:0001890)	2019-03-13	0.274275	0.756964	0	0	1.63608	2.11647	CUL7;PTK2;E2F7
regulation of production of miRNAs involved in gene silencing by miRNA (GO:1903798)	2019-03-13	0.274275	0.756555	0	0	1.63608	2.11647	MAP2K1;LIN28A;MYCN
positive regulation of endothelial cell chemotaxis (GO:2001028)	2019-03-13	0.274275	0.756146	0	0	1.63608	2.11647	SEMA5A;P2RX4;VEGFA
positive regulation of protein complex disassembly (GO:0043243)	2019-03-13	0.274275	0.755738	0	0	1.63608	2.11647	SETX;UVRAG;SMCR8
pathway-restricted SMAD protein phosphorylation (GO:0060389)	2019-03-13	0.274275	0.75533	0	0	1.63608	2.11647	USP15;TGFBR1;TGFBR2
alpha-linolenic acid metabolic process (GO:0036109)	2019-03-13	0.274275	0.754923	0	0	1.63608	2.11647	ELOVL5;ACSL1;FADS1
response to UV-B (GO:0010224)	2019-03-13	0.274275	0.754516	0	0	1.63608	2.11647	MFAP4;MME;MSH2
phosphate ion transport (GO:0006817)	2019-03-13	0.274275	0.754109	0	0	1.63608	2.11647	SLC20A2;SLC20A1;SLC37A4
synaptic vesicle localization (GO:0097479)	2019-03-13	0.274275	0.753703	0	0	1.63608	2.11647	KIF5B;SPG11;DNM2
B cell activation involved in immune response (GO:0002312)	2019-03-13	0.274275	0.753298	0	0	1.63608	2.11647	MSH6;MSH2;LIG4
toll-like receptor 9 signaling pathway (GO:0034162)	2019-03-13	0.274275	0.752892	0	0	1.63608	2.11647	TRAF6;PIK3R4;PIK3C3
regulation of oxidoreductase activity (GO:0051341)	2019-03-13	0.274275	0.752488	0	0	1.63608	2.11647	DLC1;ABL1;ATP7A
RNA interference (GO:0016246)	2019-03-13	0.274275	0.752083	0	0	1.63608	2.11647	CELF1;AGO2;DROSHA
mammary gland epithelium development (GO:0061180)	2019-03-13	0.274275	0.751679	0	0	1.63608	2.11647	AKT2;AKT1;JAK2
negative regulation of cartilage development (GO:0061037)	2019-03-13	0.274275	0.751276	0	0	1.63608	2.11647	SNAI2;SOX9;TGFBR1
amyloid precursor protein metabolic process (GO:0042982)	2019-03-13	0.274275	0.750873	0	0	1.63608	2.11647	APH1A;NCSTN;PSEN1
regulation of cellular carbohydrate metabolic process (GO:0010675)	2019-03-13	0.274275	0.75047	0	0	1.63608	2.11647	SIK3;PASK;PDK1
response to iron ion (GO:0010039)	2019-03-13	0.274275	0.750068	0	0	1.63608	2.11647	SLC11A2;ACO1;HIF1A
DNA replication-independent nucleosome organization (GO:0034724)	2019-03-13	0.274275	0.749666	0	0	1.63608	2.11647	ATRX;IPO4;CABIN1
regulation of biomineral tissue development (GO:0070167)	2019-03-13	0.274275	0.749265	0	0	1.63608	2.11647	NBR1;SOX9;DDR2
positive regulation of skeletal muscle tissue development (GO:0048643)	2019-03-13	0.274275	0.748864	0	0	1.63608	2.11647	MEF2C;GPC1;FAM129B
positive regulation of actin nucleation (GO:0051127)	2019-03-13	0.274275	0.748464	0	0	1.63608	2.11647	CYFIP1;NCKAP1;ABI2
positive regulation of transforming growth factor beta receptor signaling pathway (GO:0030511)	2019-04-19	0.275401	0.751135	0	0	1.49257	1.9247	SDCBP;ADAM17;DAB2;SNW1
organelle fusion (GO:0048284)	2019-04-19	0.275401	0.750734	0	0	1.49257	1.9247	AFG3L2;OPA1;MFN1;MFN2
sulfur compound transport (GO:0072348)	2019-04-19	0.275401	0.750333	0	0	1.49257	1.9247	SLC5A6;SLC6A6;RACGAP1;SLC19A2
morphogenesis of an epithelium (GO:0002009)	2019-04-19	0.275401	0.749932	0	0	1.49257	1.9247	TIMELESS;LIN7C;VCL;ARHGAP12
endocardial cushion development (GO:0003197)	2019-04-19	0.275401	0.749532	0	0	1.49257	1.9247	ACVRL1;HEYL;SOX9;TBX2
regulation of mitochondrial fission (GO:0090140)	2019-04-19	0.275401	0.749133	0	0	1.49257	1.9247	VPS35;MIEF1;DNM1L;MYO19
osteoclast differentiation (GO:0030316)	2019-04-19	0.275401	0.748734	0	0	1.49257	1.9247	FARP2;SBNO2;GAB2;MAPK14
intracellular estrogen receptor signaling pathway (GO:0030520)	2019-04-19	0.275401	0.748335	0	0	1.49257	1.9247	RBFOX2;NCOA6;DDX54;TRIP4
striated muscle cell differentiation (GO:0051146)	2019-04-19	0.275401	0.747937	0	0	1.49257	1.9247	MEF2C;MYEF2;SDC1;SIK1
mitochondrial calcium ion homeostasis (GO:0051560)	2019-04-19	0.275401	0.747539	0	0	1.49257	1.9247	LETM1;AFG3L2;RAP1GDS1;PDZD8
positive regulation of transcription regulatory region DNA binding (GO:2000679)	2019-04-19	0.275401	0.747142	0	0	1.49257	1.9247	TRIM6;TRAF6;GATA3;FAM129B
triglyceride biosynthetic process (GO:0019432)	2019-04-19	0.275401	0.746745	0	0	1.49257	1.9247	DGAT2;GPAM;MOGAT2;LPIN2
positive regulation of cellular response to transforming growth factor beta stimulus (GO:1903846)	2019-04-19	0.275401	0.746348	0	0	1.49257	1.9247	SDCBP;ADAM17;DAB2;SNW1
positive regulation of axon extension (GO:0045773)	2019-04-19	0.275401	0.745952	0	0	1.49257	1.9247	SEMA5A;NRP1;L1CAM;VEGFA
NADP metabolic process (GO:0006739)	2019-04-19	0.275401	0.745556	0	0	1.49257	1.9247	PGM2;PHACTR1;PGD;DDR2
negative regulation of double-strand break repair (GO:2000780)	2019-04-19	0.275401	0.745161	0	0	1.49257	1.9247	FBXO18;UBR5;TRIP12;POLK
production of small RNA involved in gene silencing by RNA (GO:0070918)	2019-04-19	0.275401	0.744766	0	0	1.49257	1.9247	ZC3H7A;AGO2;DROSHA;PUM1
acylglycerol biosynthetic process (GO:0046463)	2019-04-19	0.275401	0.744372	0	0	1.49257	1.9247	DGAT2;GPAM;MOGAT2;LPIN2
positive regulation of protein localization to plasma membrane (GO:1903078)	1944-08-01	0.275521	0.7443	0	0	1.28903	1.66168	ITGB1;PRKCI;KIF5B;ARHGEF16;AKT1;SPTBN1;EPHA3;NKD2
branching morphogenesis of an epithelial tube (GO:0048754)	1944-08-01	0.275521	0.743906	0	0	1.28903	1.66168	NRP1;COL4A1;MYC;SIX1;PKD2;PKD1;TGFBR2;VEGFA
negative regulation of protein metabolic process (GO:0051248)	1944-08-01	0.275521	0.743513	0	0	1.28903	1.66168	SF3B3;EDNRB;EIF2AK1;FLNA;ITGAV;MDM4;LDLR;AZIN1
endocytosis (GO:0006897)	41/264	0.276116	0.744724	0	0	1.10105	1.41698	NLGN3;CLTC;RHOBTB3;PIK3C2A;TM9SF4;CORO1C;SNX4;HSPH1;DPYSL2;MICALL1;PACSIN2;ATP6V1H;PIP5K1C;LDLR;ATP9B;SNX5;CSNK1G3;ANXA1;NCOA3;M6PR;TSC2;CSNK1D;DNAJC13;MERTK;RBSN;SORL1;IGF2R;MIB1;DNM2;GAK;MYO1E;SNX18;HEATR5A;HEATR5B;DLC1;RHOJ;RIN3;HYOU1;PIK3C3;LRP12;CSNK1G1
cellular response to organic cyclic compound (GO:0071407)	22/136	0.276837	0.746276	0	0	1.14686	1.47294	EGR1;MBD4;MEF2C;BLM;DHX8;JUP;TIPARP;SHMT1;NCOA3;MSN;ADCY3;BRCA1;PKD2;SPIDR;ACTB;FAM210B;IMPACT;P2RX4;CASP3;NRIP1;SPP1;CTNNA1
regulation of tumor necrosis factor-mediated signaling pathway (GO:0010803)	1957-10-01	0.278427	0.750165	0	0	1.2438	1.59033	IKBKB;ADAM17;CHUK;SPPL2B;SPHK1;SPPL2A;CPNE1;TAX1BP1;BIRC2;BIRC3
regulation of endothelial cell migration (GO:0010594)	1970-12-01	0.278477	0.749904	0	0	1.21537	1.55376	ACVRL1;NRP1;BCAS3;WNT5A;KRIT1;ABL1;PTPRM;GATA3;ETS1;GPLD1;PTK2;VEGFA
negative regulation of cell cycle G2/M phase transition (GO:1902750)	1970-12-01	0.278477	0.749509	0	0	1.21537	1.55376	USP47;FZR1;PSMD2;PSME3;CHEK1;PSME4;PLK1;CUL1;PSMD1;BRCA1;DTL;CDC14B
regulation of DNA repair (GO:0006282)	1938-07-01	0.283831	0.763515	0	0	1.30599	1.64474	PARG;EYA1;EYA3;UBR5;TRIP12;BRCA1;POLH
positive regulation of stress fiber assembly (GO:0051496)	1938-07-01	0.283831	0.763113	0	0	1.30599	1.64474	NRP1;PXN;LPAR1;ABL1;NF2;PPM1F;TGFBR1
negative regulation of Ras protein signal transduction (GO:0046580)	1938-07-01	0.283831	0.762711	0	0	1.30599	1.64474	RASA3;RASA1;DLC1;SPRY4;RASA2;MFN2;TNFAIP1
nucleotide-excision repair, DNA incision, 5'-to lesion (GO:0006296)	1938-07-01	0.283831	0.76231	0	0	1.30599	1.64474	POLD3;CUL4A;DDB1;PARP1;ERCC3;GTF2H4;CUL4B
myelination (GO:0042552)	1938-07-01	0.283831	0.761909	0	0	1.30599	1.64474	EIF2B5;GPC1;PARD3;PLP1;SBF2;FAM126A;TNFRSF21
regulation of cell motility (GO:2000145)	18/110	0.285098	0.764908	0	0	1.16013	1.45587	HACE1;SERPINE2;ARHGAP18;GATA3;CDK6;ERBB3;AKT2;ERBB2;ENPP2;ABL1;AKT1;PLXNB2;FLNA;AMOTL2;RAF1;CRK;TRIM32;PLXNA4
myeloid leukocyte differentiation (GO:0002573)	1951-09-01	0.287515	0.770988	0	0	1.25112	1.5595	FARP2;SBNO2;PARP1;KIT;MYH9;GAB2;MAPK14;TGFBR2;VEGFA
regulation of bone mineralization (GO:0030500)	1951-09-01	0.287515	0.770583	0	0	1.25112	1.5595	FBN2;MEF2C;NBR1;TMEM119;ANO6;BCOR;BMPR1B;ACVR2A;DDR2
oligosaccharide metabolic process (GO:0009311)	1964-11-01	0.287648	0.770533	0	0	1.21854	1.51832	GALNT7;FUT8;B4GALT1;GALNT4;GALNT1;ST3GAL4;ST6GALNAC3;ST6GALNAC4;ST3GAL1;ST3GAL2;ST6GALNAC6
regulation of proteolysis (GO:0030162)	1964-11-01	0.287648	0.770129	0	0	1.21854	1.51832	DNAJC1;ITCH;SERPINE2;ASPH;FBXW11;BTBD3;PLK1;AKT1;BTRC;OGT;TRIM32
negative regulation of dephosphorylation (GO:0035305)	1964-11-01	0.287648	0.769725	0	0	1.21854	1.51832	PPP1R15A;FARP1;CSRNP2;SPRED1;PPP1R12A;ELL;DLG3;CHORDC1;GPATCH2;CEP192;RRP1B
negative regulation of neuron apoptotic process (GO:0043524)	1964-11-01	0.287648	0.769322	0	0	1.21854	1.51832	PRKCI;MEF2C;BHLHB9;SIX4;MSH2;ERBB3;RASA1;F2R;SIX1;LIG4;HIF1A
positive regulation of cell projection organization (GO:0031346)	1964-11-01	0.287648	0.768919	0	0	1.21854	1.51832	RET;SCARB2;CAMK2B;SETX;PRKCI;TENM3;PTK7;WNT5A;PLXNB2;ARHGAP35;EPHA3
ribosomal large subunit biogenesis (GO:0042273)	1964-11-01	0.287648	0.768516	0	0	1.21854	1.51832	BOP1;RSL1D1;LAS1L;PES1;NOP2;SURF6;HEATR3;NOC2L;SDAD1;WDR12;MDN1
Fc receptor signaling pathway (GO:0038093)	29/184	0.28794	0.768895	0	0	1.1174	1.39116	SHC1;CUL1;PIK3R2;IKBKB;MAPK9;PPP3R1;NRAS;PSMD2;PLCG2;PSMD1;PLCG1;BTRC;MAP3K7;PAK2;MAP2K4;JUN;MAP3K1;CHUK;FBXW11;NFATC3;GAB2;PIK3CA;PSME3;TRAF6;PSME4;KIT;TAB3;TAB1;SOS1
neuron projection morphogenesis (GO:0048812)	26/164	0.290408	0.775079	0	0	1.12397	1.38976	NCKAP1;DOCK7;PTEN;IQGAP1;FLRT3;BTBD3;CPNE1;SLITRK6;SRGAP2;ATP7A;EPHB3;MEF2A;FARP1;ANKRD27;LUM;NCOA3;EIF2AK4;DNM2;AFG3L2;IMPACT;STK25;PARD3;STK26;TAOK2;TNIK;KIF20B
alpha-amino acid metabolic process (GO:1901605)	1932-06-01	0.292366	0.779898	0	0	1.32932	1.63472	STAT5B;MTRR;MTHFD1;DPEP1;ATP7A;MUT
termination of RNA polymerase I transcription (GO:0006363)	1932-06-01	0.292366	0.779491	0	0	1.32932	1.63472	TAF1B;DMTF1;ERCC3;POLR1A;POLR1B;GTF2H4
liver development (GO:0001889)	1932-06-01	0.292366	0.779084	0	0	1.32932	1.63472	RARG;RARA;RARB;PKD2;E2F7;CCDC40
positive regulation of bone mineralization (GO:0030501)	1932-06-01	0.292366	0.778677	0	0	1.32932	1.63472	FBN2;MEF2C;TMEM119;ANO6;BMPR1B;ACVR2A
protein destabilization (GO:0031648)	1932-06-01	0.292366	0.778271	0	0	1.32932	1.63472	NCLN;FBXW11;PLK1;BTRC;SENP2;CDC73
regulation of Notch signaling pathway (GO:0008593)	1971-12-01	0.295552	0.78634	0	0	1.19826	1.46057	PRKCI;MMP14;TSPAN14;POGLUT1;JAG1;SNW1;MAML2;POFUT1;WWP2;HIF1AN;PEAR1;FAM129B
negative regulation of cell differentiation (GO:0045596)	24/151	0.295722	0.786384	0	0	1.12684	1.37286	ANKRD26;JAG1;WNT5A;CTR9;PTEN;GATA3;LIMD1;FOXO1;ZFP36L2;VASN;CDC73;TGFBR1;PTBP1;CDK6;COL5A1;SUFU;COL5A2;NBR1;SNAI2;PAF1;ITGAV;SOX9;SKIL;RUNX1T1
amide biosynthetic process (GO:0043604)	1945-08-01	0.297177	0.78984	0	0	1.26039	1.52939	SLC25A15;ARG2;SMPD4;CERS6;SGMS1;ASNS;PCSK5;CERS2
regulation of dendrite morphogenesis (GO:0048814)	1945-08-01	0.297177	0.789429	0	0	1.26039	1.52939	CUL7;FBXW8;FMR1;CAPRIN1;GORASP1;NEDD4;NSMF;TNIK
regulation of intracellular pH (GO:0051453)	1945-08-01	0.297177	0.789018	0	0	1.26039	1.52939	SLC4A7;SLC26A2;VPS33A;SLC9A8;CHORDC1;SLC9A9;SLC4A2;TM9SF4
positive regulation of actin filament bundle assembly (GO:0032233)	1945-08-01	0.297177	0.788608	0	0	1.26039	1.52939	NRP1;PXN;LPAR1;ABL1;NF2;SYNPO;PPM1F;TGFBR1
positive regulation of viral process (GO:0048524)	1945-08-01	0.297177	0.788198	0	0	1.26039	1.52939	DDB1;CTDP1;STAU1;CCNT1;POLR2A;POLR2B;NELFA;HACD3
myeloid cell differentiation (GO:0030099)	1945-08-01	0.297177	0.787788	0	0	1.26039	1.52939	KMT2E;HSPA9;NCOA6;CASP3;KAT6A;KIT;TET2;JAK2
positive regulation of viral life cycle (GO:1903902)	1945-08-01	0.297177	0.787379	0	0	1.26039	1.52939	TOP2A;DDB1;DDX3X;CNOT7;STAU1;FMR1;ADAR;HACD3
generation of neurons (GO:0048699)	21/131	0.297657	0.788242	0	0	1.13651	1.37724	YAP1;NRP1;MTPN;MAP2K1;MEF2C;MYEF2;AUTS2;FZD4;USP9X;FZD7;SEMA3A;WNT5A;DOCK7;SIX1;ELP3;THOC2;NIF3L1;CDK6;SIX4;CASP3;LRP12
regulation of cytokine-mediated signaling pathway (GO:0001959)	15/91	0.298428	0.789873	0	0	1.16863	1.41314	CHUK;IFNGR1;SPPL2B;SPHK1;SPPL2A;LIFR;IKBKB;TAX1BP1;JAK2;ABCE1;BIRC2;TRIM44;JAK1;IFNAR1;BIRC3
regulation of Ras protein signal transduction (GO:0046578)	15/91	0.298428	0.789464	0	0	1.16863	1.41314	APLP2;SPRY4;ARHGAP17;ARAP1;FOXM1;ARFGAP1;ARFGAP2;RASA3;RASA1;RASA2;MFN2;RAF1;OGT;AGFG1;APPL1
protein import into nucleus, translocation (GO:0000060)	2019-05-26	0.300945	0.795712	0	0	1.3634	1.63721	AKT1;TNPO1;RANBP6;IPO4;IPO5
glial cell differentiation (GO:0010001)	2019-05-26	0.300945	0.7953	0	0	1.3634	1.63721	EIF2B5;ERBB3;GPC1;PLP1;SOX8
negative regulation of gene expression, epigenetic (GO:0045814)	2019-05-26	0.300945	0.794888	0	0	1.3634	1.63721	DNMT1;DNMT3A;DNMT3B;BMI1;JARID2
regulation of protein ubiquitination involved in ubiquitin-dependent protein catabolic process (GO:2000058)	2019-05-26	0.300945	0.794477	0	0	1.3634	1.63721	TRIM39;SMURF1;PTEN;UBE3A;PTK2
positive regulation of glucose transport (GO:0010828)	2019-05-26	0.300945	0.794066	0	0	1.3634	1.63721	C2CD5;PRKCI;AKT2;AKT1;BRAF
ncRNA 3'-end processing (GO:0043628)	2019-05-26	0.300945	0.793656	0	0	1.3634	1.63721	ERI1;ELAC2;INTS2;INTS7;INTS6
positive regulation of Rho protein signal transduction (GO:0035025)	2019-05-26	0.300945	0.793246	0	0	1.3634	1.63721	GPR17;COL3A1;F2R;LPAR1;ROBO1
regulation of vascular smooth muscle cell proliferation (GO:1904705)	2019-05-26	0.300945	0.792837	0	0	1.3634	1.63721	JUN;MEF2C;FGF9;MMP2;MFN2
signal peptide processing (GO:0006465)	2019-05-26	0.300945	0.792427	0	0	1.3634	1.63721	SPCS3;SPPL2B;PROS1;SPPL2A;PCSK5
protein localization to cell periphery (GO:1990778)	19/118	0.302966	0.797336	0	0	1.14156	1.36318	JUP;SMURF1;DENND4C;MYO5A;LIN7C;FAM126A;NKD2;IKBKB;GAK;EFR3A;TSPAN14;PACS1;SLMAP;FLNA;TNIK;RAPGEF6;SPTBN1;RAB8B;CLASP2
positive regulation of intracellular signal transduction (GO:1902533)	72/480	0.303253	0.797681	0	0	1.06345	1.2689	RET;SEMA5A;ITGB1;HIP1;GOLT1B;SLC44A2;EDA2R;IKBKB;RPTOR;GJA1;TBK1;FGF9;CPNE1;SOX9;JAK2;DNM1L;MAP3K7;EPHB4;EPHB3;PDGFRB;PDGFRA;TRIM62;GPR37;MIOS;CHUK;F2R;WNT5A;GAB1;FRS2;ACTN4;ZDHHC17;TGFBR1;TRAF7;PIK3CA;TRAF6;KIT;ROR1;SMCR8;ROR2;BIRC2;EPHA3;BIRC3;DDR2;BECN1;SEH1L;SHC1;SLC20A1;LPAR1;PIK3R2;GATA3;ATP2C1;CBL;WDR24;BCLAF1;BCL2L11;DHX33;ERBB3;ERBB2;FLNA;RICTOR;ECT2;TRIM44;MAP3K3;PLK2;MERTK;PUM1;PTK2;VE…
positive regulation of neuron projection development (GO:0010976)	16/98	0.303652	0.798318	0	0	1.1575	1.37959	ITSN2;SCARB2;RET;CAMK2B;PRKCI;TENM3;SMURF1;WNT5A;ARHGAP35;ROBO1;SETX;PTK7;PLAA;PLXNB2;EPHA3;PLXNA4
inorganic anion transmembrane transport (GO:0098661)	1965-11-01	0.305771	0.803474	0	0	1.19979	1.42166	CLCN7;CLIC4;SLC26A2;SLC12A4;SLC20A2;SLC20A1;SLC1A3;ANO6;SLC37A4;CLCN3;CLCN2
dephosphorylation (GO:0016311)	20/125	0.306821	0.80582	0	0	1.13435	1.34022	PTPRU;MTMR2;MTMR3;PPP1R12A;CTDP1;FBXW11;PTEN;PTPRM;PPP2R2A;PPP2R5D;MTMR4;DUSP9;MTMR6;DUSP6;CDC14B;CTTNBP2NL;DUSP7;PPP1CB;DUSP11;BTRC
homotypic cell-cell adhesion (GO:0034109)	1939-07-01	0.307485	0.807149	0	0	1.27251	1.5007	PDGFRA;UBASH3B;FLNA;MYH9;MYL9;ACTB;VCL
regulation of cellular pH (GO:0030641)	1939-07-01	0.307485	0.806734	0	0	1.27251	1.5007	SLC4A7;SLC26A2;SLC9A8;CHORDC1;SLC9A9;SLC4A2;TM9SF4
telomere maintenance (GO:0000723)	1952-09-01	0.307903	0.807416	0	0	1.22706	1.44544	POLD3;CTC1;RTEL1;XRCC6;PARP1;XRCC5;SMC5;DNA2;TELO2
cellular polysaccharide catabolic process (GO:0044247)	2019-04-20	0.309089	0.810108	0	0	1.41794	1.66484	PYGB;PGM2;PHKA1;PGM1
endoplasmic reticulum mannose trimming (GO:1904380)	2019-04-20	0.309089	0.809693	0	0	1.41794	1.66484	SEL1L;UGGT2;RNF185;UGGT1
regulation of DNA-templated transcription, elongation (GO:0032784)	2019-04-20	0.309089	0.809277	0	0	1.41794	1.66484	ELL;THOC1;IWS1;CCAR2
regulation of response to cytokine stimulus (GO:0060759)	2019-04-20	0.309089	0.808862	0	0	1.41794	1.66484	MAPK7;WNT5A;LIFR;MAP2K5
growth hormone receptor signaling pathway (GO:0060396)	2019-04-20	0.309089	0.808448	0	0	1.41794	1.66484	STAT5B;PXN;JAK2;PTK2
regulation of toll-like receptor signaling pathway (GO:0034121)	2019-04-20	0.309089	0.808033	0	0	1.41794	1.66484	OTUD4;BIRC2;LGR4;BIRC3
inositol phosphate-mediated signaling (GO:0048016)	2019-04-20	0.309089	0.80762	0	0	1.41794	1.66484	PPP3R1;DHX8;NFATC3;NFATC4
vesicle cytoskeletal trafficking (GO:0099518)	2019-04-20	0.309089	0.807206	0	0	1.41794	1.66484	KIF5B;MYO5A;ACTN4;TRAK2
regulation of fibroblast growth factor receptor signaling pathway (GO:0040036)	2019-04-20	0.309089	0.806793	0	0	1.41794	1.66484	GPC1;SPRY4;DUSP6;SULF2
chondroitin sulfate biosynthetic process (GO:0030206)	2019-04-20	0.309089	0.806381	0	0	1.41794	1.66484	VCAN;CHPF;CHSY1;BGN
positive regulation of interleukin-2 production (GO:0032743)	2019-04-20	0.309089	0.805969	0	0	1.41794	1.66484	ANXA1;TRAF6;MAP3K7;SPTBN1
ureteric bud morphogenesis (GO:0060675)	2019-04-20	0.309089	0.805557	0	0	1.41794	1.66484	MYC;SIX1;GATA3;PKD2
phosphatidylcholine metabolic process (GO:0046470)	1972-12-01	0.312909	0.815097	0	0	1.18161	1.37285	SLC27A1;PCYT1B;PCYT1A;SLC44A1;SLC44A2;STARD7;LPCAT1;ENPP2;PLA2G4A;PLA2G6;LPIN2;GPLD1
peptidyl-cysteine modification (GO:0018198)	2019-02-08	0.314432	0.818646	0	0	1.77242	2.05067	TMX3;RAB6A
biomineral tissue development (GO:0031214)	2019-02-08	0.314432	0.818228	0	0	1.77242	2.05067	FAM20A;DDR2
lipoprotein transport (GO:0042953)	2019-02-08	0.314432	0.817811	0	0	1.77242	2.05067	MIA3;ZDHHC17
positive regulation of isotype switching (GO:0045830)	2019-02-08	0.314432	0.817395	0	0	1.77242	2.05067	PAXIP1;TFRC
translocation of molecules into host (GO:0044417)	2019-02-08	0.314432	0.816979	0	0	1.77242	2.05067	THOC1;THOC2
cardiolipin biosynthetic process (GO:0032049)	2019-02-08	0.314432	0.816563	0	0	1.77242	2.05067	SLC27A1;PLA2G6
negative regulation of glucose import (GO:0046325)	2019-02-08	0.314432	0.816148	0	0	1.77242	2.05067	PID1;GRB10
regulation of T cell mediated immunity (GO:0002709)	2019-02-08	0.314432	0.815733	0	0	1.77242	2.05067	RIPK3;ZBTB1
protein localization to microtubule (GO:0035372)	2019-02-08	0.314432	0.815318	0	0	1.77242	2.05067	CHAMP1;KIF20B
sequestering of extracellular ligand from receptor (GO:0035581)	2019-02-08	0.314432	0.814904	0	0	1.77242	2.05067	FBN2;FBN1
cellular response to UV-B (GO:0071493)	2019-02-08	0.314432	0.81449	0	0	1.77242	2.05067	MFAP4;MME
isoprenoid metabolic process (GO:0006720)	2019-02-08	0.314432	0.814077	0	0	1.77242	2.05067	GGPS1;PDSS1
regulation of cytoplasmic transport (GO:1903649)	2019-02-08	0.314432	0.813664	0	0	1.77242	2.05067	MAP2K1;DNAJC13
bundle of His cell to Purkinje myocyte communication (GO:0086069)	2019-02-08	0.314432	0.813252	0	0	1.77242	2.05067	JUP;DSG2
insulin metabolic process (GO:1901142)	2019-02-08	0.314432	0.81284	0	0	1.77242	2.05067	CPD;IDE
central nervous system myelination (GO:0022010)	2019-02-08	0.314432	0.812428	0	0	1.77242	2.05067	PLP1;PTEN
positive regulation of metanephros development (GO:0072216)	2019-02-08	0.314432	0.812017	0	0	1.77242	2.05067	RET;MYC
genetic imprinting (GO:0071514)	2019-02-08	0.314432	0.811606	0	0	1.77242	2.05067	PRMT7;DNMT3A
histone H4 deacetylation (GO:0070933)	2019-02-08	0.314432	0.811196	0	0	1.77242	2.05067	REST;RCOR1
regulation of type B pancreatic cell development (GO:2000074)	2019-02-08	0.314432	0.810786	0	0	1.77242	2.05067	GSK3B;CLOCK
inositol phosphate catabolic process (GO:0071545)	2019-02-08	0.314432	0.810377	0	0	1.77242	2.05067	INPP1;PTEN
catecholamine catabolic process (GO:0042424)	2019-02-08	0.314432	0.809968	0	0	1.77242	2.05067	MOXD1;MAOA
positive regulation of mitochondrial membrane permeability involved in apoptotic process (GO:1902110)	2019-02-08	0.314432	0.809559	0	0	1.77242	2.05067	ATF2;RHOT1
short-chain fatty acid catabolic process (GO:0019626)	2019-02-08	0.314432	0.809151	0	0	1.77242	2.05067	MUT;ACADS
asymmetric protein localization (GO:0008105)	2019-02-08	0.314432	0.808743	0	0	1.77242	2.05067	PARD3;GOPC
negative regulation of cilium assembly (GO:1902018)	2019-02-08	0.314432	0.808336	0	0	1.77242	2.05067	CCP110;CEP97
regulation of T-helper 2 cell differentiation (GO:0045628)	2019-02-08	0.314432	0.807929	0	0	1.77242	2.05067	ANXA1;RARA
regulation of amyloid fibril formation (GO:1905906)	2019-02-08	0.314432	0.807522	0	0	1.77242	2.05067	PSEN1;LDLR
mammary gland epithelial cell differentiation (GO:0060644)	2019-02-08	0.314432	0.807116	0	0	1.77242	2.05067	AKT2;AKT1
peptidyl-lysine monomethylation (GO:0018026)	2019-02-08	0.314432	0.80671	0	0	1.77242	2.05067	SETD2;EHMT1
glycerol-3-phosphate metabolic process (GO:0006072)	2019-02-08	0.314432	0.806305	0	0	1.77242	2.05067	GPAM;GPD2
aldehyde biosynthetic process (GO:0046184)	2019-02-08	0.314432	0.8059	0	0	1.77242	2.05067	KDM3A;DDR2
nose development (GO:0043584)	2019-02-08	0.314432	0.805495	0	0	1.77242	2.05067	SMCHD1;SIX4
viral mRNA export from host cell nucleus (GO:0046784)	2019-02-08	0.314432	0.805091	0	0	1.77242	2.05067	THOC1;THOC2
lipoprotein localization (GO:0044872)	2019-02-08	0.314432	0.804687	0	0	1.77242	2.05067	MIA3;ZDHHC17
arginine catabolic process (GO:0006527)	2019-02-08	0.314432	0.804284	0	0	1.77242	2.05067	ARG2;OAT
positive regulation of non-canonical Wnt signaling pathway (GO:2000052)	2019-02-08	0.314432	0.803881	0	0	1.77242	2.05067	DAB2;CSNK1D
succinate metabolic process (GO:0006105)	2019-02-08	0.314432	0.803478	0	0	1.77242	2.05067	STAT5B;SDHA
polyol biosynthetic process (GO:0046173)	2019-02-08	0.314432	0.803076	0	0	1.77242	2.05067	IPPK;PPIP5K2
regulation of cardiac muscle cell action potential involved in regulation of contraction (GO:0098909)	2019-02-08	0.314432	0.802674	0	0	1.77242	2.05067	CAMK2D;ATP2A2
[truncated: 2,323 more rows]

## Sheet: Sox10 DEGs
baseMean	log2FoldChange	lfcSE	stat	pvalue	padj	ExtrezID	GeneSymbol
6.63054	6.11472	2.04168	2.99495	0.00274493	0.0128038	208659	Fam20a
5.71476	5.91086	2.17654	2.71571	0.00661336	0.0270232	574402	Gpr17
5.47299	5.84534	2.13567	2.737	0.0062002	0.0256101	93711	Pcdhga3
4.73626	5.63784	2.23431	2.52331	0.0116257	0.0433949	16651	Sspn
4.70889	5.62511	2.21323	2.54159	0.0110351	0.0415203	11717	Ampd3
46.0593	5.5634	2.27182	2.44888	0.0143303	0.0516476	217294	BC006965
3.97217	5.38044	2.32923	2.30997	0.0208899	0.0703517	338535	E030013I19Rik
3.66425	5.26611	2.3971	2.19686	0.0280302	0.0897749	76117	Arhgap15
3.47721	5.19509	2.54948	2.03771	0.0415792	0.123835	18164	Nptx1
9.00544	5.13359	1.80763	2.83996	0.00451199	0.0195788	245368	Zfp300
3.14192	5.04627	2.53973	1.98693	0.0469298	0.136659	331004	Slc9a9
14.1824	4.86463	1.54716	3.14424	0.00166516	0.00830894	57014	Htr3b
7.03703	4.78046	1.97589	2.41939	0.0155464	0.0552692	319767	Atp10b
6.32584	4.47505	1.9543	2.28985	0.0220299	0.0733206	74563	Rasgef1c
5.55559	4.42417	2.02197	2.18805	0.028666	0.0914961	672763	Gm13710
6.06468	4.40839	1.9783	2.22838	0.0258555	0.08382	93713	Pcdhga5
5.07205	4.28357	2.17974	1.96518	0.0493939	0.142202	75718	Vwa5b1
8.59309	4.13581	1.63509	2.52941	0.0114255	0.0427332	72560	Naalad2
9.28921	4.09046	1.53151	2.67087	0.00756538	0.0302778	210162	Zkscan2
12.0674	4.07474	1.57107	2.59361	0.00949735	0.0365506	18256	Oc90
140.19	3.94027	0.961397	4.09848	4.15867e-05	0.000325938	11695	Alx4
8.34607	3.92327	1.71454	2.28824	0.0221238	0.0736038	53897	Gal3st1
11.6675	3.86353	1.36865	2.82288	0.0047594	0.0204405	14089	Fap
8.49249	3.76829	1.63348	2.30691	0.0210597	0.0707837	244416	Ppp1r3b
19.1199	3.73035	1.26276	2.95413	0.00313555	0.014346	226025	Trpm3
56.5059	3.70496	0.599442	6.18069	6.38216e-10	1.27957e-08	624367	Gm6498
31.761	3.68682	0.982206	3.75362	0.000174302	0.00114927	21802	Tgfa
7.75577	3.61412	1.69701	2.12971	0.0331959	0.10322	208795	Tmem63a
17.1937	3.57946	1.06762	3.35275	0.000800118	0.00440618	16164	Il13ra1
48.2467	3.56108	1.5976	2.22902	0.0258128	0.0837142	239250	Slitrk6
114.741	3.54778	0.445542	7.96283	1.68146e-15	6.35425e-14	241226	Itga8
16.022	3.54616	1.09355	3.24279	0.00118364	0.00619035	56517	Slc22a21
23.0779	3.50574	0.96316	3.63983	0.000272823	0.00170703	63873	Trpv4
8.24689	3.4795	1.53808	2.26224	0.0236824	0.0779373	170574	Sp7
50.8053	3.46276	1.44985	2.38835	0.0169241	0.0591865	14462	Gata3
27.884	3.4127	0.832066	4.10147	4.10528e-05	0.000322357	14756	Gpld1
39.8139	3.41075	0.752962	4.52978	5.90451e-06	5.63876e-05	14586	Gfra2
10.4655	3.40475	1.37711	2.4724	0.0134211	0.0490573	382421	Gm5176
10.3994	3.39726	1.37073	2.47844	0.0131957	0.0483815	64074	Smoc2
157.497	3.38084	0.439675	7.6894	1.4783e-14	5.14515e-13	13867	Erbb3
41.9731	3.36634	0.686197	4.9058	9.30476e-07	1.07059e-05	665113	Tnik
47.2985	3.29112	0.669615	4.91495	8.88066e-07	1.0232e-05	227485	Cdh19
39.3657	3.23005	0.711072	4.54251	5.55881e-06	5.34828e-05	83398	Ndst3
30.3558	3.20059	0.791508	4.04366	5.26235e-05	0.000400623	243362	Stard13
72.6464	3.19963	0.543433	5.88782	3.91334e-09	6.96949e-08	229474	Fhdc1
14.1415	3.16413	1.1228	2.81808	0.00483119	0.0207063	209692	Dhtkd1
15.1189	3.15806	1.33248	2.37006	0.0177853	0.0615811	13511	Dsg2
15.7703	3.10945	1.10047	2.82558	0.00471956	0.020315	233271	Luzp2
19.1648	3.09556	0.965988	3.20456	0.00135271	0.00692108	232345	A2m
309.883	3.09468	0.299648	10.3277	5.28041e-25	4.35465e-23	18606	Enpp2
17.1237	3.06207	1.2132	2.52396	0.0116041	0.0433432	78906	Misp
24.6143	3.03916	0.994359	3.0564	0.00224015	0.0107672	14675	Gna14
489.145	3.0252	0.282195	10.7202	8.17979e-27	8.10283e-25	23871	Ets1
9.36706	2.99613	1.33225	2.24892	0.0245175	0.080244	100504594	A630012P03Rik
25.3173	2.97301	0.896124	3.31763	0.000907834	0.00492963	11482	Acvrl1
8.43715	2.95299	1.41772	2.08291	0.0372597	0.11316	329650	Med12l
29.1703	2.94555	0.770044	3.82517	0.00013068	0.000888232	234515	Inpp4b
38.8236	2.91063	0.707385	4.11464	3.87781e-05	0.000306797	320363	D030045P18Rik
50.5592	2.88522	0.589288	4.89611	9.77537e-07	1.11859e-05	16401	Itga4
16.1863	2.8689	1.04611	2.74245	0.00609828	0.0252639	272322	Arntl2
85.9786	2.85698	0.490649	5.82286	5.7848e-09	9.99416e-08	14537	Gcnt1
47.3461	2.83686	0.597072	4.75128	2.02129e-06	2.15257e-05	20698	Sphk1
59.1821	2.82774	0.540711	5.22967	1.69817e-07	2.25627e-06	209039	Tns2
88.3929	2.81627	0.45628	6.17224	6.73271e-10	1.34662e-08	18795	Plcb1
102.897	2.80855	0.425275	6.60406	4.00038e-11	9.21189e-10	101351	Eogt
11.3722	2.79858	1.24498	2.24789	0.0245831	0.0804026	71774	Shroom1
72.8042	2.74594	0.518083	5.3002	1.15676e-07	1.57442e-06	19713	Ret
101.326	2.72435	0.432416	6.30029	2.9708e-10	6.15523e-09	17700	Mstn
88.8431	2.72162	0.48746	5.58326	2.36051e-08	3.68976e-07	75599	Pcdh1
17.7627	2.70691	1.05125	2.57496	0.0100253	0.0382858	432611	Dnaic2
23.2365	2.70323	0.891458	3.03237	0.00242646	0.0115369	100504486	Gdap10
665.173	2.69252	0.201969	13.3313	1.52201e-40	6.53333e-38	234779	Plcg2
8.75354	2.67235	1.34829	1.98203	0.0474756	0.137931	16952	Anxa1
52.3147	2.66058	0.613208	4.33878	1.43274e-05	0.00012473	17380	Mme
239.717	2.65702	0.324031	8.19992	2.40556e-16	9.58843e-15	17260	Mef2c
459.176	2.64239	1.13311	2.33198	0.0197019	0.0670385	11694	Alx3
12.5877	2.63728	1.20889	2.18156	0.029142	0.0927501	270118	Maml2
28.9277	2.63676	0.931661	2.83017	0.00465236	0.020058	12142	Prdm1
144.133	2.6238	0.376587	6.96733	3.23008e-12	8.52914e-11	20474	Six4
347.499	2.59127	0.312353	8.29595	1.0772e-16	4.43081e-15	216285	Alx1
19.4755	2.57757	0.943905	2.73075	0.00631901	0.0259982	240869	Zbtb37
9.3623	2.56492	1.30587	1.96414	0.0495141	0.142499	64817	Svep1
18.0365	2.55917	0.940222	2.72187	0.00649129	0.0266219	73989	4930452G13Rik
19.4762	2.54978	1.18087	2.15925	0.0308308	0.0970549	14180	Fgf9
36.7433	2.51516	0.77917	3.228	0.00124661	0.00645715	13479	Dpep1
294.291	2.50877	0.302256	8.30014	1.03985e-16	4.2877e-15	14048	Eya1
9.96108	2.50651	1.25226	2.0016	0.0453279	0.132803	229595	Adamtsl4
11.6834	2.50592	1.23926	2.0221	0.0431662	0.127744	242505	Rasef
100.764	2.48411	0.456227	5.44489	5.18377e-08	7.63922e-07	18162	Npr3
166.539	2.47522	0.364781	6.78548	1.15699e-11	2.8484e-10	21420	Tfap2c
62.4852	2.46699	0.655224	3.76511	0.000166477	0.00110538	623230	Tmem200b
105.712	2.45424	0.437587	5.60857	2.04002e-08	3.20676e-07	243743	Plxna4
53.5497	2.45334	0.581041	4.22233	2.41794e-05	0.000199305	225608	Sh3tc2
310.722	2.45239	0.314562	7.79621	6.37944e-15	2.2869e-13	18073	Nid1
84.0799	2.44116	0.575698	4.24035	2.23168e-05	0.000185596	18214	Ddr2
262.121	2.43467	0.284605	8.55456	1.18316e-17	5.31028e-16	214642	Cped1
207.167	2.42443	0.32794	7.39292	1.43636e-13	4.47787e-12	21386	Tbx3
102.804	2.41479	0.415587	5.81056	6.2263e-09	1.07017e-07	16775	Lama4
45.0237	2.41085	0.596614	4.04089	5.3249e-05	0.00040462	19142	Prss12
41.2522	2.41073	0.66028	3.65107	0.000261147	0.00164727	236899	Pcyt1b
17.2051	2.39997	1.20574	1.99046	0.0465404	0.135667	11847	Arg2
52.1188	2.38876	0.555306	4.3017	1.6949e-05	0.000144989	18783	Pla2g4a
55.9083	2.38464	0.592275	4.02623	5.66775e-05	0.000427404	236920	Stard8
47.414	2.37882	0.64504	3.68787	0.000226143	0.00145277	NA	Lrrc16a
80.4266	2.37259	0.50382	4.7092	2.48687e-06	2.59233e-05	16728	L1cam
282.835	2.3672	0.30114	7.86082	3.81642e-15	1.39499e-13	104099	Itga9
73.8293	2.35582	0.496219	4.74755	2.05893e-06	2.18847e-05	74030	Rin2
29.2962	2.34969	0.873995	2.68844	0.00717859	0.0289582	80905	Polh
21.513	2.34857	0.871148	2.69595	0.0070188	0.0284439	382066	Prdm10
31.664	2.33009	0.708431	3.28909	0.00100512	0.00539146	18679	Phka1
345.848	2.32912	0.292761	7.95569	1.7813e-15	6.70128e-14	13610	S1pr3
13.5755	2.32021	1.10662	2.09667	0.0360232	0.110189	240892	Dusp27
32.0442	2.31681	0.730471	3.17167	0.00151565	0.00764951	17289	Mertk
350.938	2.31383	0.246173	9.3992	5.49769e-21	3.25219e-19	13617	Ednra
39.7835	2.31188	0.656546	3.52127	0.000429482	0.00255416	16950	Loxl3
41.7433	2.30608	0.62673	3.67954	0.000233651	0.00149353	14806	Grik2
56.2379	2.30201	0.545611	4.21915	2.45227e-05	0.000201638	328949	Mcc
106.15	2.29983	0.395135	5.82038	5.87153e-09	1.01335e-07	268780	Egflam
54.8391	2.2997	0.543647	4.23014	2.33542e-05	0.000193264	50768	Dlc1
189.224	2.2917	0.307599	7.4503	9.31294e-14	2.94722e-12	319710	Frmd6
29.2209	2.28357	0.726519	3.14317	0.00167128	0.00832951	242050	Igsf10
66.1554	2.26621	0.501432	4.51947	6.1994e-06	5.88679e-05	NA	Gm17296
18.9742	2.25775	0.892199	2.53054	0.0113887	0.0426241	11796	Birc3
29.0924	2.25622	0.778131	2.89954	0.00373712	0.0166702	24001	Tiam2
28.7955	2.25285	0.778768	2.89284	0.00381779	0.0169848	98496	Pid1
16.595	2.25187	0.961299	2.34253	0.0191535	0.0654654	212114	Nhlrc3
33.7597	2.24872	0.694124	3.23965	0.00119677	0.00624733	237615	Ankrd52
54.7505	2.23973	0.557005	4.02103	5.79454e-05	0.000435201	21961	Tns1
19.4643	2.23048	0.953007	2.34046	0.0192599	0.0658019	268663	Cdhr2
13.9037	2.22808	1.03651	2.1496	0.0315868	0.0990438	NA	Adrbk2
553.52	2.22781	0.259803	8.57498	9.91025e-18	4.49614e-16	18616	Peg3
45.4314	2.22197	0.674429	3.29459	0.000985657	0.00530064	NA	Lect1
678.648	2.2185	0.20535	10.8035	3.31308e-27	3.44498e-25	12563	Cdh6
182.537	2.20522	0.906671	2.43221	0.0150069	0.0536603	17022	Lum
108.368	2.20165	0.405612	5.42798	5.69947e-08	8.34046e-07	20852	Stat6
26.0918	2.20107	0.790105	2.78579	0.00533977	0.0225228	14763	Gpr37
252.148	2.19194	0.303549	7.22104	5.15923e-13	1.49172e-11	18596	Pdgfrb
20.4571	2.18986	0.862358	2.53939	0.0111046	0.0417474	57339	Jph1
84.3069	2.18246	0.569261	3.83385	0.000126155	0.000860269	11489	Adam12
143.699	2.18152	0.342206	6.37487	1.83119e-10	3.90521e-09	15117	Has2
67.4865	2.16256	0.50185	4.30918	1.63859e-05	0.000140531	14013	Mecom
528.963	2.15754	0.276812	7.79424	6.47981e-15	2.31792e-13	18823	Plp1
171.854	2.14569	0.34762	6.17251	6.72122e-10	1.34593e-08	11977	Atp7a
1125.87	2.14183	0.750406	2.85422	0.00431423	0.0188428	12825	Col3a1
218.542	2.14079	0.311789	6.86617	6.59499e-12	1.68047e-10	18187	Nrp2
252.35	2.14076	0.277172	7.7236	1.13093e-14	3.98588e-13	319719	Simc1
17.1867	2.13574	0.930964	2.29412	0.0217836	0.0726346	14594	Ggta1
152.746	2.11298	0.37341	5.65862	1.52598e-08	2.44698e-07	622434	Arhgef26
134.749	2.10594	0.349806	6.0203	1.74098e-09	3.26746e-08	53614	Reck
19.4201	2.10242	1.03801	2.02544	0.0428225	0.126928	474332	Dnm3os
87.0363	2.09856	0.446896	4.69586	2.65484e-06	2.74689e-05	24066	Spry4
556.267	2.09545	0.52734	3.97363	7.07857e-05	0.000517139	544752	Tug1
46.4746	2.07645	0.574012	3.61743	0.000297543	0.00183672	238130	Dock4
37.4639	2.07526	0.841655	2.46569	0.013675	0.0498221	72930	Ppp2r2b
221.585	2.07448	0.308579	6.72269	1.78403e-11	4.26054e-10	59036	Dact1
141.851	2.0693	0.359664	5.75343	8.74509e-09	1.46989e-07	75974	Dock11
100.255	2.06243	0.412043	5.00538	5.57513e-07	6.6762e-06	15259	Hipk3
39.6327	2.06036	0.633462	3.25253	0.00114381	0.00600833	319901	Dsel
105.649	2.0552	0.408155	5.03535	4.76983e-07	5.82434e-06	214133	Tet2
123.482	2.0523	0.411559	4.98665	6.14368e-07	7.28409e-06	76459	Car12
58.9858	2.05178	0.588052	3.48912	0.000484622	0.00284569	66724	Tab3
50.2455	2.05054	0.596367	3.43838	0.000585208	0.00335768	14389	Gab2
67.5014	2.0485	0.504101	4.06366	4.83095e-05	0.000371668	103098	Slc6a15
81.4267	2.04787	0.446203	4.58954	4.44218e-06	4.38741e-05	106042	Prickle1
204.575	2.04124	0.297755	6.85542	7.1101e-12	1.80349e-10	320940	Atp11c
177.5	2.03061	0.324587	6.25597	3.9506e-10	8.05567e-09	207958	Alg11
25.1397	2.03053	0.795473	2.55261	0.0106921	0.0404785	11988	Slc7a2
157.387	2.01787	0.401105	5.03078	4.88479e-07	5.93131e-06	18557	Cdk18
419.956	2.0171	0.246083	8.19682	2.46823e-16	9.81487e-15	13003	Vcan
139.639	2.01707	0.364969	5.52669	3.26328e-08	4.97094e-07	20681	Sox8
41.4952	2.00962	0.860453	2.33553	0.0195156	0.0664991	12840	Col9a2
209.563	2.0059	0.318357	6.30078	2.96151e-10	6.14358e-09	330662	Dock1
106.939	2.00458	0.410181	4.88706	1.02351e-06	1.16088e-05	69710	Arap1
391.219	2.00394	0.223563	8.96367	3.1404e-19	1.62263e-17	233726	Ipo7
34.4087	1.99319	0.682492	2.92046	0.00349511	0.0157548	243914	Lgi4
80.406	1.98682	0.495363	4.01085	6.05006e-05	0.000451355	207683	Igsf11
121.458	1.98131	0.394838	5.01804	5.22015e-07	6.29615e-06	50706	Postn
173.062	1.98038	0.31218	6.34371	2.24295e-10	4.72913e-09	237500	Tmtc3
492.759	1.97642	0.56357	3.50696	0.000453263	0.00267846	20970	Sdc3
80.7716	1.97571	0.455255	4.33979	1.42619e-05	0.000124353	66895	Pxdc1
577.07	1.96955	0.208788	9.43327	3.9749e-21	2.38508e-19	59015	Nup160
87.8755	1.96881	0.436722	4.50816	6.53919e-06	6.17791e-05	74646	Spsb1
94.8845	1.96776	0.447905	4.39325	1.11667e-05	0.000100022	240913	Adamts4
122.586	1.9668	0.36617	5.37128	7.81813e-08	1.10357e-06	227648	Sec16a
522.862	1.96584	0.225614	8.7133	2.95145e-18	1.39577e-16	268970	Arhgap28
470.52	1.96581	0.218409	9.00059	2.24516e-19	1.17457e-17	65970	Lima1
177.396	1.96522	0.331306	5.93175	2.9973e-09	5.41292e-08	20678	Sox5
206.318	1.96492	0.317053	6.19745	5.73863e-10	1.15469e-08	18595	Pdgfra
194.085	1.95619	0.319015	6.13195	8.68088e-10	1.70972e-08	19876	Robo1
84.2838	1.95578	0.433538	4.51121	6.44591e-06	6.10011e-05	76499	Clasp2
122.431	1.94702	0.384715	5.06094	4.17187e-07	5.15815e-06	56421	Pfkp
21.3467	1.94396	0.872509	2.22801	0.0258799	0.0838829	214968	Sema6d
54.5171	1.94354	0.532969	3.64663	0.000265704	0.00167161	117160	Ttyh2
18.5339	1.94113	0.896764	2.1646	0.0304186	0.0959921	243963	Zfp473
1063.06	1.93798	0.170582	11.361	6.53897e-30	9.43698e-28	12552	Cdh11
64.9722	1.92968	0.492024	3.92193	8.78442e-05	0.000626108	71918	Zcchc24
69.9429	1.92893	0.497934	3.87387	0.000107119	0.000746581	100434	Slc44a1
110.733	1.92622	0.45119	4.2692	1.96179e-05	0.000164954	218454	Lhfpl2
23.7833	1.92261	0.822975	2.33617	0.0194824	0.0664268	245527	Eda2r
40.3307	1.92153	0.794598	2.41825	0.0155955	0.055373	230972	Arhgef16
317.402	1.91683	0.254665	7.52685	5.19794e-14	1.68315e-12	67534	Ttll4
492.294	1.91623	0.280294	6.8365	8.11534e-12	2.03992e-10	67533	Ppfibp1
23.2898	1.91104	0.829996	2.30247	0.0213088	0.0714034	21813	Tgfbr2
46.4625	1.91046	0.597107	3.19953	0.0013765	0.00702347	11815	Apod
244.171	1.90682	0.271453	7.02447	2.14875e-12	5.75554e-11	105559	Mbnl2
209.041	1.90542	0.344408	5.53246	3.15763e-08	4.83339e-07	76295	Atp11b
27.2415	1.90514	0.747713	2.54796	0.0108355	0.0409013	100316932	Snora28
72.9947	1.90004	0.498852	3.80882	0.000139634	0.000942586	270097	Vat1l
46.9857	1.89621	0.599526	3.16285	0.00156231	0.00786369	219189	Vwa8
125.073	1.89089	0.39234	4.81952	1.43903e-06	1.5912e-05	238505	Mtr
102.497	1.88871	0.524677	3.59977	0.000318504	0.00194957	218772	Rarb
652.923	1.88622	0.212267	8.88608	6.3302e-19	3.17287e-17	17222	Anapc1
450.204	1.88542	0.226488	8.3246	8.46138e-17	3.51494e-15	68564	Nufip2
199.795	1.88434	0.296189	6.36197	1.99189e-10	4.23174e-09	227334	Usp40
37.254	1.88229	0.631379	2.98125	0.00287079	0.0133056	213498	Arhgef11
85.3215	1.87598	0.484524	3.87181	0.000108031	0.000752304	12038	Bche
91.5229	1.8718	0.519723	3.60153	0.000316349	0.00193799	12841	Col9a3
81.7097	1.87127	0.440898	4.24423	2.19344e-05	0.000182689	235048	Zfp599
22.3085	1.87073	0.929031	2.01363	0.0440483	0.129915	76161	Lamp5
33.3476	1.86835	0.688563	2.71341	0.00665956	0.0271789	NA	Gm14436
78.7011	1.86587	0.582532	3.20304	0.00135986	0.00694917	13653	Egr1
24.5776	1.8606	0.780881	2.38269	0.0171866	0.0599168	231830	Micall2
22.8551	1.85863	0.887836	2.09344	0.0363103	0.110925	20660	Sorl1
29.819	1.85633	0.709138	2.61772	0.00885193	0.0344628	14349	Fv1
56.2445	1.84706	0.586694	3.14825	0.0016425	0.00821526	69627	Fam89a
51.0826	1.837	0.55961	3.28264	0.0010284	0.00550396	13837	Epha3
472.729	1.83656	0.225889	8.13038	4.27954e-16	1.66227e-14	18074	Nid2
180.332	1.83139	0.333311	5.49454	3.91729e-08	5.8996e-07	231380	Uba6
226.704	1.8289	0.290721	6.29093	3.1558e-10	6.51433e-09	319651	Usp37
222.024	1.8283	0.38405	4.76057	1.9305e-06	2.0664e-05	12971	Crym
624.899	1.8261	0.250835	7.28008	3.33629e-13	9.93823e-12	73173	Pcdh18
41.6557	1.82505	0.608822	2.99767	0.00272049	0.012704	238722	Zfp72
29.7042	1.82038	0.701201	2.59609	0.00942913	0.0363633	83395	Sp6
140.416	1.81921	0.339002	5.36638	8.03312e-08	1.12821e-06	72504	Taf4b
25.302	1.81888	0.80281	2.26565	0.023473	0.0773547	30785	Cttnbp2
63.0523	1.81508	0.48909	3.71115	0.000206322	0.00133722	69608	Sec24d
76.8416	1.81476	0.452932	4.00669	6.15748e-05	0.000457988	53881	Slc5a3
80.1204	1.81412	0.441842	4.10581	4.029e-05	0.000317858	66435	Uggt2
89.9403	1.81297	0.44744	4.05187	5.0809e-05	0.000389288	83436	Plekha2
30.5745	1.81054	0.706031	2.5644	0.0103355	0.0393602	11492	Adam19
294.821	1.80687	0.258457	6.99099	2.72959e-12	7.26487e-11	14584	Gfpt2
332.791	1.80575	0.240057	7.52215	5.38832e-14	1.73473e-12	208292	Zfp871
68.4254	1.80517	0.557953	3.23534	0.00121496	0.00632256	666173	Vps13b
177.118	1.79973	0.317037	5.67673	1.37297e-08	2.21649e-07	56198	Heyl
82.7055	1.79907	0.465724	3.86295	0.000112028	0.000774021	240476	Zfp407
269.864	1.7905	0.321267	5.57325	2.50036e-08	3.88298e-07	19303	Pxn
107.966	1.78461	0.404089	4.41637	1.00371e-05	9.08279e-05	11783	Apaf1
120.304	1.78451	0.377893	4.72226	2.33239e-06	2.45575e-05	26465	Zfp146
177.69	1.78434	0.306816	5.81567	6.03901e-09	1.04011e-07	209630	Frmd4a
306.74	1.78282	0.243897	7.30972	2.67695e-13	8.08932e-12	236930	Ercc6l
214.596	1.78261	0.307679	5.79372	6.88458e-09	1.17487e-07	76954	St5
238.848	1.77637	0.271833	6.5348	6.36935e-11	1.43705e-09	14247	Fli1
127.473	1.77607	0.377653	4.70291	2.56475e-06	2.66392e-05	228361	Ambra1
59.2752	1.77547	0.520111	3.41363	0.000641034	0.00363658	27392	Pign
100.201	1.7666	0.415819	4.24849	2.15219e-05	0.000179431	66967	Edem3
440.077	1.76657	0.24161	7.31163	2.63915e-13	7.9895e-12	237759	Col23a1
79.8274	1.76609	0.453665	3.89295	9.90335e-05	0.000695144	225115	Svil
522.211	1.76432	0.205217	8.59736	8.15724e-18	3.72099e-16	207214	Larp4
95.2854	1.76226	0.423416	4.162	3.15472e-05	0.000254399	268860	Abat
399.076	1.76188	0.243911	7.22347	5.06788e-13	1.47039e-11	217995	Heatr1
66.8843	1.76167	0.556603	3.16503	0.00155065	0.00781202	20348	Sema3c
156.032	1.75991	0.337478	5.21489	1.83922e-07	2.43019e-06	382038	Urb2
84.8186	1.75945	0.498431	3.52999	0.000415577	0.00247939	270163	Myo9a
69.558	1.75836	0.489754	3.5903	0.000330292	0.00201436	27008	Micall1
34.6265	1.75822	0.681364	2.58044	0.00986751	0.0377841	73910	Arhgap18
19.9379	1.75793	0.846404	2.07693	0.0378077	0.11451	433273	Gm5523
57.8397	1.7553	0.507935	3.45576	0.000548747	0.00317106	16880	Lifr
537.818	1.74389	0.279403	6.24149	4.33417e-10	8.82705e-09	66873	Tril
245.927	1.74269	0.289898	6.0114	1.83924e-09	3.43646e-08	19128	Pros1
48.4516	1.73832	0.57922	3.00113	0.00268976	0.0125851	237082	Nxt2
60.813	1.73756	0.529464	3.28174	0.00103169	0.00551851	13521	Slc26a2
302.221	1.73359	0.258874	6.69667	2.13227e-11	5.04899e-10	12950	Hapln1
50.2655	1.73233	0.550266	3.14817	0.00164295	0.00821526	229542	Gatad2b
44.1858	1.73163	0.617558	2.804	0.0050473	0.0214677	19274	Ptprm
195.53	1.72731	0.296211	5.83135	5.4981e-09	9.5481e-08	67525	Trim62
224.377	1.72697	0.347097	4.97545	6.50961e-07	7.67447e-06	93706	Pcdhgc3
34.1432	1.72565	0.652752	2.64365	0.00820185	0.0323991	29807	Tpk1
195.724	1.72409	0.301263	5.72288	1.04735e-08	1.72575e-07	210126	Lpp
218.754	1.71796	0.27979	6.1402	8.24189e-10	1.63094e-08	22289	Kdm6a
62.315	1.7174	0.53369	3.21798	0.00129097	0.00666011	50781	Dkk3
82.418	1.71344	0.429649	3.98799	6.66347e-05	0.000490775	225164	Mib1
303.312	1.70297	0.250318	6.80321	1.0231e-11	2.5412e-10	105203	Fam208b
504.819	1.70018	0.230199	7.38569	1.51667e-13	4.71069e-12	268903	Nrip1
52.4997	1.69794	0.553045	3.07017	0.00213939	0.0103304	17389	Mmp16
24.3292	1.69792	0.810177	2.09573	0.0361058	0.110422	19220	Ptgfr
44.7702	1.69694	0.707614	2.39812	0.0164796	0.0580037	56863	Cldn9
347.169	1.6957	0.255067	6.64807	2.96967e-11	6.92414e-10	228662	Btbd3
187.961	1.68974	0.312238	5.41169	6.24311e-08	9.02556e-07	240665	Ccnj
29.3821	1.68957	0.723017	2.33684	0.0194477	0.0663218	71101	Uvssa
446.278	1.68924	0.224469	7.52551	5.25168e-14	1.69726e-12	227399	Ppip5k2
361.281	1.68789	0.312255	5.40547	6.46385e-08	9.2965e-07	216877	Dhx33
241.175	1.68753	0.280688	6.01211	1.83128e-09	3.42541e-08	26563	Ror1
28.2254	1.68689	0.758522	2.22391	0.0261545	0.0846583	380921	Dgkh
206.87	1.68613	0.303131	5.56238	2.66124e-08	4.12136e-07	24136	Zeb2
83.1438	1.68472	0.520506	3.23669	0.00120924	0.00630062	233056	Zfp790
991.686	1.68284	0.205508	8.18866	2.64144e-16	1.0454e-14	67300	Cltc
503.004	1.68087	0.228174	7.36663	1.74999e-13	5.37552e-12	70699	Nup205
109.764	1.68047	0.395389	4.25017	2.13608e-05	0.000178266	77569	Limch1
164.396	1.67424	0.317738	5.26922	1.37001e-07	1.84516e-06	218343	Ttc37
489.865	1.67341	0.247653	6.75709	1.40789e-11	3.42581e-10	70422	Ints2
172.45	1.67339	0.319119	5.24378	1.57316e-07	2.10018e-06	232157	Mob1a
233.174	1.6731	0.28452	5.88043	4.09208e-09	7.25694e-08	15531	Ndst1
160.271	1.67195	0.326737	5.11711	3.1026e-07	3.94986e-06	235567	Dnajc13
226.787	1.66952	0.287609	5.80481	6.44384e-09	1.10529e-07	226519	Lamc1
301.777	1.6671	0.645626	2.58214	0.00981885	0.0376063	12799	Cnp
176.106	1.66513	0.318833	5.22257	1.76455e-07	2.33705e-06	105722	Ano6
28.6936	1.66441	0.715556	2.32604	0.0200165	0.0678401	210719	Mkx
58.721	1.66413	0.719143	2.31404	0.0206654	0.0697779	59012	Moxd1
55.1336	1.66328	0.687771	2.41836	0.0155906	0.055373	104111	Adcy3
91.3758	1.66306	0.414222	4.01491	5.94695e-05	0.00044525	320244	Ttll5
351.615	1.65891	0.243165	6.82216	8.9679e-12	2.23655e-10	14739	S1pr2
349.855	1.65851	0.277826	5.96961	2.37816e-09	4.37984e-08	13866	Erbb2
106.022	1.6577	0.383912	4.31792	1.5751e-05	0.000135851	244548	Elmod2
319.284	1.65474	0.27542	6.00806	1.87753e-09	3.50019e-08	22330	Vcl
25.9976	1.65466	0.820808	2.01589	0.0438112	0.12935	73182	Pear1
95.5258	1.65437	0.409414	4.04082	5.32637e-05	0.00040462	246694	Hps5
31.082	1.65322	0.70445	2.34682	0.0189345	0.0648227	72997	Kantr
68.0251	1.65037	0.573344	2.87849	0.00399582	0.0176594	17921	Myo7a
59.0438	1.64848	0.514522	3.20392	0.00135572	0.00693224	104027	Synpo
192.289	1.64724	0.306362	5.37678	7.58317e-08	1.07131e-06	217353	Tmc6
321.097	1.64685	0.270914	6.07886	1.21041e-09	2.34259e-08	18803	Plcg1
209.278	1.64549	0.287451	5.7244	1.03802e-08	1.71376e-07	12832	Col5a2
37.785	1.64092	0.647533	2.53411	0.0112733	0.0422867	17454	Mov10
34.0331	1.63963	0.66745	2.45656	0.0140274	0.0508186	233752	Insc
111.728	1.63537	0.380334	4.29983	1.70928e-05	0.000145921	269682	Golga3
48.5245	1.63504	0.596657	2.74034	0.00613762	0.0253829	19273	Ptpru
2893.19	1.63491	0.169332	9.65503	4.68012e-22	3.06054e-20	52398	2019-09-11
256.419	1.63339	0.267183	6.11337	9.75473e-10	1.91222e-08	245622	Fam199x
282.9	1.63167	0.272826	5.98064	2.22262e-09	4.10694e-08	207425	Wdr11
751.663	1.63132	0.19514	8.35975	6.28492e-17	2.6304e-15	22019	Tpp2
345.19	1.63017	0.288769	5.64527	1.64927e-08	2.63207e-07	19414	Rasa3
215.688	1.62824	0.315689	5.15774	2.49947e-07	3.23867e-06	83602	Gtf2a1
34.262	1.62818	0.664849	2.44896	0.0143271	0.0516474	14426	Galnt4
765.618	1.62761	0.196337	8.28988	1.1336e-16	4.65136e-15	69354	Slc38a4
66.9494	1.6273	0.479132	3.39635	0.000682911	0.00383744	17076	Ly75
44.1507	1.62687	0.580159	2.80417	0.00504456	0.0214615	241322	Zbtb6
242.413	1.62528	0.270681	6.00441	1.92029e-09	3.57196e-08	54343	Atf7ip
32.7151	1.62474	0.700088	2.32076	0.0202998	0.0686682	84035	Kremen1
50.4699	1.62365	0.58877	2.75769	0.00582105	0.0242871	329877	Dennd4c
34.859	1.62201	0.653221	2.4831	0.0130246	0.0478356	268980	Strn
218.551	1.62158	0.30099	5.38748	7.14511e-08	1.01542e-06	218756	Slc4a7
141.349	1.62139	0.369007	4.39394	1.11317e-05	9.97622e-05	52635	Esyt2
34.4822	1.62018	0.652057	2.48472	0.0129654	0.047631	11488	Adam11
49.953	1.61974	0.683718	2.36902	0.0178355	0.0617096	20750	Spp1
150.956	1.61642	0.353813	4.56856	4.91086e-06	4.79095e-05	226090	Ermp1
142.889	1.61574	0.356302	4.53474	5.7675e-06	5.52656e-05	103080	2019-09-10
145.926	1.6146	0.364947	4.42419	9.6804e-06	8.79802e-05	140481	Man2a2
31.6734	1.61333	0.699655	2.3059	0.0211163	0.070957	270624	Spin4
31.7984	1.6093	0.690988	2.32898	0.0198602	0.0674718	97998	Deptor
135.371	1.60645	0.351443	4.57101	4.85389e-06	4.74921e-05	70445	Cd248
63.1524	1.60388	0.50322	3.18723	0.00143642	0.00729361	83925	Trps1
24.274	1.60319	0.794754	2.01722	0.0436731	0.129049	18438	P2rx4
516.178	1.60255	0.204015	7.85507	3.99547e-15	1.45474e-13	107939	Pom121
25.9757	1.60243	0.806419	1.9871	0.0469114	0.136629	71738	Mamdc2
101.571	1.59958	0.402302	3.97607	7.00629e-05	0.00051309	76630	Stambpl1
392.093	1.59919	0.241382	6.62512	3.46972e-11	8.05639e-10	108954	Ppp1r15b
190.139	1.59918	0.330279	4.84191	1.28594e-06	1.43424e-05	14115	Fbln2
202.261	1.5982	0.302343	5.28605	1.24987e-07	1.69425e-06	20471	Six1
25.6106	1.59693	0.806372	1.98039	0.0476603	0.138203	54598	Calcrl
74.7485	1.59213	0.461103	3.45287	0.000554659	0.00319971	77264	Zfp142
667.527	1.58675	0.235338	6.74244	1.55751e-11	3.7517e-10	100952	Emilin1
94.8033	1.58559	0.450047	3.52317	0.000426417	0.00253863	56068	Ammecr1
199.824	1.58359	0.307995	5.1416	2.72415e-07	3.51619e-06	74570	Zkscan1
97.1133	1.58344	0.413011	3.83389	0.000126134	0.000860269	327826	Frs2
224.057	1.58056	0.295844	5.34255	9.16467e-08	1.27642e-06	29875	Iqgap1
90.7866	1.57871	0.422864	3.73338	0.000188928	0.00123452	108841	Rdh13
35.7257	1.57505	0.699016	2.25324	0.0242443	0.0795363	100416706	Zfp729b
350.691	1.57466	0.288721	5.45393	4.92692e-08	7.2928e-07	225207	Zfp521
346.146	1.5738	0.234058	6.72398	1.76826e-11	4.22892e-10	226517	Smg7
98.1645	1.57347	0.485914	3.23816	0.00120304	0.00627221	16449	Jag1
25.6282	1.57286	0.746244	2.1077	0.0350567	0.107903	14366	Fzd4
70.7798	1.56908	0.516027	3.04069	0.00236033	0.0112641	71602	Myo1e
49.5987	1.569	0.573003	2.7382	0.00617763	0.0255357	15958	Ifit2
267.226	1.56817	0.257537	6.0891	1.13546e-09	2.21098e-08	NA	Ept1
23.8842	1.56406	0.771982	2.02603	0.0427616	0.126815	68738	Acss1
85.2686	1.56269	0.428083	3.65044	0.000261792	0.00165072	216810	Tom1l2
364.936	1.56257	0.258708	6.0399	1.54211e-09	2.91711e-08	21385	Tbx2
390.915	1.56189	0.23638	6.60754	3.90766e-11	9.0232e-10	329165	Abi2
180.074	1.56103	0.3023	5.16382	2.41956e-07	3.14731e-06	67667	Alkbh8
107.786	1.56101	0.406193	3.84303	0.000121524	0.0008331	432486	Gnptab
268.964	1.55785	0.291539	5.34354	9.11474e-08	1.27052e-06	74522	Morc2a
122.62	1.55735	0.368751	4.2233	2.40747e-05	0.000198735	22704	Zfp46
385.094	1.55684	0.248603	6.26233	3.79267e-10	7.74305e-09	70355	Gprc5c
94.8554	1.55418	0.408322	3.80625	0.000141089	0.000951255	12402	Cbl
49.5034	1.55305	0.543968	2.85504	0.00430311	0.0188139	214804	Syde2
53.2736	1.5507	0.585219	2.64979	0.00805424	0.0318837	56363	Tmeff2
36.4348	1.54774	0.652897	2.37057	0.0177605	0.0615461	68750	Rreb1
517.58	1.54685	0.213225	7.25456	4.02967e-13	1.1856e-11	238799	Tnpo1
276.092	1.54544	0.290513	5.31971	1.03933e-07	1.43088e-06	19386	Ranbp2
51.0405	1.54401	0.597763	2.58298	0.00979517	0.0375414	227377	Farp2
149.595	1.54337	0.335902	4.5947	4.33366e-06	4.28782e-05	18563	Pcx
205.389	1.54326	0.284437	5.42565	5.77438e-08	8.42798e-07	93683	Glce
113.11	1.54257	0.377765	4.08342	4.43781e-05	0.000345711	271377	Zbtb11
186.502	1.54063	0.35601	4.3275	1.50814e-05	0.00013075	13132	Dab2
28.99	1.54031	0.703803	2.18856	0.0286291	0.091396	58996	Arhgap23
133.831	1.53987	0.354516	4.34358	1.40182e-05	0.000122484	242474	Tmem245
295.684	1.53983	0.266249	5.78343	7.31915e-09	1.24776e-07	212898	Dse
77.0783	1.53568	0.475492	3.22966	0.00123939	0.00642789	210789	Tbc1d4
131.876	1.53541	0.374259	4.10252	4.08666e-05	0.000321196	56758	Mbnl1
129.973	1.53467	0.397316	3.8626	0.000112187	0.0007748	14732	Gpam
619.419	1.53453	0.237749	6.4544	1.0865e-10	2.3933e-09	234594	Cnot1
278.552	1.53427	0.254519	6.02814	1.65855e-09	3.12678e-08	236792	Mmgt1
77.2671	1.5312	0.449816	3.40406	0.000663915	0.00374229	74396	4933407K13Rik
165.283	1.53027	0.31904	4.7965	1.61465e-06	1.76788e-05	75964	Trappc8
235.903	1.53019	0.298692	5.12298	3.00747e-07	3.84336e-06	230257	Ptbp3
82.743	1.52906	0.43779	3.49269	0.000478187	0.00281223	320634	Ocrl
158.806	1.52779	0.346328	4.41139	1.02708e-05	9.28417e-05	207181	Rbms3
43.2297	1.52773	0.594757	2.56866	0.0102093	0.0389411	70693	Adgra3
880.375	1.52542	0.175106	8.71142	3.00099e-18	1.4152e-16	56349	Net1
279.649	1.52242	0.261302	5.82629	5.66738e-09	9.8217e-08	19820	Rlim
34.3749	1.52186	0.646113	2.35541	0.0185021	0.0636416	338362	Ust
72.8153	1.52142	0.456421	3.33336	0.000858036	0.00468353	22698	Zfp39
446.529	1.52089	0.222624	6.83166	8.39403e-12	2.10366e-10	13618	Ednrb
191.287	1.52013	0.315578	4.81695	1.45767e-06	1.60968e-05	75901	Dcp1a
86.3683	1.51959	0.41876	3.62877	0.00028477	0.00176895	68897	Disp1
328.133	1.51869	0.265525	5.71958	1.06791e-08	1.75445e-07	20843	Stag2
247.772	1.51712	0.279561	5.42681	5.73704e-08	8.38079e-07	18021	Nfatc3
67.4204	1.51544	0.5768	2.62733	0.00860576	0.0336689	353187	Nr1d2
559.722	1.51428	0.200678	7.54582	4.49446e-14	1.46385e-12	66691	Gapvd1
105.589	1.51316	0.380318	3.97867	6.93024e-05	0.000507742	114142	Foxp2
57.3427	1.50897	0.540361	2.79253	0.00522973	0.0221117	52639	Wipi1
1350.75	1.50826	0.162566	9.27782	1.72981e-20	9.88355e-19	26905	Eif2s3x
120.954	1.50501	0.376212	4.00043	6.32282e-05	0.000468779	242362	Manea
420.292	1.50461	0.257111	5.852	4.8571e-09	8.50551e-08	170762	Nup155
598.251	1.50432	0.206492	7.28511	3.21404e-13	9.59113e-12	228061	Agps
30.0444	1.5036	0.711685	2.11274	0.0346233	0.106746	243548	Prickle2
343.242	1.50051	0.243928	6.15146	7.67705e-10	1.52457e-08	64453	Zfp280b
739.42	1.50035	0.196587	7.63198	2.31182e-14	7.83444e-13	74996	Usp47
100.972	1.49607	0.392325	3.81335	0.000137098	0.000927336	57247	Zfp276
81.4397	1.49374	0.451569	3.3079	0.00093999	0.00508116	227693	Zer1
74.9899	1.49311	0.450705	3.31283	0.000923575	0.00500375	18080	Nin
155.54	1.49161	0.33229	4.48888	7.15982e-06	6.73007e-05	NA	Fam101a
77.5177	1.491	0.453977	3.28431	0.00102233	0.00547324	22329	Vcam1
57.5856	1.48937	0.503573	2.9576	0.0031004	0.0142047	245596	Hdx
214.367	1.48773	0.292245	5.09069	3.5677e-07	4.48063e-06	15574	Hus1
293.633	1.48749	0.305718	4.86555	1.14139e-06	1.28501e-05	12388	Ctnnd1
609.142	1.48675	0.216612	6.86365	6.71239e-12	1.70519e-10	20017	Polr1b
196.621	1.48599	0.292163	5.08617	3.65363e-07	4.57483e-06	70415	Stk26
269.763	1.48558	0.31257	4.75277	2.00649e-06	2.1409e-05	78913	Ltn1
114.138	1.4844	0.381873	3.88716	0.000101424	0.000710141	11504	Adamts1
113.993	1.48306	0.367902	4.03113	5.55102e-05	0.00041978	268783	Mtmr12
172.844	1.48237	0.335325	4.4207	9.83801e-06	8.92672e-05	272538	Tango6
651.453	1.48225	0.231527	6.40204	1.53316e-10	3.29905e-09	234736	Rfwd3
1147.23	1.48112	0.181083	8.17921	2.85701e-16	1.12539e-14	218975	Mapk1ip1l
154.317	1.47899	0.324076	4.5637	5.02603e-06	4.88906e-05	NA	BC027231
92.0308	1.47821	0.487283	3.03357	0.00241682	0.0115008	84004	Mcam
138.719	1.47799	0.370585	3.98828	6.65553e-05	0.000490406	19024	Ppfibp2
37.9094	1.47548	0.664174	2.22153	0.0263148	0.0851608	382236	Brwd3
101.457	1.47475	0.395641	3.72748	0.000193402	0.00126178	320038	Dlx6os1
134.267	1.47329	0.360508	4.08671	4.37527e-05	0.000341316	14595	B4galt1
127.352	1.47159	0.349238	4.21372	2.51204e-05	0.000206105	286940	Flnb
63.7378	1.47082	0.50277	2.92542	0.00343989	0.0155599	26401	Map3k1
992.675	1.4683	0.193887	7.57298	3.64754e-14	1.20679e-12	21974	Top2b
137.773	1.468	0.350456	4.18882	2.80408e-05	0.000227658	20662	Sos1
91.6633	1.46638	0.423725	3.4607	0.000538775	0.00312206	17691	Sik1
516.028	1.46629	0.215994	6.78858	1.13241e-11	2.79199e-10	21366	Slc6a6
93.7363	1.46338	0.419129	3.49149	0.000480337	0.0028225	240174	Thada
38.1724	1.46059	0.642686	2.27263	0.0230485	0.0761657	20442	St3gal1
46.0739	1.46047	0.563046	2.59387	0.00949013	0.0365338	72020	Zfp654
115.433	1.46011	0.382157	3.8207	0.000133074	0.000903605	84652	Fam126a
325.913	1.45814	0.26676	5.46609	4.60078e-08	6.84029e-07	107182	Btaf1
55.1011	1.45662	0.518421	2.80973	0.00495831	0.0211645	12323	Camk2b
438.943	1.45656	0.246454	5.91005	3.42009e-09	6.13017e-08	104263	Kdm3a
70.7637	1.45533	0.473838	3.07137	0.00213079	0.0103067	14081	Acsl1
414.629	1.45514	0.244318	5.95593	2.58602e-09	4.73143e-08	20019	Polr1a
40.6877	1.45468	0.659789	2.20477	0.0274706	0.0882696	208618	Etl4
163.091	1.45101	0.314572	4.61266	3.97545e-06	3.97806e-05	18186	Nrp1
29.2141	1.45063	0.72549	1.99951	0.0455527	0.133368	217835	Rin3
125.781	1.44679	0.354759	4.07824	4.53785e-05	0.000352357	330064	Slc5a6
258.615	1.44573	0.280007	5.1632	2.42768e-07	3.15542e-06	330938	Dixdc1
91.2629	1.4442	0.410173	3.52096	0.000429981	0.00255622	78514	Arhgap10
82.8488	1.44009	0.447302	3.2195	0.00128413	0.00663119	237339	L3mbtl3
155.532	1.44006	0.323788	4.44754	8.68595e-06	8.02049e-05	76080	Ttpal
183.514	1.43971	0.303213	4.74819	2.05249e-06	2.18302e-05	11787	Apbb2
246.425	1.43936	0.272392	5.28415	1.26286e-07	1.7091e-06	380601	Fastkd5
604.373	1.43752	0.191053	7.5242	5.30432e-14	1.71098e-12	21753	Tes
112.868	1.43666	0.376923	3.81154	0.000138105	0.00093377	52463	Tet1
345.616	1.43445	0.247121	5.80462	6.45127e-09	1.10543e-07	72293	Nkd2
430.818	1.43222	0.226336	6.32784	2.48616e-10	5.21563e-09	11765	Ap1g1
299.128	1.43022	0.287223	4.97949	6.37525e-07	7.53198e-06	105988	Espl1
325.128	1.4292	0.250553	5.70419	1.16897e-08	1.90738e-07	76007	Zmym2
153.12	1.42879	0.399417	3.57718	0.000347317	0.00210821	50790	Acsl4
185.971	1.42875	0.351709	4.06231	4.85887e-05	0.000373644	14388	Gab1
56.5772	1.42774	0.522278	2.73368	0.00626304	0.0258187	108097	Prkab2
453.323	1.42752	0.232164	6.14876	7.8091e-10	1.54713e-08	101471	Phrf1
171.932	1.42722	0.328263	4.3478	1.3751e-05	0.0001204	17311	Kitl
60.1569	1.42688	0.627408	2.27424	0.0229514	0.0759197	23876	Fbln5
40.8907	1.42379	0.5943	2.39575	0.0165865	0.0582738	21763	Tex2
82.9429	1.42335	0.429054	3.31741	0.000908572	0.00493204	94088	Trim6
1239.73	1.42218	0.179411	7.92692	2.24642e-15	8.41328e-14	20682	Sox9
84.8524	1.42174	0.421889	3.36994	0.000751852	0.00417194	320119	Rps6kc1
203.355	1.42038	0.287401	4.94215	7.72647e-07	8.98881e-06	244879	Npat
189.05	1.41717	0.295885	4.7896	1.67111e-06	1.82017e-05	219181	Akap11
712.372	1.415	0.179821	7.86895	3.57624e-15	1.31006e-13	26466	Zfp260
208.364	1.4143	0.324299	4.36108	1.2942e-05	0.000114033	208968	Zfp280c
253.253	1.41368	0.296268	4.77163	1.82738e-06	1.97087e-05	107975	Pacs1
134.395	1.41269	0.347394	4.06653	4.77175e-05	0.000368129	50523	Lats2
73.514	1.41115	0.449683	3.13809	0.00170055	0.00845027	223922	Atf7
194.196	1.41111	0.299021	4.71911	2.36879e-06	2.48558e-05	319934	Sbf2
79.3843	1.41105	0.432337	3.26377	0.00109941	0.00580787	225358	Fam13b
86.8579	1.41071	0.470455	2.99861	0.00271213	0.0126783	81003	Trim23
614.733	1.40758	0.192241	7.32193	2.4443e-13	7.41304e-12	213895	Bms1
190.836	1.40709	0.293764	4.78989	1.66876e-06	1.8188e-05	16777	Lamb1
284.585	1.40641	0.279384	5.03397	4.80435e-07	5.85666e-06	233863	Gtf3c1
504.689	1.40604	0.20696	6.7938	1.09216e-11	2.69795e-10	18139	Zfp638
92.1063	1.4057	0.440462	3.19143	0.00141569	0.00720369	15221	Foxd3
92.1483	1.40452	0.412028	3.40881	0.000652476	0.00369273	27059	Sh3d19
119.842	1.40429	0.383257	3.66411	0.000248203	0.00157931	245000	Atr
155.284	1.40412	0.344162	4.07981	4.50735e-05	0.000350639	80837	Rhoj
124.481	1.4022	0.368753	3.80254	0.00014322	0.00096446	NA	Mfsd7b
73.9671	1.40107	0.453307	3.09077	0.00199637	0.00972114	110948	Hlcs
132.765	1.4	0.348781	4.01397	5.97057e-05	0.000446619	242585	Slc35d1
115.473	1.39938	0.417813	3.34929	0.000810197	0.00445582	329540	Nol4l
302.078	1.39913	0.242698	5.7649	8.17054e-09	1.38025e-07	230376	Haus6
322.46	1.39875	0.247647	5.64817	1.62167e-08	2.59297e-07	20466	Sin3a
45.0237	1.3982	0.655469	2.13312	0.0329147	0.102459	67272	Cmtm5
227.043	1.39653	0.278831	5.00852	5.4849e-07	6.57285e-06	14299	Ncs1
31.0545	1.39547	0.687786	2.02894	0.0424649	0.126025	331046	Tgm4
472.822	1.39476	0.229444	6.07889	1.21019e-09	2.34259e-08	67455	Klhl13
49.907	1.39445	0.537454	2.59455	0.0094714	0.0365011	72828	Ubash3b
89.043	1.39328	0.527994	2.63882	0.00831952	0.0327095	103012	Firre
265.693	1.39287	0.2984	4.6678	3.04444e-06	3.11154e-05	26432	Plod2
54.4999	1.39227	0.519463	2.68021	0.00735751	0.029556	319583	Lig4
586.895	1.39138	0.257944	5.39412	6.88618e-08	9.82153e-07	99377	Sall4
159.886	1.38848	0.361494	3.84095	0.000122557	0.000838813	57295	Icmt
219.942	1.38803	0.290897	4.77153	1.8283e-06	1.97087e-05	320398	Lrig3
34.1098	1.38802	0.65816	2.10894	0.0349496	0.107649	233060	Zfp382
99.4051	1.38773	0.398262	3.48447	0.000493112	0.00288744	268281	Shprh
37.7431	1.38413	0.63725	2.17204	0.0298526	0.0945803	72230	Zfp558
259.099	1.38104	0.265373	5.20414	1.94897e-07	2.57113e-06	70408	Polr3f
485.14	1.3805	0.205553	6.71601	1.86764e-11	4.44121e-10	26430	Parg
55.1623	1.38002	0.543226	2.54042	0.0110719	0.0416341	246102	Rttn
203.999	1.3799	0.348226	3.96266	7.41185e-05	0.000537849	14163	Fgd1
442.027	1.37969	0.214559	6.43036	1.27302e-10	2.77494e-09	242521	Klhl9
150.307	1.37797	0.33081	4.16544	3.10754e-05	0.000250957	434178	Zfp141
242.305	1.37775	0.297262	4.6348	3.57279e-06	3.61402e-05	12282	Hyou1
279.148	1.37746	0.259692	5.3042	1.13169e-07	1.54532e-06	68682	Slc44a2
89.0028	1.37682	0.441844	3.11608	0.0018327	0.0090239	246154	Vasn
180.11	1.37652	0.317179	4.33988	1.42558e-05	0.000124353	18004	Nek1
42.1524	1.37537	0.590436	2.32941	0.0198374	0.0674208	78816	Gmip
243.127	1.37414	0.291486	4.71425	2.42604e-06	2.53792e-05	74392	Specc1l
143.562	1.37387	0.332752	4.12881	3.64645e-05	0.000289726	30944	Zfp354c
322.889	1.37319	0.299226	4.58915	4.45062e-06	4.39261e-05	76044	Ncapg2
91.91	1.37308	0.408388	3.36218	0.000773297	0.00427112	208691	Eif5a2
168.811	1.37268	0.330015	4.15944	3.19024e-05	0.000256645	71914	Antxr2
131.263	1.37197	0.364678	3.76215	0.000168461	0.0011178	235132	Zbtb44
87.0027	1.37191	0.422579	3.24651	0.0011683	0.00612163	399558	Flrt2
225.447	1.37072	0.287565	4.76663	1.87335e-06	2.01295e-05	235442	Rab8b
66.594	1.36999	0.534857	2.56142	0.0104245	0.0396447	NA	Zak
91.3459	1.36963	0.408748	3.35078	0.000805832	0.00443473	12111	Bgn
42.121	1.36894	0.660605	2.07225	0.0382422	0.115645	70827	Trak2
219.183	1.36893	0.31422	4.35659	1.32104e-05	0.00011597	18130	Ints6
43.8796	1.36807	0.621662	2.20066	0.02776	0.0891162	235047	Zfp809
137.12	1.36798	0.348306	3.92753	8.58218e-05	0.000614255	68817	Ddi2
1048.64	1.36777	0.180106	7.59426	3.09556e-14	1.03646e-12	76582	Ipo11
321.616	1.36754	0.249641	5.47801	4.30138e-08	6.42941e-07	22418	Wnt5a
43.5299	1.36743	0.573756	2.38329	0.0171585	0.0598564	22785	Slc30a4
54.9084	1.36692	0.512218	2.66863	0.0076162	0.0304085	433801	Gm13212
97.1884	1.36691	0.423238	3.22964	0.00123945	0.00642789	27081	Zfp275
188.184	1.3655	0.312158	4.37439	1.21772e-05	0.000107919	269254	Setx
550.925	1.36344	0.269383	5.06135	4.16294e-07	5.1509e-06	69675	Pxdn
235.727	1.36286	0.298069	4.57231	4.82384e-06	4.73086e-05	227737	Fam129b
585.517	1.35962	0.199171	6.82642	8.70584e-12	2.17529e-10	77116	Mtmr2
112.921	1.35954	0.419151	3.24356	0.00118044	0.00617556	100177	Zmym6
72.9898	1.35831	0.500517	2.71381	0.00665143	0.0271523	223838	Adamts20
361.847	1.35791	0.236855	5.73309	9.86148e-09	1.63456e-07	226747	Ahctf1
234.622	1.35771	0.277203	4.89788	9.68775e-07	1.10932e-05	74841	Usp38
329.684	1.35708	0.284043	4.77772	1.77297e-06	1.9174e-05	103135	Pan2
255.494	1.35589	0.265713	5.10284	3.34589e-07	4.22106e-06	12421	Rb1cc1
99.9263	1.35442	0.42775	3.1664	0.0015434	0.00778257	114565	Zbtb21
563.225	1.35201	0.247313	5.46679	4.58246e-08	6.81911e-07	NA	D15Ertd621e
63.4274	1.3503	0.481148	2.80642	0.00500959	0.0213616	78878	Ftx
281.394	1.34718	0.253939	5.30513	1.12592e-07	1.53905e-06	72895	Setd5
75.3637	1.34652	0.445332	3.02363	0.00249761	0.0118215	78890	Trmt44
48.6636	1.34608	0.56622	2.37731	0.0174394	0.0606593	67991	Nacc2
257.83	1.34505	0.271077	4.96188	6.98126e-07	8.15585e-06	433256	Acsl5
253.586	1.34331	0.262903	5.10952	3.22975e-07	4.08996e-06	22770	Zhx1
849.061	1.34248	0.215755	6.22224	4.90106e-10	9.93325e-09	80912	Pum1
221.121	1.34207	0.295502	4.54164	5.58181e-06	5.36167e-05	64602	Ireb2
126.514	1.33966	0.363162	3.68889	0.000225233	0.00144857	264134	Ttc26
2045.49	1.33904	0.148581	9.0122	2.0197e-19	1.06326e-17	20588	Smarcc1
165.36	1.33893	0.311604	4.29689	1.73213e-05	0.000147646	328133	Slc39a9
66.7988	1.33748	0.473876	2.82242	0.00476627	0.0204543	13346	Des
187.012	1.33725	0.298162	4.48498	7.29212e-06	6.83906e-05	20447	St6galnac3
443.049	1.33622	0.232275	5.75274	8.78102e-09	1.47445e-07	237107	Gnl3l
693.581	1.33477	0.22472	5.93969	2.85563e-09	5.18504e-08	77519	Zfp266
39.4473	1.33376	0.613187	2.17513	0.0296202	0.0939686	20359	Sema6b
382.567	1.33307	0.595689	2.23787	0.0252299	0.0821098	74148	Cluh
169.069	1.33283	0.309404	4.30775	1.64922e-05	0.000141298	59125	Nek7
87.1934	1.33238	0.435958	3.05622	0.00224148	0.0107706	20356	Sema5a
793.005	1.3322	0.18573	7.1728	7.34814e-13	2.07796e-11	231713	Naa25
210.41	1.3317	0.296635	4.48935	7.1441e-06	6.72284e-05	73469	Rnf38
116.284	1.3315	0.387601	3.43522	0.000592078	0.00338835	277939	C2cd3
205.235	1.33122	0.312043	4.26614	1.98884e-05	0.00016706	18797	Plcb3
626.246	1.3312	0.196273	6.78238	1.18211e-11	2.90171e-10	54375	Azin1
119.699	1.33078	0.408768	3.25559	0.00113157	0.00595899	16590	Kit
210.048	1.33044	0.280059	4.75055	2.02861e-06	2.159e-05	NA	Qtrtd1
51.6627	1.3304	0.53064	2.50716	0.0121706	0.045177	234839	Piezo1
367.963	1.32864	0.237021	5.6056	2.07538e-08	3.25928e-07	58800	Trpm7
202.881	1.32668	0.290341	4.56937	4.89191e-06	4.77803e-05	13496	Arid3a
66.4473	1.32414	0.543718	2.43534	0.0148777	0.0532538	229782	Slc35a3
72.0723	1.32147	0.475654	2.77821	0.00546589	0.0229622	76559	Atg2b
134.102	1.32073	0.351659	3.75572	0.000172844	0.001141	224860	Plcl2
52.4654	1.32072	0.570249	2.31603	0.0205564	0.0694379	56050	Cyp39a1
858.389	1.31762	0.184126	7.15609	8.30087e-13	2.33162e-11	65973	Asph
424.686	1.31689	0.238759	5.51555	3.47693e-08	5.2724e-07	11491	Adam17
389.581	1.3168	0.239957	5.48764	4.07335e-08	6.11586e-07	52036	Ppp6r3
74.3765	1.31295	0.472064	2.78131	0.00541404	0.022773	16452	Jak2
82.4464	1.31243	0.448862	2.9239	0.00345678	0.0156237	321003	Xpnpep3
162.661	1.31225	0.331637	3.95688	7.59338e-05	0.000548881	208628	Kntc1
79.5312	1.31166	0.465065	2.82038	0.00479662	0.0205635	233011	Itpkc
62.5683	1.30969	0.484827	2.70136	0.00690561	0.0280599	67016	Tbc1d2b
108.624	1.30942	0.377958	3.46446	0.000531288	0.00308401	234595	Slc38a7
198.204	1.30929	0.292193	4.48091	7.43242e-06	6.95895e-05	70683	Utp20
420.283	1.30899	0.216074	6.05808	1.37752e-09	2.64159e-08	208177	Phldb2
38.9946	1.30857	0.609837	2.14577	0.0318914	0.0998678	101883	Igflr1
374.549	1.30835	0.239229	5.46903	4.52518e-08	6.73985e-07	327762	Dna2
188.012	1.30818	0.36678	3.56667	0.00036155	0.00218352	231633	Tmem119
155.494	1.30806	0.320027	4.08735	4.36333e-05	0.000340702	56697	Akap10
235.21	1.3079	0.291581	4.48554	7.273e-06	6.82496e-05	319594	Hif1an
216.26	1.30761	0.291563	4.48484	7.2969e-06	6.83972e-05	70428	Polr3b
201.735	1.30722	0.285946	4.57157	4.84085e-06	4.73922e-05	231506	Lin54
328.148	1.30722	0.250592	5.21651	1.82325e-07	2.41098e-06	227800	Rabgap1
381.507	1.3068	0.240031	5.4443	5.201e-08	7.65787e-07	NA	Fam21
206.587	1.30659	0.285208	4.58118	4.62356e-06	4.5451e-05	75805	Nln
48.0543	1.30642	0.574934	2.27229	0.0230692	0.0761781	243833	Zfp128
43.7962	1.30603	0.600242	2.17584	0.029567	0.0938353	319939	Tns3
624.796	1.30528	0.214345	6.08961	1.13184e-09	2.20841e-08	380669	Lin28b
227.456	1.30127	0.279686	4.65261	3.27759e-06	3.3295e-05	NA	Epb4.1l2
115.403	1.30007	0.39237	3.31339	0.000921735	0.00499675	99100	Cep152
457.677	1.29978	0.21475	6.05252	1.42601e-09	2.72832e-08	99633	Adgrl2
1165.28	1.29966	0.193374	6.72093	1.80572e-11	4.30621e-10	20317	Serpinf1
99.065	1.29871	0.406901	3.19171	0.00141432	0.00720109	218989	Tmem260
84.8464	1.29795	0.427034	3.03945	0.00237012	0.0113043	271981	Tbck
649.609	1.29555	0.19501	6.64351	3.06301e-11	7.13184e-10	244745	Dpy19l1
53.3669	1.29494	0.519582	2.49227	0.0126928	0.0467011	67080	1700019D03Rik
289.633	1.29472	0.276578	4.68121	2.85183e-06	2.93259e-05	71461	Ptk7
137.172	1.29302	0.339623	3.80722	0.000140537	0.000948302	NA	Ddx26b
184.542	1.29187	0.318487	4.05626	4.98651e-05	0.000382756	66132	1110008L16Rik
1069.7	1.29118	0.177808	7.26166	3.8236e-13	1.12695e-11	347740	2900097C17Rik
157.219	1.28897	0.331268	3.89103	9.9819e-05	0.000700071	60344	Fign
148.691	1.28876	0.349545	3.68698	0.000226931	0.00145669	70675	Vcpip1
465.26	1.28683	0.246025	5.23048	1.69074e-07	2.24835e-06	98956	Nat10
259.128	1.28573	0.283543	4.53451	5.77382e-06	5.52656e-05	73945	Otud4
53.4355	1.28498	0.532452	2.41334	0.0158072	0.0559705	56738	Mocs1
363.171	1.28461	0.235864	5.4464	5.13999e-08	7.58806e-07	213464	Rbbp5
105.039	1.28419	0.381813	3.3634	0.000769885	0.00425789	NA	Ccbl2
72.2569	1.28418	0.466182	2.75467	0.0058751	0.0244786	12167	Bmpr1b
57.7052	1.28401	0.514084	2.49768	0.012501	0.0461487	14055	Ezh1
289.343	1.28383	0.283235	4.53272	5.82282e-06	5.57018e-05	57915	Tbc1d1
109.305	1.28292	0.371956	3.44913	0.000562387	0.00323759	58911	Sumf1
51.9412	1.2822	0.526691	2.43444	0.0149147	0.0533633	71279	Slc29a3
47.4619	1.28032	0.572374	2.23686	0.0252954	0.0822751	78755	Fam122b
932.09	1.27962	0.200901	6.36942	1.8974e-10	4.03614e-09	227059	Slc39a10
40.1219	1.27896	0.643093	1.98876	0.0467279	0.136166	226418	Yod1
87.3307	1.27817	0.472411	2.70564	0.00681726	0.0277481	67661	Ift172
586.361	1.27695	0.214975	5.93999	2.85048e-09	5.18131e-08	72322	Xpo5
303.569	1.27657	0.246029	5.18871	2.11753e-07	2.78036e-06	71085	Arhgap19
482.729	1.27633	0.230523	5.53669	3.08247e-08	4.7256e-07	100763	Ube3c
153.042	1.27611	0.329645	3.87115	0.000108322	0.000753705	12662	Chm
185.544	1.27527	0.298989	4.26528	1.9965e-05	0.00016762	52357	Wwc2
123.035	1.27477	0.356568	3.57511	0.000350086	0.00212153	225467	Pggt1b
392.797	1.27467	0.220763	5.77395	7.74355e-09	1.31209e-07	74143	Opa1
66.5382	1.27457	0.476938	2.67239	0.00753123	0.03017	442834	D830031N03Rik
130.041	1.27454	0.374691	3.40158	0.000669969	0.00377387	242736	Pramef8
370.462	1.27396	0.236607	5.38429	7.27301e-08	1.03117e-06	73218	Sppl2b
151.213	1.27352	0.344967	3.69172	0.000222746	0.00143533	70144	Lrch3
239.936	1.27338	0.288188	4.41859	9.93487e-06	9.00485e-05	13032	Ctsc
1581.48	1.27167	0.198994	6.39048	1.65368e-10	3.54018e-09	103573	Xpo1
805.738	1.2713	0.22548	5.63819	1.71846e-08	2.73727e-07	218811	Sec24c
135.039	1.27087	0.363231	3.49879	0.000467375	0.00275601	224093	Fam43a
246.694	1.27087	0.330814	3.84164	0.000122214	0.000837147	320727	Ipo8
147.665	1.27084	0.324595	3.91515	9.03465e-05	0.000640343	21859	Timp3
1212.02	1.27079	0.185759	6.84107	7.86026e-12	1.97878e-10	12847	Copa
86.3555	1.27055	0.425585	2.98541	0.00283195	0.0131511	18763	Pkd1
270.267	1.26982	0.251993	5.0391	4.67736e-07	5.72814e-06	270110	Irf2bp2
634.853	1.26963	0.238242	5.32915	9.86716e-08	1.36517e-06	16419	Itgb5
95.5813	1.26954	0.405202	3.13311	0.00172967	0.00857712	NA	Tmem194
643.217	1.26878	0.184254	6.88607	5.73546e-12	1.47492e-10	218973	Wdhd1
226.042	1.26573	0.275451	4.59512	4.32497e-06	4.28174e-05	243905	Zfp568
159.307	1.26419	0.322257	3.92291	8.74869e-05	0.000624304	22688	Zfp26
164.694	1.26417	0.324504	3.89569	9.79198e-05	0.000688771	269003	Sap130
812.798	1.26413	0.216664	5.83454	5.39402e-09	9.40638e-08	16646	Kpna1
144.546	1.26352	0.333134	3.79285	0.000148931	0.000998099	230700	Foxj3
331.35	1.26276	0.237028	5.32749	9.95815e-08	1.37663e-06	13650	Rhbdf1
105.252	1.2616	0.382731	3.29631	0.000979629	0.00527161	170472	Recql5
43.7919	1.25988	0.570207	2.20951	0.0271395	0.0873063	218442	Serinc5
62.5305	1.25907	0.50255	2.50536	0.0122328	0.0453575	12571	Cdk6
50.6033	1.25897	0.531101	2.37049	0.0177648	0.061548	22648	Zfp11
432.678	1.25836	0.211389	5.95279	2.63604e-09	4.81768e-08	228136	Zdhhc5
763.48	1.25813	0.192994	6.51899	7.07846e-11	1.59061e-09	16551	Kif11
298.151	1.25764	0.244475	5.14425	2.68587e-07	3.46945e-06	94185	Tnfrsf21
86.7839	1.25753	0.440991	2.85161	0.00434986	0.0189885	74202	Fblim1
437.199	1.25748	0.241676	5.20317	1.95923e-07	2.58263e-06	16882	Lig3
418.806	1.25703	0.215544	5.83191	5.47967e-09	9.53588e-08	215114	Hip1
147.986	1.25619	0.327101	3.84038	0.000122845	0.000840436	26896	Med14
492.992	1.25611	0.208367	6.02836	1.65634e-09	3.12613e-08	75710	Rbm12
126.041	1.25604	0.39949	3.14411	0.00166591	0.00831019	209334	Gen1
187.135	1.25495	0.308377	4.06952	4.71108e-05	0.000364456	78908	Igsf3
372.135	1.25423	0.228291	5.49401	3.92919e-08	5.91002e-07	68743	Anln
368.222	1.25418	0.238974	5.24818	1.53613e-07	2.05896e-06	20591	Kdm5c
80.096	1.25373	0.464864	2.69697	0.00699727	0.0283772	353342	Peg13
91.7314	1.25342	0.443902	2.82365	0.00474806	0.0204127	24127	Xrn1
90.8582	1.25302	0.425013	2.94819	0.00319641	0.0145926	78787	Usp54
297.484	1.25267	0.242917	5.15677	2.51244e-07	3.25295e-06	53618	Fut8
218.809	1.25213	0.281897	4.44181	8.92069e-06	8.20556e-05	18700	Piga
47.9169	1.25145	0.600857	2.08278	0.0372717	0.11316	60599	Trp53inp1
251.825	1.25141	0.285951	4.37632	1.20698e-05	0.000107251	21930	Tnfaip6
906.286	1.25118	0.194466	6.43393	1.24343e-10	2.71398e-09	230233	Ikbkap
169.451	1.25069	0.306464	4.08105	4.48326e-05	0.000348927	240263	Fem1c
486.209	1.25047	0.235853	5.3019	1.14605e-07	1.56238e-06	50527	Ero1l
41.1171	1.25026	0.593885	2.10523	0.0352716	0.108425	55981	Pigb
44.0082	1.2487	0.620175	2.01346	0.044066	0.129915	14118	Fbn1
188.906	1.24797	0.311521	4.00605	6.17414e-05	0.000458772	NA	1110037F02Rik
72.7362	1.24752	0.460436	2.70943	0.0067399	0.0274799	241447	Cers6
50.8855	1.24749	0.577914	2.15861	0.0308802	0.0971921	245537	Nlgn3
255.347	1.2474	0.354706	3.51672	0.000436911	0.00259374	NA	Vprbp
149.229	1.24729	0.353606	3.52735	0.000419738	0.00250154	245860	Atg9a
1231.45	1.24621	0.469786	2.65271	0.00798485	0.0316314	192176	Flna
145.289	1.24605	0.357918	3.48137	0.000498851	0.00291798	214290	Zcchc6
198.674	1.24599	0.308397	4.04021	5.34033e-05	0.000405411	208144	Dhx37
114.563	1.24552	0.376363	3.30937	0.000935062	0.0050578	NA	Hmha1
49.5813	1.24543	0.541416	2.30031	0.0214307	0.07174	NA	C330006A16Rik
253.7	1.24496	0.261649	4.75815	1.95374e-06	2.0886e-05	224008	Spidr
251.52	1.24471	0.299209	4.16	3.18246e-05	0.000256265	13845	Ephb3
440.145	1.24447	0.266479	4.67006	3.01115e-06	3.08128e-05	14369	Fzd7
113.569	1.24329	0.368978	3.36955	0.000752901	0.004175	229776	Cdc14a
57.7118	1.24301	0.498472	2.49365	0.0126438	0.0465721	56525	Zfp235
637.23	1.24258	0.241994	5.13477	2.82496e-07	3.63789e-06	216766	Gemin5
73.9967	1.24192	0.448694	2.76786	0.00564264	0.0236336	56199	Abcb10
132.084	1.24098	0.369685	3.35686	0.000788329	0.00434697	68497	Arel1
82.9848	1.23939	0.445037	2.78492	0.00535401	0.0225715	16329	Inpp1
101.54	1.2392	0.400464	3.09442	0.00197197	0.0096219	209018	Vps8
128.219	1.23916	0.36376	3.40653	0.000657953	0.00371745	77781	Epm2aip1
139.442	1.2386	0.353175	3.50704	0.000453125	0.00267846	14087	Fanca
281.792	1.23858	0.255974	4.8387	1.3069e-06	1.45471e-05	226856	Lpgat1
99.0054	1.23723	0.396747	3.11843	0.00181818	0.00896296	381305	Rc3h1
426.351	1.23636	0.256463	4.82083	1.42965e-06	1.58292e-05	84505	Setdb1
367.781	1.23617	0.241017	5.12897	2.91331e-07	3.74016e-06	11487	Adam10
55.7469	1.23462	0.513842	2.40273	0.0162732	0.0573776	211329	Ncoa7
109.512	1.233	0.459947	2.68075	0.00734573	0.0295258	20498	Slc12a4
328.928	1.23142	0.307554	4.00393	6.22987e-05	0.000462297	230249	AI314180
330.885	1.23129	0.282327	4.36121	1.29343e-05	0.000114025	12826	Col4a1
338.427	1.23124	0.246847	4.98785	6.10543e-07	7.24388e-06	18933	Prrx1
49.1678	1.22844	0.549106	2.23717	0.0252751	0.0822252	73845	Ankrd42
86.2467	1.22798	0.41442	2.96312	0.00304535	0.0139754	214897	Csnk1g1
94.6995	1.22767	0.404896	3.03207	0.00242881	0.0115382	226641	Atf6
1040.29	1.22708	0.18957	6.47294	9.61171e-11	2.12843e-09	77579	Myh10
164.955	1.22624	0.337998	3.62795	0.00028568	0.00177395	16402	Itga5
257.481	1.22474	0.26545	4.61382	3.95328e-06	3.96195e-05	66482	Exoc2
221.826	1.22393	0.279685	4.37609	1.20825e-05	0.000107307	74041	Ddias
575.902	1.22382	0.192847	6.34607	2.20887e-10	4.66314e-09	71865	Fbxo30
156.475	1.2236	0.338811	3.61146	0.000304481	0.00187332	19261	Sirpa
94.4789	1.22239	0.494248	2.47324	0.0133896	0.0489741	235134	Nfrkb
735.589	1.22163	0.18548	6.58634	4.50796e-11	1.03239e-09	NA	Smek1
392.851	1.2207	0.235064	5.19307	2.06856e-07	2.71819e-06	74427	Eaf1
650.897	1.219	0.189278	6.44026	1.19269e-10	2.61688e-09	229096	Ythdf3
59.0941	1.21771	0.497201	2.44914	0.0143198	0.0516398	74569	Ttc17
485.452	1.21755	0.202189	6.02186	1.72427e-09	3.23972e-08	14701	Gng12
101.861	1.21686	0.396255	3.07091	0.00213409	0.0103167	226470	Zbtb41
74.5438	1.2161	0.454785	2.67401	0.00749492	0.0300461	230162	Zfp189
345.831	1.21572	0.23146	5.2524	1.50129e-07	2.01549e-06	226841	Vash2
2076.8	1.21513	0.143549	8.46489	2.56394e-17	1.1207e-15	13205	Ddx3x
112.056	1.21468	0.483896	2.5102	0.0120662	0.0448493	240034	Zfp760
688.893	1.21408	0.183413	6.61937	3.60724e-11	8.35254e-10	105372	Utp15
451.812	1.21316	0.2175	5.57773	2.43682e-08	3.80193e-07	330171	Kctd10
57.5374	1.21289	0.502432	2.41404	0.0157769	0.0559114	27015	Polk
79.4602	1.21259	0.451417	2.68619	0.00722717	0.0291191	83691	Crispld1
230.364	1.21235	0.310735	3.90156	9.55735e-05	0.000673966	106894	Hmgxb3
128.913	1.21032	0.350262	3.45547	0.000549334	0.00317336	74334	Ranbp10
154.167	1.20927	0.37206	3.2502	0.00115322	0.00605016	227644	Snapc4
244.631	1.20917	0.272833	4.43188	9.34147e-06	8.52237e-05	20841	Zfp143
412.844	1.20737	0.235308	5.13101	2.88188e-07	3.7055e-06	14904	Gtpbp1
98.2266	1.20609	0.396164	3.04442	0.00233128	0.0111381	16410	Itgav
310.707	1.20604	0.245167	4.91926	8.6873e-07	1.0023e-05	225339	Ammecr1l
139.262	1.20582	0.341447	3.53151	0.000413194	0.00246605	100043772	Zfp850
169.009	1.20551	0.334	3.60931	0.00030701	0.00188681	18704	Pik3c2a
308.899	1.20451	0.275589	4.37069	1.23855e-05	0.000109418	218194	Phactr1
194.993	1.20448	0.293202	4.10802	3.99064e-05	0.00031498	231225	Tapt1
62.1467	1.20421	0.497954	2.41832	0.0155925	0.055373	226089	Ric1
149.634	1.2036	0.342418	3.515	0.000439758	0.00260786	18798	Plcb4
177.638	1.2027	0.306274	3.92689	8.60501e-05	0.000615626	74120	Zfp263
67.9792	1.20253	0.48397	2.48472	0.0129654	0.047631	70599	Ssfa2
139.225	1.20048	0.332455	3.61095	0.000305081	0.00187564	77035	Kdm8
61.0286	1.19999	0.494045	2.42892	0.0151441	0.0540223	327951	Cyb5d1
321.29	1.19802	0.282952	4.23402	2.29555e-05	0.000190435	12839	Col9a1
189.01	1.19752	0.303965	3.93967	8.15949e-05	0.000587518	14154	Fem1a
273.755	1.19701	0.276186	4.33407	1.46377e-05	0.000127167	18576	Pde3b
316.331	1.19682	0.253426	4.72257	2.32881e-06	2.45353e-05	18007	Neo1
1892.13	1.19417	0.205854	5.80104	6.5903e-09	1.1281e-07	12798	Cnn2
122.09	1.1921	0.383103	3.11169	0.00186017	0.00914031	13390	Dlx1
82.3902	1.19095	0.43005	2.76933	0.00561724	0.0235331	72947	Phykpl
365.697	1.19091	0.27192	4.37964	1.18876e-05	0.00010597	27223	Trp53bp1
525.517	1.19032	0.201528	5.90649	3.49471e-09	6.25053e-08	67561	Wdr48
316.188	1.18979	0.281076	4.23298	2.30612e-05	0.000191122	208146	Yeats2
55.1596	1.18966	0.526269	2.26055	0.0237873	0.0782519	213326	Scyl2
366.373	1.18949	0.252479	4.71126	2.46187e-06	2.57107e-05	104445	Cdc42ep1
60.6351	1.18922	0.503862	2.36021	0.0182644	0.0630113	66943	Pqlc1
848.337	1.18891	0.193297	6.15069	7.71465e-10	1.53022e-08	73192	Xpot
773.319	1.18723	0.198621	5.97736	2.26778e-09	4.18115e-08	74204	Xpo6
139.826	1.1869	0.347627	3.41428	0.0006395	0.00362911	360013	Myo18a
135.952	1.18626	0.38666	3.06798	0.00215512	0.0103974	219094	Khnyn
120.33	1.18597	0.365952	3.24079	0.001192	0.00622825	NA	Fam134c
679.543	1.18534	0.232025	5.10866	3.24443e-07	4.10544e-06	NA	Epb4.1
855.037	1.18456	0.175275	6.75829	1.39625e-11	3.40243e-10	225348	Wdr36
353.25	1.18335	0.233988	5.05728	4.2527e-07	5.24646e-06	14390	Gabpa
64.9456	1.18267	0.49269	2.40045	0.0163751	0.0577006	26457	Slc27a1
1365.73	1.18245	0.429724	2.75166	0.00592948	0.0246745	105148	Iars
313.689	1.18127	0.251963	4.68828	2.75508e-06	2.84533e-05	242785	Klhl21
186.822	1.18101	0.300497	3.93019	8.48796e-05	0.000608552	235626	Setd2
179.693	1.18088	0.321323	3.67507	0.000237789	0.00151708	14735	Gpc4
107.011	1.18013	0.394513	2.99137	0.00277727	0.0129366	15203	Heph
114.779	1.17987	0.367181	3.21332	0.00131211	0.00674839	29810	Bag3
444.739	1.1793	0.259712	4.54081	5.60381e-06	5.37921e-05	18016	Nf2
348.764	1.17842	0.231634	5.08742	3.62963e-07	4.54817e-06	NA	Peo1
561.824	1.17761	0.194461	6.05575	1.39769e-09	2.6772e-08	17390	Mmp2
164.488	1.17704	0.311509	3.77853	0.00015776	0.00105054	104806	Fancm
130.02	1.17584	0.372863	3.15355	0.00161296	0.00808704	16195	Il6st
244.484	1.17523	0.269732	4.35704	1.31835e-05	0.000115872	68606	Ppm1f
102.593	1.1749	0.39684	2.96063	0.00307009	0.0140851	75914	Exoc6b
226.13	1.17365	0.278695	4.21123	2.53985e-05	0.000208123	105837	Mtbp
517.35	1.17342	0.197856	5.93068	3.01676e-09	5.4422e-08	72787	Ndc1
324.36	1.17316	0.242384	4.8401	1.29776e-06	1.4455e-05	23854	Def8
406.793	1.17246	0.222926	5.25941	1.44521e-07	1.94331e-06	381314	Iars2
169.401	1.17208	0.3678	3.18674	0.00143887	0.00730162	20460	Stil
338.387	1.17104	0.232293	5.04122	4.62572e-07	5.66905e-06	217980	Larp4b
103.659	1.1709	0.405423	2.8881	0.00387578	0.0171925	277854	Depdc5
377.535	1.17072	0.266209	4.39775	1.09377e-05	9.81979e-05	231580	Gak
[truncated: 1,993 more rows]

## Sheet: GO_Biological_Wnt1UpGenes
Term	Overlap	P-value	Adjusted P-value	Old P-value	Old Adjusted P-value	Odds Ratio	Combined Score	Genes
[truncated: 4,154 more rows]

[truncated: 2 more sheets: Wnt1 DEGs, GO plot]
