# Supplementary material for: Single-Cell Multiomic Approaches Reveal Diverse Labeling of the Nervous System by Common Cre-Drivers
Source: Front Cell Neurosci. 2021 Apr 14;15:648570. doi: 10.3389/fncel.2021.648570 (PMC8079645; doi:10.3389/fncel.2021.648570)
Supplement: Supplementary file 5 [file Table_5.XLSX]

## Sheet: Sheet1
	Number of Cells expressing Wnt1	Number of cells expressing Sox10	total number of cells in each population	Percent Wnt1+	Percent Sox10+
Neural Crest	268	1135	5687	4.7125	19.9578
Mid/Forebrain	1634	1308	9759	16.7435	13.403
Hindbrain	2191	1066	6083	36.0184	17.5242
		Number of Cells expressing Wnt1	Number of cells expressing Sox10
	Neural Crest	4.7125	19.9578
	Mid/Forebrain	16.7435	13.403
	Hindbrain	36.0184	17.5242
		Number of Cells expressing Wnt1	Number of cells expressing Sox10
	Neural Crest	268	1135
	Mid/Forebrain	1634	1308
	Hindbrain	2191	1066

## Sheet: NCC diversity
	Number of co-expressing cells	total number of neural crest
Wnt1/Sox10	76	5687	0.0133638	1.33638
Sox9/Sox10	658	5687	0.115702	11.5702
Pax3/Sox9	682	5687	0.119923	11.9923
