# Supplementary material for: Single-Cell Multiomic Approaches Reveal Diverse Labeling of the Nervous System by Common Cre-Drivers
Source: Front Cell Neurosci. 2021 Apr 14;15:648570. doi: 10.3389/fncel.2021.648570 (PMC8079645; doi:10.3389/fncel.2021.648570)
Supplement: Supplementary file 6 [file Table_6.XLSX]

## Sheet: e9_Sox10_motifs_knownResults
Motif Name	Consensus	P-value	Log P-value	q-value (Benjamini)	# of Target Sequences with Motif(of 9)	% of Target Sequences with Motif	# of Background Sequences with Motif(of 91429)	% of Background Sequences with Motif	Motif Name	Motif Name
Pax8	GTCATGCHTGRCTGS	0.1	-4.563	1	4	0.4444	9737.2	0.1065	Pax8	Pax8(Paired,Homeobox)/Thyroid-Pax8-ChIP-Seq(GSE26938)/Homer	GSE26938)/Homer
GATA3	AGATAASR	0.1	-3.917	1	5	0.5556	18352	0.2008	GATA3	GATA3(Zf)/iTreg-Gata3-ChIP-Seq(GSE20898)/Homer	GSE20898)/Homer
EBF1	GTCCCCWGGGGA	0.1	-3.842	1	7	0.7778	35622.2	0.3897	EBF1	EBF1(EBF)/Near-E2A-ChIP-Seq(GSE21512)/Homer	GSE21512)/Homer
Bcl6	NNNCTTTCCAGGAAA	0.1	-3.698	1	6	0.6667	27303.7	0.2987	Bcl6	Bcl6(Zf)/Liver-Bcl6-ChIP-Seq(GSE31578)/Homer	GSE31578)/Homer
ZNF652/HepG2-ZNF652.Flag-ChIP-Seq	TTAACCCTTTVNKKN	0.1	-3.362	1	2	0.2222	3068.7	0.0336	ZNF652/HepG2-ZNF652.Flag-ChIP-Seq	ZNF652/HepG2-ZNF652.Flag-ChIP-Seq(Encode)/Homer
ZSCAN22	SMCAGTCWGAKGGAGGAGGC	0.1	-3.172	1	2	0.2222	3403.3	0.0372	ZSCAN22	ZSCAN22(Zf)/HEK293-ZSCAN22.GFP-ChIP-Seq(GSE58341)/Homer	GSE58341)/Homer
WT1	MCTCCCMCRCAB	0.1	-2.913	1	5	0.5556	23458.7	0.2567	WT1	WT1(Zf)/Kidney-WT1-ChIP-Seq(GSE90016)/Homer	GSE90016)/Homer
PRDM10	TGGTACATTCCA	0.1	-2.894	1	4	0.4444	15917.4	0.1742	PRDM10	PRDM10(Zf)/HEK293-PRDM10.eGFP-ChIP-Seq(Encode)/Homer	Encode)/Homer
ETS1	ACAGGAAGTG	0.1	-2.745	1	5	0.5556	24489.7	0.2679	ETS1	ETS1(ETS)/Jurkat-ETS1-ChIP-Seq(GSE17954)/Homer	GSE17954)/Homer
Hoxc9	GGCCATAAATCA	0.1	-2.685	1	2	0.2222	4460.4	0.0488	Hoxc9	Hoxc9(Homeobox)/Ainv15-Hoxc9-ChIP-Seq(GSE21812)/Homer	GSE21812)/Homer
Tbox:Smad	AGGTGHCAGACA	0.1	-2.565	1	2	0.2222	4775.6	0.0523	Tbox:Smad	Tbox:Smad(T-box,MAD)/ESCd5-Smad2_3-ChIP-Seq(GSE29422)/Homer	GSE29422)/Homer
Gata6	YCTTATCTBN	0.1	-2.535	1	3	0.3333	10751	0.1176	Gata6	Gata6(Zf)/HUG1N-GATA6-ChIP-Seq(GSE51936)/Homer	GSE51936)/Homer
ERG	ACAGGAAGTG	0.1	-2.441	1	6	0.6667	35510.7	0.3885	ERG	ERG(ETS)/VCaP-ERG-ChIP-Seq(GSE14097)/Homer	GSE14097)/Homer
PU.1	AGAGGAAGTG	0.1	-2.398	1	3	0.3333	11372.8	0.1244	PU.1	PU.1(ETS)/ThioMac-PU.1-ChIP-Seq(GSE21512)/Homer	GSE21512)/Homer
NFAT	ATTTTCCATT	1	-2.288	1	3	0.3333	11911.2	0.1303	NFAT	NFAT(RHD)/Jurkat-NFATC1-ChIP-Seq(Jolma_et_al.)/Homer	Jolma_et_al.)/Homer
NFkB-p65-Rel	GGAAATTCCC	1	-2.238	1	1	0.1111	1138.3	0.0125	NFkB-p65-Rel	NFkB-p65-Rel(RHD)/ThioMac-LPS-Expression(GSE23622)/Homer	GSE23622)/Homer
Gata4	NBWGATAAGR	1	-2.165	1	3	0.3333	12545	0.1373	Gata4	Gata4(Zf)/Heart-Gata4-ChIP-Seq(GSE35151)/Homer	GSE35151)/Homer
BORIS	CNNBRGCGCCCCCTGSTGGC	1	-2.073	1	2	0.2222	6362.1	0.0696	BORIS	BORIS(Zf)/K562-CTCFL-ChIP-Seq(GSE32465)/Homer	GSE32465)/Homer
PAX6	NGTGTTCAVTSAAGCGKAAA	1	-2.045	1	1	0.1111	1396.4	0.0153	PAX6	PAX6(Paired,Homeobox)/Forebrain-Pax6-ChIP-Seq(GSE66961)/Homer	GSE66961)/Homer
Zfp281	CCCCTCCCCCAC	1	-2.022	1	3	0.3333	13343.5	0.146	Zfp281	Zfp281(Zf)/ES-Zfp281-ChIP-Seq(GSE81042)/Homer	GSE81042)/Homer
NF1-halfsite	YTGCCAAG	1	-1.859	1	6	0.6667	40529.9	0.4434	NF1-halfsite	NF1-halfsite(CTF)/LNCaP-NF1-ChIP-Seq(Unpublished)/Homer	Unpublished)/Homer
E2F6	GGCGGGAARN	1	-1.827	1	3	0.3333	14542.8	0.1591	E2F6	E2F6(E2F)/Hela-E2F6-ChIP-Seq(GSE31477)/Homer	GSE31477)/Homer
PRDM14	RGGTCTCTAACY	1	-1.814	1	2	0.2222	7443.5	0.0814	PRDM14	PRDM14(Zf)/H1-PRDM14-ChIP-Seq(GSE22767)/Homer	GSE22767)/Homer
Lhx3	ADBTAATTAR	1	-1.801	1	3	0.3333	14713.1	0.161	Lhx3	Lhx3(Homeobox)/Neuron-Lhx3-ChIP-Seq(GSE31456)/Homer	GSE31456)/Homer
ZNF7	CTGCCWVCTTTTRTA	1	-1.78	1	2	0.2222	7601.2	0.0832	ZNF7	ZNF7(Zf)/HepG2-ZNF7.Flag-ChIP-Seq(Encode)/Homer	Encode)/Homer
Esrrb	KTGACCTTGA	1	-1.765	1	3	0.3333	14957.6	0.1637	Esrrb	Esrrb(NR)/mES-Esrrb-ChIP-Seq(GSE11431)/Homer	GSE11431)/Homer
Gata1	SAGATAAGRV	1	-1.75	1	2	0.2222	7748.1	0.0848	Gata1	Gata1(Zf)/K562-GATA1-ChIP-Seq(GSE18829)/Homer	GSE18829)/Homer
EBF	DGTCCCYRGGGA	1	-1.748	1	2	0.2222	7758.3	0.0849	EBF	EBF(EBF)/proBcell-EBF-ChIP-Seq(GSE21978)/Homer	GSE21978)/Homer
Egr1	TGCGTGGGYG	1	-1.727	1	4	0.4444	23428.4	0.2563	Egr1	Egr1(Zf)/K562-Egr1-ChIP-Seq(GSE32465)/Homer	GSE32465)/Homer
n-Myc	VRCCACGTGG	1	-1.707	1	3	0.3333	15352.2	0.168	n-Myc	n-Myc(bHLH)/mES-nMyc-ChIP-Seq(GSE11431)/Homer	GSE11431)/Homer
TEAD1	CYRCATTCCA	1	-1.699	1	3	0.3333	15410	0.1686	TEAD1	TEAD1(TEAD)/HepG2-TEAD1-ChIP-Seq(Encode)/Homer	Encode)/Homer
Znf263	CVGTSCTCCC	1	-1.636	1	7	0.7778	52936.6	0.5792	Znf263	Znf263(Zf)/K562-Znf263-ChIP-Seq(GSE31477)/Homer	GSE31477)/Homer
Gata2	BBCTTATCTS	1	-1.613	1	2	0.2222	8449.7	0.0924	Gata2	Gata2(Zf)/K562-GATA2-ChIP-Seq(GSE18829)/Homer	GSE18829)/Homer
GATA:SCL	CRGCTGBNGNSNNSAGATAA	1	-1.587	1	1	0.1111	2295.3	0.0251	GATA:SCL	GATA:SCL(Zf,bHLH)/Ter119-SCL-ChIP-Seq(GSE18720)/Homer	GSE18720)/Homer
Klf9	GCCACRCCCACY	1	-1.585	1	3	0.3333	16250.7	0.1778	Klf9	Klf9(Zf)/GBM-Klf9-ChIP-Seq(GSE62211)/Homer	GSE62211)/Homer
ZNF467	TGGGGAAGGGCM	1	-1.584	1	5	0.5556	33712.1	0.3688	ZNF467	ZNF467(Zf)/HEK293-ZNF467.GFP-ChIP-Seq(GSE58341)/Homer	GSE58341)/Homer
Eomes	ATTAACACCT	1	-1.561	1	5	0.5556	33951.1	0.3715	Eomes	Eomes(T-box)/H9-Eomes-ChIP-Seq(GSE26097)/Homer	GSE26097)/Homer
Nur77	TGACCTTTNCNT	1	-1.543	1	1	0.1111	2411.7	0.0264	Nur77	Nur77(NR)/K562-NR4A1-ChIP-Seq(GSE31363)/Homer	GSE31363)/Homer
PBX2	RTGATTKATRGN	1	-1.542	1	2	0.2222	8841.4	0.0967	PBX2	PBX2(Homeobox)/K562-PBX2-ChIP-Seq(Encode)/Homer	Encode)/Homer
Lhx1	NNYTAATTAR	1	-1.523	1	2	0.2222	8950.3	0.0979	Lhx1	Lhx1(Homeobox)/EmbryoCarcinoma-Lhx1-ChIP-Seq(GSE70957)/Homer	GSE70957)/Homer
NFAT:AP1	SARTGGAAAAWRTGAGTCAB	1	-1.52	1	1	0.1111	2473.8	0.0271	NFAT:AP1	NFAT:AP1(RHD,bZIP)/Jurkat-NFATC1-ChIP-Seq(Jolma_et_al.)/Homer	Jolma_et_al.)/Homer
Tgif2	TGTCANYT	1	-1.49	1	7	0.7778	54530.5	0.5966	Tgif2	Tgif2(Homeobox)/mES-Tgif2-ChIP-Seq(GSE55404)/Homer	GSE55404)/Homer
TEAD	YCWGGAATGY	1	-1.475	1	2	0.2222	9236.8	0.1011	TEAD	TEAD(TEA)/Fibroblast-PU.1-ChIP-Seq(Unpublished)/Homer	Unpublished)/Homer
AP-2gamma	SCCTSAGGSCAW	1	-1.428	1	5	0.5556	35361.7	0.3869	AP-2gamma	AP-2gamma(AP2)/MCF7-TFAP2C-ChIP-Seq(GSE21234)/Homer	GSE21234)/Homer
Unknown-ESC-element	CACAGCAGGGGG	1	-1.423	1	3	0.3333	17555.2	0.1921	Unknown-ESC-element	Unknown-ESC-element(?)/mES-Nanog-ChIP-Seq(GSE11724)/Homer	GSE11724)/Homer
PAX5	GCAGCCAAGCRTGACH	1	-1.42	1	2	0.2222	9575.1	0.1048	PAX5	PAX5(Paired,Homeobox)/GM12878-PAX5-ChIP-Seq(GSE32465)/Homer	GSE32465)/Homer
TEAD3	TRCATTCCAG	1	-1.409	1	3	0.3333	17675	0.1934	TEAD3	TEAD3(TEA)/HepG2-TEAD3-ChIP-Seq(Encode)/Homer	Encode)/Homer
GLIS3	CTCCCTGGGAGGCCN	1	-1.401	1	6	0.6667	45343.1	0.4961	GLIS3	GLIS3(Zf)/Thyroid-Glis3.GFP-ChIP-Seq(GSE103297)/Homer	GSE103297)/Homer
E2F7	VDTTTCCCGCCA	1	-1.399	1	1	0.1111	2835.7	0.031	E2F7	E2F7(E2F)/Hela-E2F7-ChIP-Seq(GSE32673)/Homer	GSE32673)/Homer
Bcl11a	TYTGACCASWRG	1	-1.384	1	3	0.3333	17893.2	0.1958	Bcl11a	Bcl11a(Zf)/HSPC-BCL11A-ChIP-Seq(GSE104676)/Homer	GSE104676)/Homer
Pdx1	YCATYAATCA	1	-1.346	1	2	0.2222	10064.3	0.1101	Pdx1	Pdx1(Homeobox)/Islet-Pdx1-ChIP-Seq(SRA008281)/Homer	SRA008281)/Homer
E2F4	GGCGGGAAAH	1	-1.34	1	2	0.2222	10102.4	0.1105	E2F4	E2F4(E2F)/K562-E2F4-ChIP-Seq(GSE31477)/Homer	GSE31477)/Homer
KLF14	RGKGGGCGKGGC	1	-1.315	1	7	0.7778	56542	0.6186	KLF14	KLF14(Zf)/HEK293-KLF14.GFP-ChIP-Seq(GSE58341)/Homer	GSE58341)/Homer
PU.1:IRF8	GGAAGTGAAAST	1	-1.29	1	1	0.1111	3211.9	0.0351	PU.1:IRF8	PU.1:IRF8(ETS:IRF)/pDC-Irf8-ChIP-Seq(GSE66899)/Homer	GSE66899)/Homer
Meis1	VGCTGWCAVB	1	-1.26	1	5	0.5556	37299.4	0.4081	Meis1	Meis1(Homeobox)/MastCells-Meis1-ChIP-Seq(GSE48085)/Homer	GSE48085)/Homer
HOXA1	TGATKGATGR	1	-1.254	1	1	0.1111	3348.9	0.0366	HOXA1	HOXA1(Homeobox)/mES-Hoxa1-ChIP-Seq(SRP084292)/Homer	SRP084292)/Homer
TR4	GAGGTCAAAGGTCA	1	-1.245	1	1	0.1111	3384.8	0.037	TR4	TR4(NR),DR1/Hela-TR4-ChIP-Seq(GSE24685)/Homer	GSE24685)/Homer
AP-2alpha	ATGCCCTGAGGC	1	-1.24	1	4	0.4444	28173.5	0.3082	AP-2alpha	AP-2alpha(AP2)/Hela-AP2alpha-ChIP-Seq(GSE31477)/Homer	GSE31477)/Homer
Zic3	GGCCYCCTGCTGDGH	1	-1.235	1	3	0.3333	19272.6	0.2109	Zic3	Zic3(Zf)/mES-Zic3-ChIP-Seq(GSE37889)/Homer	GSE37889)/Homer
Sp5	RGKGGGCGGAGC	1	-1.224	1	5	0.5556	37735.3	0.4129	Sp5	Sp5(Zf)/mES-Sp5.Flag-ChIP-Seq(GSE72989)/Homer	GSE72989)/Homer
CTCF	AYAGTGCCMYCTRGTGGCCA	1	-1.199	1	1	0.1111	3574.7	0.0391	CTCF	CTCF(Zf)/CD4+-CTCF-ChIP-Seq(Barski_et_al.)/Homer	Barski_et_al.)/Homer
ZFX	AGGCCTRG	1	-1.161	1	5	0.5556	38525.4	0.4215	ZFX	ZFX(Zf)/mES-Zfx-ChIP-Seq(GSE11431)/Homer	GSE11431)/Homer
HNF4a	CARRGKBCAAAGTYCA	1	-1.14	1	2	0.2222	11606	0.127	HNF4a	HNF4a(NR),DR1/HepG2-HNF4a-ChIP-Seq(GSE25021)/Homer	GSE25021)/Homer
HRE	TTCTAGAABNTTCTA	1	-1.136	1	1	0.1111	3851.3	0.0421	HRE	HRE(HSF)/Striatum-HSF1-ChIP-Seq(GSE38000)/Homer	GSE38000)/Homer
Maz	GGGGGGGG	1	-1.112	1	6	0.6667	48959.4	0.5357	Maz	Maz(Zf)/HepG2-Maz-ChIP-Seq(GSE31477)/Homer	GSE31477)/Homer
Barx1	AAACMATTAN	1	-1.104	1	1	0.1111	4001.9	0.0438	Barx1	Barx1(Homeobox)/Stomach-Barx1.3xFlag-ChIP-Seq(GSE69483)/Homer	GSE69483)/Homer
Nanog	RGCCATTAAC	1	-1.098	1	7	0.7778	59266.5	0.6484	Nanog	Nanog(Homeobox)/mES-Nanog-ChIP-Seq(GSE11724)/Homer	GSE11724)/Homer
ZNF711	AGGCCTAG	1	-1.084	1	6	0.6667	49341	0.5398	ZNF711	ZNF711(Zf)/SHSY5Y-ZNF711-ChIP-Seq(GSE20673)/Homer	GSE20673)/Homer
Reverb	GTRGGTCASTGGGTCA	1	-1.084	1	1	0.1111	4100.1	0.0449	Reverb	Reverb(NR),DR2/RAW-Reverba.biotin-ChIP-Seq(GSE45914)/Homer	GSE45914)/Homer
Arnt:Ahr	TBGCACGCAA	1	-1.057	1	2	0.2222	12322.6	0.1348	Arnt:Ahr	Arnt:Ahr(bHLH)/MCF7-Arnt-ChIP-Seq(Lo_et_al.)/Homer	Lo_et_al.)/Homer
HIC1	TGCCAGCB	1	-1.039	1	6	0.6667	49974.8	0.5468	HIC1	HIC1(Zf)/Treg-ZBTB29-ChIP-Seq(GSE99889)/Homer	GSE99889)/Homer
Hand2	TGACANARRCCAGRC	1	-1.034	1	2	0.2222	12538.3	0.1372	Hand2	Hand2(bHLH)/Mesoderm-Hand2-ChIP-Seq(GSE61475)/Homer	GSE61475)/Homer
HIF-1a	TACGTGCV	1	-1.007	1	1	0.1111	4504.1	0.0493	HIF-1a	HIF-1a(bHLH)/MCF7-HIF1a-ChIP-Seq(GSE28352)/Homer	GSE28352)/Homer
Tlx?	CTGGCAGSCTGCCA	1	-1	1	2	0.2222	12850.3	0.1406	Tlx?	Tlx?(NR)/NPC-H3K4me1-ChIP-Seq(GSE16256)/Homer	GSE16256)/Homer
Tcf7	CTTTGATGTGSB	1	-0.9865	1	1	0.1111	4618.3	0.0505	Tcf7	Tcf7(HMG)/GM12878-TCF7-ChIP-Seq(Encode)/Homer	Encode)/Homer
CArG	CCATATATGGNM	1	-0.9688	1	1	0.1111	4721.5	0.0517	CArG	CArG(MADS)/PUER-Srf-ChIP-Seq(Sullivan_et_al.)/Homer	Sullivan_et_al.)/Homer
ZNF165	AAGGKGRCGCAGGCA	1	-0.963	1	1	0.1111	4755.7	0.052	ZNF165	ZNF165(Zf)/WHIM12-ZNF165-ChIP-Seq(GSE65937)/Homer	GSE65937)/Homer
Nkx2.2	BTBRAGTGSN	1	-0.9349	1	5	0.5556	41669.9	0.4559	Nkx2.2	Nkx2.2(Homeobox)/NPC-Nkx2.2-ChIP-Seq(GSE61673)/Homer	GSE61673)/Homer
Rfx1	KGTTGCCATGGCAA	1	-0.9297	1	1	0.1111	4958.9	0.0543	Rfx1	Rfx1(HTH)/NPC-H3K4me1-ChIP-Seq(GSE16256)/Homer	GSE16256)/Homer
Sox2	BCCATTGTTC	1	-0.9292	1	2	0.2222	13561.1	0.1484	Sox2	Sox2(HMG)/mES-Sox2-ChIP-Seq(GSE11431)/Homer	GSE11431)/Homer
Tbx20	GGTGYTGACAGS	1	-0.9092	1	1	0.1111	5089.5	0.0557	Tbx20	Tbx20(T-box)/Heart-Tbx20-ChIP-Seq(GSE29636)/Homer	GSE29636)/Homer
IRF8	GRAASTGAAAST	1	-0.907	1	1	0.1111	5104	0.0558	IRF8	IRF8(IRF)/BMDM-IRF8-ChIP-Seq(GSE77884)/Homer	GSE77884)/Homer
CHR	SRGTTTCAAA	1	-0.895	1	1	0.1111	5182.7	0.0567	CHR	CHR(?)/Hela-CellCycle-Expression/Homer
Sox4	YCTTTGTTCC	1	-0.8868	1	2	0.2222	14013.1	0.1533	Sox4	Sox4(HMG)/proB-Sox4-ChIP-Seq(GSE50066)/Homer	GSE50066)/Homer
RXR	TAGGGCAAAGGTCA	1	-0.8734	1	4	0.4444	32948.7	0.3605	RXR	RXR(NR),DR1/3T3L1-RXR-ChIP-Seq(GSE13511)/Homer	GSE13511)/Homer
Rbpj1	HTTTCCCASG	1	-0.8729	1	4	0.4444	32957.2	0.3606	Rbpj1	Rbpj1(?)/Panc1-Rbpj1-ChIP-Seq(GSE47459)/Homer	GSE47459)/Homer
ETV1	AACCGGAAGT	1	-0.856	1	4	0.4444	33214.7	0.3634	ETV1	ETV1(ETS)/GIST48-ETV1-ChIP-Seq(GSE22441)/Homer	GSE22441)/Homer
bZIP:IRF	NAGTTTCABTHTGACTNW	1	-0.8481	1	1	0.1111	5504.9	0.0602	bZIP:IRF	bZIP:IRF(bZIP,IRF)/Th17-BatF-ChIP-Seq(GSE39756)/Homer	GSE39756)/Homer
E2F1	CWGGCGGGAA	1	-0.8401	1	1	0.1111	5562.4	0.0609	E2F1	E2F1(E2F)/Hela-E2F1-ChIP-Seq(GSE22478)/Homer	GSE22478)/Homer
Hoxa11	TTTTATGGCM	1	-0.839	1	3	0.3333	23921.3	0.2617	Hoxa11	Hoxa11(Homeobox)/ChickenMSG-Hoxa11.Flag-ChIP-Seq(GSE86088)/Homer	GSE86088)/Homer
Hoxd13	NCYAATAAAA	1	-0.8348	1	2	0.2222	14600.7	0.1597	Hoxd13	Hoxd13(Homeobox)/ChickenMSG-Hoxd13.Flag-ChIP-Seq(GSE86088)/Homer	GSE86088)/Homer
Elk1	HACTTCCGGY	1	-0.8309	1	2	0.2222	14645.6	0.1602	Elk1	Elk1(ETS)/Hela-Elk1-ChIP-Seq(GSE31477)/Homer	GSE31477)/Homer
ZNF264	RGGGCACTAACY	1	-0.8296	1	2	0.2222	14661.5	0.1604	ZNF264	ZNF264(Zf)/HEK293-ZNF264.GFP-ChIP-Seq(GSE58341)/Homer	GSE58341)/Homer
Elf4	ACTTCCKGKT	1	-0.8126	1	3	0.3333	24299	0.2659	Elf4	Elf4(ETS)/BMDM-Elf4-ChIP-Seq(GSE88699)/Homer	GSE88699)/Homer
Pbx3	SCTGTCAMTCAN	1	-0.8093	1	1	0.1111	5791.5	0.0634	Pbx3	Pbx3(Homeobox)/GM12878-PBX3-ChIP-Seq(GSE32465)/Homer	GSE32465)/Homer
Nkx6.1	GKTAATGR	1	-0.7984	1	3	0.3333	24507.7	0.2681	Nkx6.1	Nkx6.1(Homeobox)/Islet-Nkx6.1-ChIP-Seq(GSE40975)/Homer	GSE40975)/Homer
Hoxa13	CYHATAAAAN	1	-0.7969	1	3	0.3333	24530.3	0.2684	Hoxa13	Hoxa13(Homeobox)/ChickenMSG-Hoxa13.Flag-ChIP-Seq(GSE86088)/Homer	GSE86088)/Homer
TEAD4	CCWGGAATGY	1	-0.7914	1	2	0.2222	15121.4	0.1654	TEAD4	TEAD4(TEA)/Tropoblast-Tead4-ChIP-Seq(GSE37350)/Homer	GSE37350)/Homer
Fox:Ebox	NNNVCTGWGYAAACASN	1	-0.7835	1	2	0.2222	15218.5	0.1665	Fox:Ebox	Fox:Ebox(Forkhead,bHLH)/Panc1-Foxa2-ChIP-Seq(GSE47459)/Homer	GSE47459)/Homer
Nkx2.1	RSCACTYRAG	1	-0.7799	1	6	0.6667	53955.4	0.5903	Nkx2.1	Nkx2.1(Homeobox)/LungAC-Nkx2.1-ChIP-Seq(GSE43252)/Homer	GSE43252)/Homer
GRHL2	AAACYKGTTWDACMRGTTTB	1	-0.7548	1	1	0.1111	6227.2	0.0681	GRHL2	GRHL2(CP2)/HBE-GRHL2-ChIP-Seq(GSE46194)/Homer	GSE46194)/Homer
CRX	GCTAATCC	1	-0.7529	1	4	0.4444	34879.2	0.3816	CRX	CRX(Homeobox)/Retina-Crx-ChIP-Seq(GSE20012)/Homer	GSE20012)/Homer
CEBP	ATTGCGCAAC	1	-0.7386	1	1	0.1111	6365.8	0.0696	CEBP	CEBP(bZIP)/ThioMac-CEBPb-ChIP-Seq(GSE21512)/Homer	GSE21512)/Homer
Sox15	RAACAATGGN	1	-0.7379	1	2	0.2222	15805.5	0.1729	Sox15	Sox15(HMG)/CPA-Sox15-ChIP-Seq(GSE62909)/Homer	GSE62909)/Homer
Zac1	HAWGRGGCCM	1	-0.7299	1	7	0.7778	64629.4	0.7071	Zac1	Zac1(Zf)/Neuro2A-Plagl1-ChIP-Seq(GSE75942)/Homer	GSE75942)/Homer
Isl1	CTAATKGV	1	-0.7244	1	3	0.3333	25649.9	0.2806	Isl1	Isl1(Homeobox)/Neuron-Isl1-ChIP-Seq(GSE31456)/Homer	GSE31456)/Homer
LRF	AAGACCCYYN	1	-0.7098	1	5	0.5556	45392.7	0.4966	LRF	LRF(Zf)/Erythroblasts-ZBTB7A-ChIP-Seq(GSE74977)/Homer	GSE74977)/Homer
ZNF519	GAGSCCGAGC	1	-0.6973	1	1	0.1111	6736.2	0.0737	ZNF519	ZNF519(Zf)/HEK293-ZNF519.GFP-ChIP-Seq(GSE58341)/Homer	GSE58341)/Homer
Sox9	AGGVNCCTTTGT	1	-0.6832	1	2	0.2222	16559.4	0.1812	Sox9	Sox9(HMG)/Limb-SOX9-ChIP-Seq(GSE73225)/Homer	GSE73225)/Homer
ERE	VAGGTCACNSTGACC	1	-0.6769	1	1	0.1111	6930.9	0.0758	ERE	ERE(NR),IR3/MCF7-ERa-ChIP-Seq(Unpublished)/Homer	Unpublished)/Homer
E2F3	BTKGGCGGGAAA	1	-0.6728	1	2	0.2222	16709.4	0.1828	E2F3	E2F3(E2F)/MEF-E2F3-ChIP-Seq(GSE71376)/Homer	GSE71376)/Homer
STAT6	ABTTCYYRRGAA	1	-0.6671	1	1	0.1111	7026.3	0.0769	STAT6	STAT6(Stat)/CD4-Stat6-ChIP-Seq(GSE22104)/Homer	GSE22104)/Homer
Tbx21	AGGTGTGAAA	1	-0.6646	1	2	0.2222	16829.8	0.1841	Tbx21	Tbx21(T-box)/GM12878-TBX21-ChIP-Seq(Encode)/Homer	Encode)/Homer
PPARE	TGACCTTTGCCCCA	1	-0.6423	1	3	0.3333	27041.3	0.2959	PPARE	PPARE(NR),DR1/3T3L1-Pparg-ChIP-Seq(GSE13511)/Homer	GSE13511)/Homer
Pitx1	TAATCCCN	1	-0.6365	1	6	0.6667	56525.9	0.6185	Pitx1	Pitx1(Homeobox)/Chicken-Pitx1-ChIP-Seq(GSE38910)/Homer	GSE38910)/Homer
Foxo3	DGTAAACA	1	-0.6363	1	1	0.1111	7340.3	0.0803	Foxo3	Foxo3(Forkhead)/U2OS-Foxo3-ChIP-Seq(E-MTAB-2701)/Homer	E-MTAB-2701)/Homer
CDX4	NGYCATAAAWCH	1	-0.6291	1	1	0.1111	7416.9	0.0811	CDX4	CDX4(Homeobox)/ZebrafishEmbryos-Cdx4.Myc-ChIP-Seq(GSE48254)/Homer	GSE48254)/Homer
STAT6	TTCCKNAGAA	1	-0.6016	1	1	0.1111	7717.2	0.0844	STAT6	STAT6(Stat)/Macrophage-Stat6-ChIP-Seq(GSE38377)/Homer	GSE38377)/Homer
FOXK2	SCHTGTTTACAT	1	-0.6006	1	1	0.1111	7728.9	0.0846	FOXK2	FOXK2(Forkhead)/U2OS-FOXK2-ChIP-Seq(E-MTAB-2204)/Homer	E-MTAB-2204)/Homer
EHF	AVCAGGAAGT	1	-0.5972	1	3	0.3333	27873.3	0.305	EHF	EHF(ETS)/LoVo-EHF-ChIP-Seq(GSE49402)/Homer	GSE49402)/Homer
Foxf1	WWATRTAAACAN	1	-0.5905	1	1	0.1111	7844.7	0.0858	Foxf1	Foxf1(Forkhead)/Lung-Foxf1-ChIP-Seq(GSE77951)/Homer	GSE77951)/Homer
THRb	GGTCACCTGAGGTCA	1	-0.5817	1	2	0.2222	18134.1	0.1984	THRb	THRb(NR)/HepG2-THRb.Flag-ChIP-Seq(Encode)/Homer	Encode)/Homer
PPARa	VNAGGKCAAAGGTCA	1	-0.5814	1	3	0.3333	28177.9	0.3083	PPARa	PPARa(NR),DR1/Liver-Ppara-ChIP-Seq(GSE47954)/Homer	GSE47954)/Homer
Smad2	CTGTCTGG	1	-0.565	1	4	0.4444	38436.1	0.4205	Smad2	Smad2(MAD)/ES-SMAD2-ChIP-Seq(GSE29422)/Homer	GSE29422)/Homer
EBF2	NABTCCCWDGGGAVH	1	-0.5583	1	3	0.3333	28635.9	0.3133	EBF2	EBF2(EBF)/BrownAdipose-EBF2-ChIP-Seq(GSE97114)/Homer	GSE97114)/Homer
ETV4	ACCGGAAGTG	1	-0.5512	1	3	0.3333	28780	0.3149	ETV4	ETV4(ETS)/HepG2-ETV4-ChIP-Seq(ENCODE)/Homer	ENCODE)/Homer
p63	NNDRCATGYCYNRRCATGYH	1	-0.5427	1	1	0.1111	8424.7	0.0922	p63	p63(p53)/Keratinocyte-p63-ChIP-Seq(GSE17611)/Homer	GSE17611)/Homer
MYB	GGCVGTTR	1	-0.5419	1	3	0.3333	28970.1	0.317	MYB	MYB(HTH)/ERMYB-Myb-ChIPSeq(GSE22095)/Homer	GSE22095)/Homer
Smad3	TWGTCTGV	1	-0.5339	1	6	0.6667	58588.8	0.641	Smad3	Smad3(MAD)/NPC-Smad3-ChIP-Seq(GSE36673)/Homer	GSE36673)/Homer
RUNX1	AAACCACARM	1	-0.5099	1	2	0.2222	19419.7	0.2125	RUNX1	RUNX1(Runt)/Jurkat-RUNX1-ChIP-Seq(GSE29180)/Homer	GSE29180)/Homer
Sp2	YGGCCCCGCCCC	1	-0.5046	1	5	0.5556	49590.6	0.5426	Sp2	Sp2(Zf)/HEK293-Sp2.eGFP-ChIP-Seq(Encode)/Homer	Encode)/Homer
TEAD2	CCWGGAATGY	1	-0.5039	1	1	0.1111	8943.4	0.0979	TEAD2	TEAD2(TEA)/Py2T-Tead2-ChIP-Seq(GSE55709)/Homer	GSE55709)/Homer
Smad4	VBSYGTCTGG	1	-0.4979	1	4	0.4444	39928.6	0.4369	Smad4	Smad4(MAD)/ESC-SMAD4-ChIP-Seq(GSE29422)/Homer	GSE29422)/Homer
COUP-TFII	AGRGGTCA	1	-0.4962	1	4	0.4444	39968.4	0.4373	COUP-TFII	COUP-TFII(NR)/Artia-Nr2f2-ChIP-Seq(GSE46497)/Homer	GSE46497)/Homer
LEF1	CCTTTGATST	1	-0.4863	1	1	0.1111	9195.4	0.1006	LEF1	LEF1(HMG)/H1-LEF1-ChIP-Seq(GSE64758)/Homer	GSE64758)/Homer
Nkx3.1	AAGCACTTAA	1	-0.4814	1	4	0.4444	40319.1	0.4411	Nkx3.1	Nkx3.1(Homeobox)/LNCaP-Nkx3.1-ChIP-Seq(GSE28264)/Homer	GSE28264)/Homer
Lhx2	TAATTAGN	1	-0.4805	1	1	0.1111	9280.5	0.1015	Lhx2	Lhx2(Homeobox)/HFSC-Lhx2-ChIP-Seq(GSE48068)/Homer	GSE48068)/Homer
Foxa2	CYTGTTTACWYW	1	-0.4757	1	1	0.1111	9351.9	0.1023	Foxa2	Foxa2(Forkhead)/Liver-Foxa2-ChIP-Seq(GSE25694)/Homer	GSE25694)/Homer
Tgif1	YTGWCADY	1	-0.4742	1	5	0.5556	50307.9	0.5504	Tgif1	Tgif1(Homeobox)/mES-Tgif1-ChIP-Seq(GSE55404)/Homer	GSE55404)/Homer
HIF-1b	RTACGTGC	1	-0.4649	1	2	0.2222	20317.1	0.2223	HIF-1b	HIF-1b(HLH)/T47D-HIF1b-ChIP-Seq(GSE59937)/Homer	GSE59937)/Homer
KLF10	GGGGGTGTGTCC	1	-0.4637	1	2	0.2222	20343.2	0.2226	KLF10	KLF10(Zf)/HEK293-KLF10.GFP-ChIP-Seq(GSE58341)/Homer	GSE58341)/Homer
MyoD	RRCAGCTGYTSY	1	-0.4588	1	2	0.2222	20446.2	0.2237	MyoD	MyoD(bHLH)/Myotube-MyoD-ChIP-Seq(GSE21614)/Homer	GSE21614)/Homer
Tbx5	AGGTGTCA	1	-0.4572	1	6	0.6667	60293.1	0.6597	Tbx5	Tbx5(T-box)/HL1-Tbx5.biotin-ChIP-Seq(GSE21529)/Homer	GSE21529)/Homer
PRDM9	ADGGYAGYAGCATCT	1	-0.4523	1	1	0.1111	9712.8	0.1063	PRDM9	PRDM9(Zf)/Testis-DMC1-ChIP-Seq(GSE35498)/Homer	GSE35498)/Homer
RBPJ:Ebox	GGGRAARRGRMCAGMTG	1	-0.4398	1	1	0.1111	9913.8	0.1085	RBPJ:Ebox	RBPJ:Ebox(?,bHLH)/Panc1-Rbpj1-ChIP-Seq(GSE47459)/Homer	GSE47459)/Homer
Etv2	NNAYTTCCTGHN	1	-0.4358	1	2	0.2222	20943.4	0.2291	Etv2	Etv2(ETS)/ES-ER71-ChIP-Seq(GSE59402)/Homer(0.967)	GSE59402)/Homer	0.967)
Sox17	CCATTGTTYB	1	-0.4297	1	1	0.1111	10081.8	0.1103	Sox17	Sox17(HMG)/Endoderm-Sox17-ChIP-Seq(GSE61475)/Homer	GSE61475)/Homer
Foxo1	CTGTTTAC	1	-0.4279	1	3	0.3333	31568.9	0.3454	Foxo1	Foxo1(Forkhead)/RAW-Foxo1-ChIP-Seq(Fan_et_al.)/Homer	Fan_et_al.)/Homer
AR-halfsite	CCAGGAACAG	1	-0.4277	1	7	0.7778	70227.3	0.7684	AR-halfsite	AR-halfsite(NR)/LNCaP-AR-ChIP-Seq(GSE27824)/Homer	GSE27824)/Homer
HOXB13	TTTTATKRGG	1	-0.4151	1	1	0.1111	10331.3	0.113	HOXB13	HOXB13(Homeobox)/ProstateTumor-HOXB13-ChIP-Seq(GSE56288)/Homer	GSE56288)/Homer
Sox6	CCATTGTTNY	1	-0.4078	1	2	0.2222	21583.4	0.2361	Sox6	Sox6(HMG)/Myotubes-Sox6-ChIP-Seq(GSE32627)/Homer	GSE32627)/Homer
KLF5	DGGGYGKGGC	1	-0.3989	1	4	0.4444	42435.8	0.4643	KLF5	KLF5(Zf)/LoVo-KLF5-ChIP-Seq(GSE49402)/Homer	GSE49402)/Homer
ZNF322	GAGCCTGGTACTGWGCCTGR	1	-0.3976	1	1	0.1111	10646.8	0.1165	ZNF322	ZNF322(Zf)/HEK293-ZNF322.GFP-ChIP-Seq(GSE58341)/Homer	GSE58341)/Homer
Tbx6	DAGGTGTBAA	1	-0.396	1	2	0.2222	21864.1	0.2392	Tbx6	Tbx6(T-box)/ESC-Tbx6-ChIP-Seq(GSE93524)/Homer	GSE93524)/Homer
THRb	TRAGGTCA	1	-0.3928	1	7	0.7778	70989.1	0.7767	THRb	THRb(NR)/Liver-NR1A2-ChIP-Seq(GSE52613)/Homer	GSE52613)/Homer
GABPA	RACCGGAAGT	1	-0.3884	1	2	0.2222	22049.5	0.2412	GABPA	GABPA(ETS)/Jurkat-GABPa-ChIP-Seq(GSE17954)/Homer	GSE17954)/Homer
FOXK1	NVWTGTTTAC	1	-0.3869	1	1	0.1111	10846.1	0.1187	FOXK1	FOXK1(Forkhead)/HEK293-FOXK1-ChIP-Seq(GSE51673)/Homer	GSE51673)/Homer
EAR2	NRBCARRGGTCA	1	-0.3859	1	3	0.3333	32669.3	0.3574	EAR2	EAR2(NR)/K562-NR2F6-ChIP-Seq(Encode)/Homer	Encode)/Homer
FXR	AGGTCANTGACCTB	1	-0.3806	1	1	0.1111	10965.3	0.12	FXR	FXR(NR),IR1/Liver-FXR-ChIP-Seq(Chong_et_al.)/Homer	Chong_et_al.)/Homer
Zic	CCTGCTGAGH	1	-0.3804	1	2	0.2222	22248	0.2434	Zic	Zic(Zf)/Cerebellum-ZIC1.2-ChIP-Seq(GSE60731)/Homer	GSE60731)/Homer
c-Myc	VVCCACGTGG	1	-0.3668	1	1	0.1111	11238.3	0.123	c-Myc	c-Myc(bHLH)/mES-cMyc-ChIP-Seq(GSE11431)/Homer	GSE11431)/Homer
Nkx2.5	RRSCACTYAA	1	-0.3623	1	4	0.4444	43481.6	0.4757	Nkx2.5	Nkx2.5(Homeobox)/HL1-Nkx2.5.biotin-ChIP-Seq(GSE21529)/Homer	GSE21529)/Homer
NPAS2	KCCACGTGAC	1	-0.3412	1	2	0.2222	23284.7	0.2548	NPAS2	NPAS2(bHLH)/Liver-NPAS2-ChIP-Seq(GSE39860)/Homer	GSE39860)/Homer
SF1	CAAGGHCANV	1	-0.3339	1	1	0.1111	11935	0.1306	SF1	SF1(NR)/H295R-Nr5a1-ChIP-Seq(GSE44220)/Homer	GSE44220)/Homer
SPDEF	ASWTCCTGBT	1	-0.3305	1	2	0.2222	23585.5	0.2581	SPDEF	SPDEF(ETS)/VCaP-SPDEF-ChIP-Seq(SRA014231)/Homer	SRA014231)/Homer
PRDM15	YCCDNTCCAGGTTTT	1	-0.33	1	2	0.2222	23601	0.2582	PRDM15	PRDM15(Zf)/ESC-Prdm15-ChIP-Seq(GSE73694)/Homer	GSE73694)/Homer
Hoxa9	RGCAATNAAA	1	-0.3281	1	3	0.3333	34362.5	0.376	Hoxa9	Hoxa9(Homeobox)/ChickenMSG-Hoxa9.Flag-ChIP-Seq(GSE86088)/Homer	GSE86088)/Homer
NFkB-p65	WGGGGATTTCCC	1	-0.327	1	1	0.1111	12089.2	0.1323	NFkB-p65	NFkB-p65(RHD)/GM12787-p65-ChIP-Seq(GSE19485)/Homer	GSE19485)/Homer
bHLHE41	KCACGTGMCN	1	-0.3258	1	2	0.2222	23719.4	0.2595	bHLHE41	bHLHE41(bHLH)/proB-Bhlhe41-ChIP-Seq(GSE93764)/Homer	GSE93764)/Homer
THRa	GGTCANYTGAGGWCA	1	-0.3219	1	1	0.1111	12206.1	0.1335	THRa	THRa(NR)/C17.2-THRa-ChIP-Seq(GSE38347)/Homer	GSE38347)/Homer
COUP-TFII	GKBCARAGGTCA	1	-0.3114	1	3	0.3333	34895.6	0.3818	COUP-TFII	COUP-TFII(NR)/K562-NR2F1-ChIP-Seq(Encode)/Homer	Encode)/Homer
EWS:ERG-fusion	ATTTCCTGTN	1	-0.3094	1	1	0.1111	12501.7	0.1368	EWS:ERG-fusion	EWS:ERG-fusion(ETS)/CADO_ES1-EWS:ERG-ChIP-Seq(SRA014231)/Homer	SRA014231)/Homer
Sox10	CCWTTGTYYB	1	-0.2703	1	2	0.2222	25464.2	0.2786	Sox10	Sox10(HMG)/SciaticNerve-Sox3-ChIP-Seq(GSE35132)/Homer	GSE35132)/Homer
ELF1	AVCCGGAAGT	1	-0.2678	1	1	0.1111	13586.8	0.1487	ELF1	ELF1(ETS)/Jurkat-ELF1-ChIP-Seq(SRA014231)/Homer	SRA014231)/Homer
Max	RCCACGTGGYYN	1	-0.2595	1	1	0.1111	13824.4	0.1513	Max	Max(bHLH)/K562-Max-ChIP-Seq(GSE31477)/Homer	GSE31477)/Homer
Sox3	CCWTTGTY	1	-0.2556	1	2	0.2222	25978.2	0.2842	Sox3	Sox3(HMG)/NPC-Sox3-ChIP-Seq(GSE33059)/Homer	GSE33059)/Homer
Fli1	NRYTTCCGGH	1	-0.2545	1	2	0.2222	26017.1	0.2847	Fli1	Fli1(ETS)/CD8-FLI-ChIP-Seq(GSE20898)/Homer	GSE20898)/Homer
RUNX	SAAACCACAG	1	-0.2544	1	1	0.1111	13974.5	0.1529	RUNX	RUNX(Runt)/HPC7-Runx1-ChIP-Seq(GSE22178)/Homer	GSE22178)/Homer
AMYB	TGGCAGTTGG	1	-0.2493	1	2	0.2222	26208.7	0.2868	AMYB	AMYB(HTH)/Testes-AMYB-ChIP-Seq(GSE44588)/Homer	GSE44588)/Homer
Nr5a2	BTCAAGGTCA	1	-0.246	1	1	0.1111	14228.3	0.1557	Nr5a2	Nr5a2(NR)/mES-Nr5a2-ChIP-Seq(GSE19019)/Homer	GSE19019)/Homer
RUNX-AML	GCTGTGGTTW	1	-0.2386	1	1	0.1111	14460.4	0.1582	RUNX-AML	RUNX-AML(Runt)/CD4+-PolII-ChIP-Seq(Barski_et_al.)/Homer	Barski_et_al.)/Homer
Hoxd11	VGCCATAAAA	1	-0.2364	1	2	0.2222	26692.1	0.292	Hoxd11	Hoxd11(Homeobox)/ChickenMSG-Hoxd11.Flag-ChIP-Seq(GSE86088)/Homer	GSE86088)/Homer
PU.1-IRF	MGGAAGTGAAAC	1	-0.2257	1	2	0.2222	27113	0.2966	PU.1-IRF	PU.1-IRF(ETS:IRF)/Bcell-PU.1-ChIP-Seq(GSE21512)/Homer	GSE21512)/Homer
ELF3	ANCAGGAAGT	1	-0.2208	1	1	0.1111	15047	0.1646	ELF3	ELF3(ETS)/PDAC-ELF3-ChIP-Seq(GSE64557)/Homer	GSE64557)/Homer
NFY	RGCCAATSRG	1	-0.218	1	1	0.1111	15144.4	0.1657	NFY	NFY(CCAAT)/Promoter/Homer
NPAS	NVCACGTG	1	-0.2112	1	2	0.2222	27713.1	0.3032	NPAS	NPAS(bHLH)/Liver-NPAS-ChIP-Seq(GSE39860)/Homer	GSE39860)/Homer
ELF5	ACVAGGAAGT	1	-0.2079	1	1	0.1111	15503.2	0.1696	ELF5	ELF5(ETS)/T47D-ELF5-ChIP-Seq(GSE30407)/Homer	GSE30407)/Homer
GSC	RGGATTAR	1	-0.2066	1	1	0.1111	15549.1	0.1701	GSC	GSC(Homeobox)/FrogEmbryos-GSC-ChIP-Seq(DRA000576)/Homer	DRA000576)/Homer
STAT4	NYTTCCWGGAAR	1	-0.2055	1	1	0.1111	15591.4	0.1706	STAT4	STAT4(Stat)/CD4-Stat4-ChIP-Seq(GSE22104)/Homer	GSE22104)/Homer
MyoG	AACAGCTG	1	-0.2053	1	2	0.2222	27967	0.306	MyoG	MyoG(bHLH)/C2C12-MyoG-ChIP-Seq(GSE36024)/Homer	GSE36024)/Homer
RUNX2	NWAACCACADNN	1	-0.1914	1	1	0.1111	16130	0.1765	RUNX2	RUNX2(Runt)/PCa-RUNX2-ChIP-Seq(GSE33889)/Homer	GSE33889)/Homer
Bapx1	TTRAGTGSYK	1	-0.1897	1	3	0.3333	39694.2	0.4343	Bapx1	Bapx1(Homeobox)/VertebralCol-Bapx1-ChIP-Seq(GSE36672)/Homer	GSE36672)/Homer
Ap4	NAHCAGCTGD	1	-0.1669	1	2	0.2222	29790.1	0.3259	Ap4	Ap4(bHLH)/AML-Tfap4-ChIP-Seq(GSE45738)/Homer	GSE45738)/Homer
PR	VAGRACAKNCTGTBC	1	-0.1646	1	3	0.3333	40983.8	0.4484	PR	PR(NR)/T47D-PR-ChIP-Seq(GSE31130)/Homer	GSE31130)/Homer
Slug	SNGCACCTGCHS	1	-0.1637	1	1	0.1111	17314	0.1894	Slug	Slug(Zf)/Mesoderm-Snai2-ChIP-Seq(GSE61475)/Homer	GSE61475)/Homer
Tbet	AGGTGTGAAM	1	-0.1585	1	1	0.1111	17559.6	0.1921	Tbet	Tbet(T-box)/CD8-Tbet-ChIP-Seq(GSE33802)/Homer	GSE33802)/Homer
Myf5	BAACAGCTGT	1	-0.154	1	1	0.1111	17778.9	0.1945	Myf5	Myf5(bHLH)/GM-Myf5-ChIP-Seq(GSE24852)/Homer	GSE24852)/Homer
TATA-Box	CCTTTTAWAGSC	1	-0.1528	1	1	0.1111	17838.9	0.1952	TATA-Box	TATA-Box(TBP)/Promoter/Homer
MafA	TGCTGACTCA	1	-0.1439	1	1	0.1111	18293.9	0.2002	MafA	MafA(bZIP)/Islet-MafA-ChIP-Seq(GSE30298)/Homer	GSE30298)/Homer
Nr5a2	BTCAAGGTCA	1	-0.1398	1	1	0.1111	18507.9	0.2025	Nr5a2	Nr5a2(NR)/Pancreas-LRH1-ChIP-Seq(GSE34295)/Homer	GSE34295)/Homer
MITF	RTCATGTGAC	1	-0.1348	1	1	0.1111	18783.5	0.2055	MITF	MITF(bHLH)/MastCells-MITF-ChIP-Seq(GSE48085)/Homer	GSE48085)/Homer
BMAL1	GNCACGTG	1	-0.1273	1	2	0.2222	32104.4	0.3513	BMAL1	BMAL1(bHLH)/Liver-Bmal1-ChIP-Seq(GSE39860)/Homer	GSE39860)/Homer
ZEB1	VCAGGTRDRY	1	-0.1189	1	3	0.3333	43797.5	0.4792	ZEB1	ZEB1(Zf)/PDAC-ZEB1-ChIP-Seq(GSE64557)/Homer	GSE64557)/Homer
ZNF189	TGGAACAGMA	1	-0.1054	1	1	0.1111	20632.5	0.2257	ZNF189	ZNF189(Zf)/HEK293-ZNF189.GFP-ChIP-Seq(GSE58341)/Homer	GSE58341)/Homer
Tbr1	AAGGTGTKAA	1	-0.09695	1	1	0.1111	21251.9	0.2325	Tbr1	Tbr1(T-box)/Cortex-Tbr1-ChIP-Seq(GSE71384)/Homer	GSE71384)/Homer
KLF6	MKGGGYGTGGCC	1	-0.08203	1	2	0.2222	35669.4	0.3903	KLF6	KLF6(Zf)/PDAC-KLF6-ChIP-Seq(GSE64557)/Homer	GSE64557)/Homer
ZNF416	WDNCTGGGCA	1	-0.07165	1	2	0.2222	36719.4	0.4018	ZNF416	ZNF416(Zf)/HEK293-ZNF416.GFP-ChIP-Seq(GSE58341)/Homer	GSE58341)/Homer
HEB	VCAGCTGBNN	1	-0.068	1	3	0.3333	48200.9	0.5274	HEB	HEB(bHLH)/mES-Heb-ChIP-Seq(GSE53233)/Homer	GSE53233)/Homer
Ptf1a	ACAGCTGTTN	1	-0.06675	1	4	0.4444	58118.3	0.6359	Ptf1a	Ptf1a(bHLH)/Panc1-Ptf1a-ChIP-Seq(GSE47459)/Homer	GSE47459)/Homer
Tcf21	NAACAGCTGG	1	-0.06195	1	1	0.1111	24528.8	0.2684	Tcf21	Tcf21(bHLH)/ArterySmoothMuscle-Tcf21-ChIP-Seq(GSE61369)/Homer	GSE61369)/Homer
SCL	AVCAGCTG	1	-0.05497	1	6	0.6667	75650.4	0.8277	SCL	SCL(bHLH)/HPC7-Scl-ChIP-Seq(GSE13511)/Homer	GSE13511)/Homer
E2A	NVCACCTGBN	1	-0.05207	1	2	0.2222	39113	0.4279	E2A	E2A(bHLH),near_PU.1/Bcell-PU.1-ChIP-Seq(GSE21512)/Homer	GSE21512)/Homer
Tcf12	VCAGCTGYTG	1	-0.0507	1	1	0.1111	25960.9	0.284	Tcf12	Tcf12(bHLH)/GM12878-Tcf12-ChIP-Seq(GSE32465)/Homer	GSE32465)/Homer
Erra	CAAAGGTCAG	1	-0.05013	1	3	0.3333	50397.9	0.5514	Erra	Erra(NR)/HepG2-Erra-ChIP-Seq(GSE31477)/Homer	GSE31477)/Homer
Rfx6	TGTTKCCTAGCAACM	1	-0.04737	1	1	0.1111	26440.3	0.2893	Rfx6	Rfx6(HTH)/Min6b1-Rfx6.HA-ChIP-Seq(GSE62844)/Homer	GSE62844)/Homer
Atoh1	VNRVCAGCTGGY	1	-0.0374	1	1	0.1111	28089.4	0.3073	Atoh1	Atoh1(bHLH)/Cerebellum-Atoh1-ChIP-Seq(GSE22111)/Homer	GSE22111)/Homer
ZEB2	GNMCAGGTGTGC	1	-0.0331	1	1	0.1111	28928.2	0.3165	ZEB2	ZEB2(Zf)/SNU398-ZEB2-ChIP-Seq(GSE103048)/Homer	GSE103048)/Homer
NeuroG2	ACCATCTGTT	1	-0.0136	1	1	0.1111	34744.8	0.3801	NeuroG2	NeuroG2(bHLH)/Fibroblast-NeuroG2-ChIP-Seq(GSE75910)/Homer	GSE75910)/Homer
TCF4	SMCATCTGKH	1	-0.01241	1	1	0.1111	35315.4	0.3864	TCF4	TCF4(bHLH)/SHSY5Y-TCF4-ChIP-Seq(GSE96915)/Homer	GSE96915)/Homer
E2A	DNRCAGCTGY	1	-0.006484	1	1	0.1111	39200.5	0.4289	E2A	E2A(bHLH)/proBcell-E2A-ChIP-Seq(GSE21978)/Homer	GSE21978)/Homer
Olig2	RCCATMTGTT	1	-0.006186	1	1	0.1111	39472.3	0.4319	Olig2	Olig2(bHLH)/Neuron-Olig2-ChIP-Seq(GSE30882)/Homer	GSE30882)/Homer
RARa	TTGAMCTTTG	1	-0.005777	1	2	0.2222	52733.8	0.577	RARa	RARa(NR)/K562-RARa-ChIP-Seq(Encode)/Homer	Encode)/Homer
Ascl1	NNVVCAGCTGBN	1	-0.004639	1	1	0.1111	41101	0.4497	Ascl1	Ascl1(bHLH)/NeuralTubes-Ascl1-ChIP-Seq(GSE55840)/Homer	GSE55840)/Homer
AP-1	VTGACTCATC	1	0	1	0	0	10900	0.1193	AP-1	AP-1(bZIP)/ThioMac-PU.1-ChIP-Seq(GSE21512)/Homer	GSE21512)/Homer
FOXA1:AR	AGTAAACAAAAAAGAACAND	1	0	1	0	0	499.3	0.0055	FOXA1:AR	FOXA1:AR(Forkhead,NR)/LNCAP-AR-ChIP-Seq(GSE27824)/Homer	GSE27824)/Homer
ARE	RGRACASNSTGTYCYB	1	0	1	0	0	5833.2	0.0638	ARE	ARE(NR)/LNCAP-AR-ChIP-Seq(GSE27824)/Homer	GSE27824)/Homer
Atf1	GATGACGTCA	1	0	1	0	0	10816.5	0.1183	Atf1	Atf1(bZIP)/K562-ATF1-ChIP-Seq(GSE31477)/Homer	GSE31477)/Homer
Atf2	NRRTGACGTCAT	1	0	1	0	0	6044.4	0.0661	Atf2	Atf2(bZIP)/3T3L1-Atf2-ChIP-Seq(GSE56872)/Homer	GSE56872)/Homer
Atf3	DATGASTCATHN	1	0	1	0	0	9251.9	0.1012	Atf3	Atf3(bZIP)/GBM-ATF3-ChIP-Seq(GSE33912)/Homer	GSE33912)/Homer
Atf4	MTGATGCAAT	1	0	1	0	0	2529.5	0.0277	Atf4	Atf4(bZIP)/MEF-Atf4-ChIP-Seq(GSE35681)/Homer	GSE35681)/Homer
Atf7	NGRTGACGTCAY	1	0	1	0	0	8117.6	0.0888	Atf7	Atf7(bZIP)/3T3L1-Atf7-ChIP-Seq(GSE56872)/Homer	GSE56872)/Homer
Bach1	AWWNTGCTGAGTCAT	1	0	1	0	0	691.3	0.0076	Bach1	Bach1(bZIP)/K562-Bach1-ChIP-Seq(GSE31477)/Homer	GSE31477)/Homer
Bach2	TGCTGAGTCA	1	0	1	0	0	3332.5	0.0365	Bach2	Bach2(bZIP)/OCILy7-Bach2-ChIP-Seq(GSE44420)/Homer	GSE44420)/Homer
IRF:BATF	CTTTCANTATGACTV	1	0	1	0	0	1166.9	0.0128	IRF:BATF	IRF:BATF(IRF:bZIP)/pDC-Irf8-ChIP-Seq(GSE66899)/Homer	GSE66899)/Homer
BATF	DATGASTCAT	1	0	1	0	0	9216	0.1008	BATF	BATF(bZIP)/Th17-BATF-ChIP-Seq(GSE39756)/Homer	GSE39756)/Homer
bHLHE40	KCACGTGMCN	1	0	1	0	0	6054.2	0.0662	bHLHE40	bHLHE40(bHLH)/HepG2-BHLHE40-ChIP-Seq(GSE31477)/Homer	GSE31477)/Homer
BMYB	NHAACBGYYV	1	0	1	0	0	23403.4	0.2561	BMYB	BMYB(HTH)/Hela-BMYB-ChIP-Seq(GSE27030)/Homer	GSE27030)/Homer
Brachyury	ANTTMRCASBNNNGTGYKAAN	1	0	1	0	0	4154.2	0.0455	Brachyury	Brachyury(T-box)/Mesoendoderm-Brachyury-ChIP-exo(GSE54963)/Homer	GSE54963)/Homer
Brn1	TATGCWAATBAV	1	0	1	0	0	2285.6	0.025	Brn1	Brn1(POU,Homeobox)/NPC-Brn1-ChIP-Seq(GSE35496)/Homer	GSE35496)/Homer
Brn2	ATGAATATTC	1	0	1	0	0	461.8	0.0051	Brn2	Brn2(POU,Homeobox)/NPC-Brn2-ChIP-Seq(GSE35496)/Homer	GSE35496)/Homer
Cdx2	GYMATAAAAH	1	0	1	0	0	5172.5	0.0566	Cdx2	Cdx2(Homeobox)/mES-Cdx2-ChIP-Seq(GSE14586)/Homer	GSE14586)/Homer
CEBP:AP1	DRTGTTGCAA	1	0	1	0	0	8544.6	0.0935	CEBP:AP1	CEBP:AP1(bZIP)/ThioMac-CEBPb-ChIP-Seq(GSE21512)/Homer	GSE21512)/Homer
CEBP:CEBP	NTNATGCAAYMNNHTGMAAY	1	0	1	0	0	1205.6	0.0132	CEBP:CEBP	CEBP:CEBP(bZIP)/MEF-Chop-ChIP-Seq(GSE35681)/Homer	GSE35681)/Homer
Chop	ATTGCATCAT	1	0	1	0	0	1879.7	0.0206	Chop	Chop(bZIP)/MEF-Chop-ChIP-Seq(GSE35681)/Homer	GSE35681)/Homer
CLOCK	GHCACGTG	1	0	1	0	0	10778.3	0.1179	CLOCK	CLOCK(bHLH)/Liver-Clock-ChIP-Seq(GSE39860)/Homer	GSE39860)/Homer
c-Myc	VCCACGTG	1	0	1	0	0	9330.4	0.1021	c-Myc	c-Myc(bHLH)/LNCAP-cMyc-ChIP-Seq(Unpublished)/Homer	Unpublished)/Homer
CRE	CSGTGACGTCAC	1	0	1	0	0	4622.2	0.0506	CRE	CRE(bZIP)/Promoter/Homer
CTCF-SatelliteElement	TGCAGTTCCMVNWRTGGCCA	1	0	1	0	0	335.2	0.0037	CTCF-SatelliteElement	CTCF-SatelliteElement(Zf?)/CD4+-CTCF-ChIP-Seq(Barski_et_al.)/Homer	Barski_et_al.)/Homer
CUX1	TATCGATNAN	1	0	1	0	0	5633.3	0.0616	CUX1	CUX1(Homeobox)/K562-CUX1-ChIP-Seq(GSE92882)/Homer	GSE92882)/Homer
Cux2	HNRAATCAAT	1	0	1	0	0	3743.8	0.041	Cux2	Cux2(Homeobox)/Liver-Cux2-ChIP-Seq(GSE35985)/Homer	GSE35985)/Homer
Dlx3	NDGTAATTAC	1	0	1	0	0	4339.3	0.0475	Dlx3	Dlx3(Homeobox)/Kerainocytes-Dlx3-ChIP-Seq(GSE89884)/Homer	GSE89884)/Homer
Mouse_Recombination_Hotspot	ACTYKNATTCGTGNTACTTC	1	0	1	0	0	790.8	0.0087	Mouse_Recombination_Hotspot	Mouse_Recombination_Hotspot(Zf)/Testis-DMC1-ChIP-Seq(GSE24438)/Homer	GSE24438)/Homer
DMRT1	TWGHWACAWTGTWDC	1	0	1	0	0	2052	0.0225	DMRT1	DMRT1(DM)/Testis-DMRT1-ChIP-Seq(GSE64892)/Homer	GSE64892)/Homer
DMRT6	YDGHTACAWTGTADC	1	0	1	0	0	1935	0.0212	DMRT6	DMRT6(DM)/Testis-DMRT6-ChIP-Seq(GSE60440)/Homer	GSE60440)/Homer
RAR:RXR	AGGTCAAGGTCA	1	0	1	0	0	3959.4	0.0433	RAR:RXR	RAR:RXR(NR),DR5/ES-RAR-ChIP-Seq(GSE56893)/Homer	GSE56893)/Homer
RAR:RXR	RGGTCADNNAGAGGTCAV	1	0	1	0	0	877.6	0.0096	RAR:RXR	RAR:RXR(NR),DR5/ES-RAR-ChIP-Seq(GSE56893)/Homer	GSE56893)/Homer
DUX4	NWTAAYCYAATCAWN	1	0	1	0	0	219.9	0.0024	DUX4	DUX4(Homeobox)/Myoblasts-DUX4.V5-ChIP-Seq(GSE75791)/Homer	GSE75791)/Homer
DUX	BCWGATTCAATCAAN	1	0	1	0	0	26.5	0.0003	DUX	DUX(Homeobox)/C2C12-Dux-ChIP-Seq(GSE87279)/Homer	GSE87279)/Homer
E2F	TTSGCGCGAAAA	1	0	1	0	0	1113.9	0.0122	E2F	E2F(E2F)/Hela-CellCycle-Expression/Homer
EBNA1	GGYAGCAYDTGCTDCCCNNN	1	0	1	0	0	410.2	0.0045	EBNA1	EBNA1(EBV-virus)/Raji-EBNA1-ChIP-Seq(GSE30709)/Homer	GSE30709)/Homer
E-box	SSGGTCACGTGA	1	0	1	0	0	1658.8	0.0181	E-box	E-box(bHLH)/Promoter/Homer
Egr2	NGCGTGGGCGGR	1	0	1	0	0	5878.4	0.0643	Egr2	Egr2(Zf)/Thymocytes-Egr2-ChIP-Seq(GSE34254)/Homer	GSE34254)/Homer
EKLF	NWGGGTGTGGCY	1	0	1	0	0	7351.5	0.0804	EKLF	EKLF(Zf)/Erythrocyte-Klf1-ChIP-Seq(GSE20478)/Homer	GSE20478)/Homer
Elk4	NRYTTCCGGY	1	0	1	0	0	13959.5	0.1527	Elk4	Elk4(ETS)/Hela-Elk4-ChIP-Seq(GSE31477)/Homer	GSE31477)/Homer
Ets1-distal	MACAGGAAGT	1	0	1	0	0	6619.2	0.0724	Ets1-distal	Ets1-distal(ETS)/CD4+-PolII-ChIP-Seq(Barski_et_al.)/Homer	Barski_et_al.)/Homer
ETS:E-box	AGGAARCAGCTG	1	0	1	0	0	1986.3	0.0217	ETS:E-box	ETS:E-box(ETS,bHLH)/HPC7-Scl-ChIP-Seq(GSE22178)/Homer	GSE22178)/Homer
ETS	AACCGGAAGT	1	0	1	0	0	8279.1	0.0906	ETS	ETS(ETS)/Promoter/Homer
ETS:RUNX	RCAGGATGTGGT	1	0	1	0	0	2383.9	0.0261	ETS:RUNX	ETS:RUNX(ETS,Runt)/Jurkat-RUNX1-ChIP-Seq(GSE17954)/Homer	GSE17954)/Homer
EWS:FLI1-fusion	VACAGGAAAT	1	0	1	0	0	12659.6	0.1385	EWS:FLI1-fusion	EWS:FLI1-fusion(ETS)/SK_N_MC-EWS:FLI1-ChIP-Seq(SRA014231)/Homer	SRA014231)/Homer
Fosl2	NATGASTCABNN	1	0	1	0	0	5503.8	0.0602	Fosl2	Fosl2(bZIP)/3T3L1-Fosl2-ChIP-Seq(GSE56872)/Homer	GSE56872)/Homer
FOXA1	WAAGTAAACA	1	0	1	0	0	11624.6	0.1272	FOXA1	FOXA1(Forkhead)/LNCAP-FOXA1-ChIP-Seq(GSE27824)/Homer	GSE27824)/Homer
FOXA1	WAAGTAAACA	1	0	1	0	0	8900.2	0.0974	FOXA1	FOXA1(Forkhead)/MCF7-FOXA1-ChIP-Seq(GSE26831)/Homer	GSE26831)/Homer
Foxa3	BSNTGTTTACWYWGN	1	0	1	0	0	3235.4	0.0354	Foxa3	Foxa3(Forkhead)/Liver-Foxa3-ChIP-Seq(GSE77670)/Homer	GSE77670)/Homer
Foxh1	NNTGTGGATTSS	1	0	1	0	0	7350.9	0.0804	Foxh1	Foxh1(Forkhead)/hESC-FOXH1-ChIP-Seq(GSE29422)/Homer	GSE29422)/Homer
FoxL2	WWTRTAAACAVG	1	0	1	0	0	7317.1	0.0801	FoxL2	FoxL2(Forkhead)/Ovary-FoxL2-ChIP-Seq(GSE60858)/Homer	GSE60858)/Homer
FOXM1	TRTTTACTTW	1	0	1	0	0	10405.9	0.1139	FOXM1	FOXM1(Forkhead)/MCF7-FOXM1-ChIP-Seq(GSE72977)/Homer	GSE72977)/Homer
FOXP1	NYYTGTTTACHN	1	0	1	0	0	4410.8	0.0483	FOXP1	FOXP1(Forkhead)/H9-FOXP1-ChIP-Seq(GSE31006)/Homer	GSE31006)/Homer
Fra1	NNATGASTCATH	1	0	1	0	0	7644	0.0836	Fra1	Fra1(bZIP)/BT549-Fra1-ChIP-Seq(GSE46166)/Homer	GSE46166)/Homer
Fra2	GGATGACTCATC	1	0	1	0	0	7128.8	0.078	Fra2	Fra2(bZIP)/Striatum-Fra2-ChIP-Seq(GSE43429)/Homer	GSE43429)/Homer
GATA3	AGATGKDGAGATAAG	1	0	1	0	0	770.8	0.0084	GATA3	GATA3(Zf),DR4/iTreg-Gata3-ChIP-Seq(GSE20898)/Homer	GSE20898)/Homer
GATA3	AGATSTNDNNDSAGATAASN	1	0	1	0	0	986.9	0.0108	GATA3	GATA3(Zf),DR8/iTreg-Gata3-ChIP-Seq(GSE20898)/Homer	GSE20898)/Homer
GATA	NNNNNBAGATAWYATCTVHN	1	0	1	0	0	1528.7	0.0167	GATA	GATA(Zf),IR3/iTreg-Gata3-ChIP-Seq(GSE20898)/Homer	GSE20898)/Homer
GATA	NAGATWNBNATCTNN	1	0	1	0	0	762.8	0.0083	GATA	GATA(Zf),IR4/iTreg-Gata3-ChIP-Seq(GSE20898)/Homer	GSE20898)/Homer
Gfi1b	MAATCACTGC	1	0	1	0	0	9782	0.107	Gfi1b	Gfi1b(Zf)/HPC7-Gfi1b-ChIP-Seq(GSE22178)/Homer	GSE22178)/Homer
GFX	ATTCTCGCGAGA	1	0	1	0	0	264	0.0029	GFX	GFX(?)/Promoter/Homer
GFY	ACTACAATTCCC	1	0	1	0	0	1444.9	0.0158	GFY	GFY(?)/Promoter/Homer
GFY-Staf	RACTACAATTCCCAGAAKGC	1	0	1	0	0	1062.5	0.0116	GFY-Staf	GFY-Staf(?,Zf)/Promoter/Homer
GLI3	CGTGGGTGGTCC	1	0	1	0	0	4097.1	0.0448	GLI3	GLI3(Zf)/Limb-GLI3-ChIP-Chip(GSE11077)/Homer	GSE11077)/Homer
GRE	NRGVACABNVTGTYCY	1	0	1	0	0	2503.6	0.0274	GRE	GRE(NR),IR3/A549-GR-ChIP-Seq(GSE32465)/Homer	GSE32465)/Homer
GRE	VAGRACAKWCTGTYC	1	0	1	0	0	4196.5	0.0459	GRE	GRE(NR),IR3/RAW264.7-GRE-ChIP-Seq(Unpublished)/Homer	Unpublished)/Homer
HIF2a	GCACGTACCC	1	0	1	0	0	6551.8	0.0717	HIF2a	HIF2a(bHLH)/785_O-HIF2a-ChIP-Seq(GSE34871)/Homer	GSE34871)/Homer
HINFP	TWVGGTCCGC	1	0	1	0	0	7165.1	0.0784	HINFP	HINFP(Zf)/K562-HINFP.eGFP-ChIP-Seq(Encode)/Homer	Encode)/Homer
HLF	RTTATGYAAB	1	0	1	0	0	6800.6	0.0744	HLF	HLF(bZIP)/HSC-HLF.Flag-ChIP-Seq(GSE69817)/Homer	GSE69817)/Homer
HNF1b	GTTAATNATTAA	1	0	1	0	0	663.7	0.0073	HNF1b	HNF1b(Homeobox)/PDAC-HNF1B-ChIP-Seq(GSE64557)/Homer	GSE64557)/Homer
Hnf1	GGTTAAWCATTAA	1	0	1	0	0	622	0.0068	Hnf1	Hnf1(Homeobox)/Liver-Foxa2-Chip-Seq(GSE25694)/Homer	GSE25694)/Homer
HNF6	NTATYGATCH	1	0	1	0	0	5161.5	0.0565	HNF6	HNF6(Homeobox)/Liver-Hnf6-ChIP-Seq(ERP000394)/Homer	ERP000394)/Homer
Hoxa10	GGYAATGAAA	1	0	1	0	0	5923.2	0.0648	Hoxa10	Hoxa10(Homeobox)/ChickenMSG-Hoxa10.Flag-ChIP-Seq(GSE86088)/Homer	GSE86088)/Homer
HOXA2	GYCATCMATCAT	1	0	1	0	0	1425.9	0.0156	HOXA2	HOXA2(Homeobox)/mES-Hoxa2-ChIP-Seq(Donaldson_et_al.)/Homer	Donaldson_et_al.)/Homer
Hoxb4	TGATTRATGGCY	1	0	1	0	0	2484.5	0.0272	Hoxb4	Hoxb4(Homeobox)/ES-Hoxb4-ChIP-Seq(GSE34014)/Homer	GSE34014)/Homer
Hoxd10	GGCMATGAAA	1	0	1	0	0	12829.4	0.1404	Hoxd10	Hoxd10(Homeobox)/ChickenMSG-Hoxd10.Flag-ChIP-Seq(GSE86088)/Homer	GSE86088)/Homer
Hoxd12	HDGYAATGAAAN	1	0	1	0	0	17746.5	0.1942	Hoxd12	Hoxd12(Homeobox)/ChickenMSG-Hoxd12.Flag-ChIP-Seq(GSE86088)/Homer	GSE86088)/Homer
HRE	BSTTCTRGAABVTTCYAGAA	1	0	1	0	0	3681.4	0.0403	HRE	HRE(HSF)/HepG2-HSF1-ChIP-Seq(GSE31477)/Homer	GSE31477)/Homer
IRF1	GAAAGTGAAAGT	1	0	1	0	0	1767.9	0.0193	IRF1	IRF1(IRF)/PBMC-IRF1-ChIP-Seq(GSE43036)/Homer	GSE43036)/Homer
IRF2	GAAASYGAAASY	1	0	1	0	0	1297.4	0.0142	IRF2	IRF2(IRF)/Erythroblas-IRF2-ChIP-Seq(GSE36985)/Homer	GSE36985)/Homer
IRF3	AGTTTCAKTTTC	1	0	1	0	0	3630.2	0.0397	IRF3	IRF3(IRF)/BMDM-Irf3-ChIP-Seq(GSE67343)/Homer	GSE67343)/Homer
IRF4	ACTGAAACCA	1	0	1	0	0	5764.3	0.0631	IRF4	IRF4(IRF)/GM12878-IRF4-ChIP-Seq(GSE32465)/Homer	GSE32465)/Homer
ISRE	AGTTTCASTTTC	1	0	1	0	0	710.6	0.0078	ISRE	ISRE(IRF)/ThioMac-LPS-Expression(GSE23622)/Homer	GSE23622)/Homer
Jun-AP1	GATGASTCATCN	1	0	1	0	0	3999.7	0.0438	Jun-AP1	Jun-AP1(bZIP)/K562-cJun-ChIP-Seq(GSE31477)/Homer	GSE31477)/Homer
JunB	RATGASTCAT	1	0	1	0	0	7954.9	0.087	JunB	JunB(bZIP)/DendriticCells-Junb-ChIP-Seq(GSE36099)/Homer	GSE36099)/Homer
c-Jun-CRE	ATGACGTCATCY	1	0	1	0	0	5298.7	0.058	c-Jun-CRE	c-Jun-CRE(bZIP)/K562-cJun-ChIP-Seq(GSE31477)/Homer	GSE31477)/Homer
JunD	ATGACGTCATCN	1	0	1	0	0	1616.9	0.0177	JunD	JunD(bZIP)/K562-JunD-ChIP-Seq/Homer
KLF3	NRGCCCCRCCCHBNN	1	0	1	0	0	19683.9	0.2154	KLF3	KLF3(Zf)/MEF-Klf3-ChIP-Seq(GSE44748)/Homer	GSE44748)/Homer
Klf4	GCCACACCCA	1	0	1	0	0	14274.6	0.1562	Klf4	Klf4(Zf)/mES-Klf4-ChIP-Seq(GSE11431)/Homer	GSE11431)/Homer
Unknown	SSCMATWAAA	1	0	1	0	0	5451.9	0.0596	Unknown	Unknown(Homeobox)/Limb-p300-ChIP-Seq/Homer
LXRE	RGGTTACTANAGGTCA	1	0	1	0	0	1040.9	0.0114	LXRE	LXRE(NR),DR4/RAW-LXRb.biotin-ChIP-Seq(GSE21512)/Homer	GSE21512)/Homer
MafB	WNTGCTGASTCAGCANWTTY	1	0	1	0	0	7606	0.0832	MafB	MafB(bZIP)/BMM-Mafb-ChIP-Seq(GSE75722)/Homer	GSE75722)/Homer
MafF	HWWGTCAGCAWWTTT	1	0	1	0	0	2157.2	0.0236	MafF	MafF(bZIP)/HepG2-MafF-ChIP-Seq(GSE31477)/Homer	GSE31477)/Homer
MafK	GCTGASTCAGCA	1	0	1	0	0	5343.1	0.0585	MafK	MafK(bZIP)/C2C12-MafK-ChIP-Seq(GSE36030)/Homer	GSE36030)/Homer
Mef2a	CYAAAAATAG	1	0	1	0	0	3636.8	0.0398	Mef2a	Mef2a(MADS)/HL1-Mef2a.biotin-ChIP-Seq(GSE21529)/Homer	GSE21529)/Homer
Mef2b	GCTATTTTTGGM	1	0	1	0	0	7760	0.0849	Mef2b	Mef2b(MADS)/HEK293-Mef2b.V5-ChIP-Seq(GSE67450)/Homer	GSE67450)/Homer
Mef2c	DCYAAAAATAGM	1	0	1	0	0	2890.9	0.0316	Mef2c	Mef2c(MADS)/GM12878-Mef2c-ChIP-Seq(GSE32465)/Homer	GSE32465)/Homer
Mef2d	GCTATTTTTAGC	1	0	1	0	0	1303.9	0.0143	Mef2d	Mef2d(MADS)/Retina-Mef2d-ChIP-Seq(GSE61391)/Homer	GSE61391)/Homer
MNT	DGCACACGTG	1	0	1	0	0	19411.6	0.2124	MNT	MNT(bHLH)/HepG2-MNT-ChIP-Seq(Encode)/Homer	Encode)/Homer
MYNN	TTCAAAWTAAAAGTC	1	0	1	0	0	2069.6	0.0226	MYNN	MYNN(Zf)/HEK293-MYNN.eGFP-ChIP-Seq(Encode)/Homer	Encode)/Homer
NeuroD1	GCCATCTGTT	1	0	1	0	0	21543.8	0.2357	NeuroD1	NeuroD1(bHLH)/Islet-NeuroD1-ChIP-Seq(GSE30298)/Homer	GSE30298)/Homer
NF1:FOXA1	WNTGTTTRYTTTGGCA	1	0	1	0	0	608.6	0.0067	NF1:FOXA1	NF1:FOXA1(CTF,Forkhead)/LNCAP-FOXA1-ChIP-Seq(GSE27824)/Homer	GSE27824)/Homer
NF1	CYTGGCABNSTGCCAR	1	0	1	0	0	11517.7	0.126	NF1	NF1(CTF)/LNCAP-NF1-ChIP-Seq(Unpublished)/Homer	Unpublished)/Homer
NFE2L2	AWWWTGCTGAGTCAT	1	0	1	0	0	601.8	0.0066	NFE2L2	NFE2L2(bZIP)/HepG2-NFE2L2-ChIP-Seq(Encode)/Homer	Encode)/Homer
NF-E2	GATGACTCAGCA	1	0	1	0	0	836.6	0.0092	NF-E2	NF-E2(bZIP)/K562-NFE2-ChIP-Seq(GSE31477)/Homer	GSE31477)/Homer
NFIL3	VTTACGTAAYNNNNN	1	0	1	0	0	5254.3	0.0575	NFIL3	NFIL3(bZIP)/HepG2-NFIL3-ChIP-Seq(Encode)/Homer	Encode)/Homer
NRF1	CTGCGCATGCGC	1	0	1	0	0	2613.3	0.0286	NRF1	NRF1(NRF)/MCF7-NRF1-ChIP-Seq(Unpublished)/Homer	Unpublished)/Homer
Nrf2	HTGCTGAGTCAT	1	0	1	0	0	716.4	0.0078	Nrf2	Nrf2(bZIP)/Lymphoblast-Nrf2-ChIP-Seq(GSE37589)/Homer	GSE37589)/Homer
NRF	STGCGCATGCGC	1	0	1	0	0	3734.4	0.0409	NRF	NRF(NRF)/Promoter/Homer
2020-10-02	ATATGCAAAT	1	0	1	0	0	1845.2	0.0202	2020-10-02	Oct2(POU,Homeobox)/Bcell-Oct2-ChIP-Seq(GSE21512)/Homer	GSE21512)/Homer
2020-10-04	ATTTGCATAW	1	0	1	0	0	3407.4	0.0373	2020-10-04	Oct4(POU,Homeobox)/mES-Oct4-ChIP-Seq(GSE11431)/Homer	GSE11431)/Homer
Oct4:Sox17	CCATTGTATGCAAAT	1	0	1	0	0	1023.1	0.0112	Oct4:Sox17	Oct4:Sox17(POU,Homeobox,HMG)/F9-Sox17-ChIP-Seq(GSE44553)/Homer	GSE44553)/Homer
OCT4-SOX2-TCF-NANOG	ATTTGCATAACAATG	1	0	1	0	0	1041.1	0.0114	OCT4-SOX2-TCF-NANOG	OCT4-SOX2-TCF-NANOG(POU,Homeobox,HMG)/mES-Oct4-ChIP-Seq(GSE11431)/Homer	GSE11431)/Homer
2020-10-06	WATGCAAATGAG	1	0	1	0	0	3445.5	0.0377	2020-10-06	Oct6(POU,Homeobox)/NPC-Pou3f1-ChIP-Seq(GSE35496)/Homer	GSE35496)/Homer
OCT:OCT	ATGAATWATTCATGA	1	0	1	0	0	79.8	0.0009	OCT:OCT	OCT:OCT(POU,Homeobox,IR1)/NPC-Brn2-ChIP-Seq(GSE35496)/Homer	GSE35496)/Homer
OCT:OCT	ATGAATATTCATGAG	1	0	1	0	0	33.4	0.0004	OCT:OCT	OCT:OCT(POU,Homeobox)/NPC-Brn1-ChIP-Seq(GSE35496)/Homer	GSE35496)/Homer
OCT:OCT	YATGCATATRCATRT	1	0	1	0	0	725.6	0.0079	OCT:OCT	OCT:OCT(POU,Homeobox)/NPC-OCT6-ChIP-Seq(GSE43916)/Homer	GSE43916)/Homer
OCT:OCT-short	ATGCATWATGCATRW	1	0	1	0	0	4524.4	0.0495	OCT:OCT-short	OCT:OCT-short(POU,Homeobox)/NPC-OCT6-ChIP-Seq(GSE43916)/Homer	GSE43916)/Homer
Otx2	NYTAATCCYB	1	0	1	0	0	11588.9	0.1268	Otx2	Otx2(Homeobox)/EpiLC-Otx2-ChIP-Seq(GSE56098)/Homer	GSE56098)/Homer
NFkB-p50,p52	GGGGGAATCCCC	1	0	1	0	0	3938.3	0.0431	NFkB-p50,p52	NFkB-p50,p52(RHD)/Monocyte-p50-ChIP-Chip(Schreiber_et_al.)/Homer	Schreiber_et_al.)/Homer
p53	RRCATGYCYRGRCATGYYYN	1	0	1	0	0	1786	0.0195	p53	p53(p53)/Saos-p53-ChIP-Seq(GSE15780)/Homer	GSE15780)/Homer
p53	ACATGCCCGGGCAT	1	0	1	0	0	412.5	0.0045	p53	p53(p53)/mES-cMyc-ChIP-Seq(GSE11431)/Homer	GSE11431)/Homer
p53	RRCATGYCYRGRCATGYYYN	1	0	1	0	0	1786	0.0195	p53	p53(p53)/Saos-p53-ChIP-Seq/Homer
p73	NRRRCAWGTCCDGRCATGYY	1	0	1	0	0	1004.5	0.011	p73	p73(p53)/Trachea-p73-ChIP-Seq(PRJNA310161)/Homer	PRJNA310161)/Homer
PAX3:FKHR-fusion	ACCRTGACTAATTNN	1	0	1	0	0	1992.6	0.0218	PAX3:FKHR-fusion	PAX3:FKHR-fusion(Paired,Homeobox)/Rh4-PAX3:FKHR-ChIP-Seq(GSE19063)/Homer	GSE19063)/Homer
PAX5	GTCACGCTCSCTGM	1	0	1	0	0	2554.9	0.028	PAX5	PAX5(Paired,Homeobox),condensed/GM12878-PAX5-ChIP-Seq(GSE32465)/Homer	GSE32465)/Homer
Pax7	NTAATTDGCYAATTANNWWD	1	0	1	0	0	78.1	0.0009	Pax7	Pax7(Paired,Homeobox),longest/Myoblast-Pax7-ChIP-Seq(GSE25064)/Homer	GSE25064)/Homer
Pax7	TAATCHGATTAC	1	0	1	0	0	91.2	0.001	Pax7	Pax7(Paired,Homeobox),long/Myoblast-Pax7-ChIP-Seq(GSE25064)/Homer	GSE25064)/Homer
Pax7	TAATCAATTA	1	0	1	0	0	385.4	0.0042	Pax7	Pax7(Paired,Homeobox)/Myoblast-Pax7-ChIP-Seq(GSE25064)/Homer	GSE25064)/Homer
PBX1	GSCTGTCACTCA	1	0	1	0	0	2206.4	0.0241	PBX1	PBX1(Homeobox)/MCF7-PBX1-ChIP-Seq(GSE28007)/Homer	GSE28007)/Homer
PGR	AAGAACATWHTGTTC	1	0	1	0	0	3037.4	0.0332	PGR	PGR(NR)/EndoStromal-PGR-ChIP-Seq(GSE69539)/Homer	GSE69539)/Homer
Phox2a	YTAATYNRATTA	1	0	1	0	0	1637.5	0.0179	Phox2a	Phox2a(Homeobox)/Neuron-Phox2a-ChIP-Seq(GSE31456)/Homer	GSE31456)/Homer
Phox2b	TTAATTNAATTA	1	0	1	0	0	673.9	0.0074	Phox2b	Phox2b(Homeobox)/CLBGA-PHOX2B-ChIP-Seq(GSE90683)/Homer	GSE90683)/Homer
Pit1+1bp	ATGCATAATTCA	1	0	1	0	0	1623.3	0.0178	Pit1+1bp	Pit1+1bp(Homeobox)/GCrat-Pit1-ChIP-Seq(GSE58009)/Homer	GSE58009)/Homer
Pit1	ATGMATATDC	1	0	1	0	0	7529.8	0.0824	Pit1	Pit1(Homeobox)/GCrat-Pit1-ChIP-Seq(GSE58009)/Homer	GSE58009)/Homer
Pitx1:Ebox	YTAATTRAWWCCAGATGT	1	0	1	0	0	1614.8	0.0177	Pitx1:Ebox	Pitx1:Ebox(Homeobox,bHLH)/Hindlimb-Pitx1-ChIP-Seq(GSE41591)/Homer	GSE41591)/Homer
Pknox1	SCTGTCAVTCAV	1	0	1	0	0	5434	0.0595	Pknox1	Pknox1(Homeobox)/ES-Prep1-ChIP-Seq(GSE63282)/Homer	GSE63282)/Homer
PRDM1	ACTTTCACTTTC	1	0	1	0	0	9671.2	0.1058	PRDM1	PRDM1(Zf)/Hela-PRDM1-ChIP-Seq(GSE31477)/Homer	GSE31477)/Homer
Prop1	NTAATBNAATTA	1	0	1	0	0	2740.6	0.03	Prop1	Prop1(Homeobox)/GHFT1-PROP1.biotin-ChIP-Seq(GSE77302)/Homer	GSE77302)/Homer
PSE	WAVTCACCMTAASYDAAAAG	1	0	1	0	0	6468.8	0.0708	PSE	PSE(SNAPc)/K562-mStart-Seq/Homer
RARg	AGGTCAAGGTCA	1	0	1	0	0	1613.8	0.0177	RARg	RARg(NR)/ES-RARg-ChIP-Seq(GSE30538)/Homer	GSE30538)/Homer
REST-NRSF	GGMGCTGTCCATGGTGCTGA	1	0	1	0	0	223.5	0.0024	REST-NRSF	REST-NRSF(Zf)/Jurkat-NRSF-ChIP-Seq/Homer
Rfx2	GTTGCCATGGCAACM	1	0	1	0	0	2364.4	0.0259	Rfx2	Rfx2(HTH)/LoVo-RFX2-ChIP-Seq(GSE49402)/Homer	GSE49402)/Homer
RFX	CGGTTGCCATGGCAAC	1	0	1	0	0	2189.6	0.024	RFX	RFX(HTH)/K562-RFX3-ChIP-Seq(SRA012198)/Homer	SRA012198)/Homer
Rfx5	SCCTAGCAACAG	1	0	1	0	0	7207.3	0.0789	Rfx5	Rfx5(HTH)/GM12878-Rfx5-ChIP-Seq(GSE31477)/Homer	GSE31477)/Homer
Ronin	RACTACAACTCCCAGVAKGC	1	0	1	0	0	604.1	0.0066	Ronin	Ronin(THAP)/ES-Thap11-ChIP-Seq(GSE51522)/Homer	GSE51522)/Homer
RORa	AAWCTAGGTCARDNN	1	0	1	0	0	2166.9	0.0237	RORa	RORa(NR)/Liver-Rora-ChIP-Seq(GSE101115)/Homer	GSE101115)/Homer
RORgt	AAYTAGGTCA	1	0	1	0	0	1928	0.0211	RORgt	RORgt(NR)/EL4-RORgt.Flag-ChIP-Seq(GSE56019)/Homer	GSE56019)/Homer
RORg	WAABTAGGTCAV	1	0	1	0	0	1272.5	0.0139	RORg	RORg(NR)/Liver-Rorc-ChIP-Seq(GSE101115)/Homer	GSE101115)/Homer
RORgt	AAYTAGGTCA	1	0	1	0	0	1928	0.0211	RORgt	RORgt(NR)/EL4-RORgt.Flag-ChIP-Seq(GSE56019)/Homer	GSE56019)/Homer
SCRT1	GCAACAGGTG	1	0	1	0	0	7153.8	0.0783	SCRT1	SCRT1(Zf)/HEK293-SCRT1.eGFP-ChIP-Seq(Encode)/Homer	Encode)/Homer
Six1	GKVTCADRTTWC	1	0	1	0	0	3888.2	0.0425	Six1	Six1(Homeobox)/Myoblast-Six1-ChIP-Chip(GSE20150)/Homer	GSE20150)/Homer
Six2	GWAAYHTGAKMC	1	0	1	0	0	14859.9	0.1626	Six2	Six2(Homeobox)/NephronProgenitor-Six2-ChIP-Seq(GSE39837)/Homer	GSE39837)/Homer
Six4	TGWAAYCTGABACCB	1	0	1	0	0	780	0.0085	Six4	Six4(Homeobox)/MCF7-SIX4-ChIP-Seq(Encode)/Homer	Encode)/Homer
Sp1	GGCCCCGCCCCC	1	0	1	0	0	10344.3	0.1132	Sp1	Sp1(Zf)/Promoter/Homer
SpiB	AAAGRGGAAGTG	1	0	1	0	0	4861.6	0.0532	SpiB	SpiB(ETS)/OCILY3-SPIB-ChIP-Seq(GSE56857)/Homer	GSE56857)/Homer
Srebp1a	RTCACSCCAY	1	0	1	0	0	5127.1	0.0561	Srebp1a	Srebp1a(bHLH)/HepG2-Srebp1a-ChIP-Seq(GSE31477)/Homer	GSE31477)/Homer
Srebp2	CGGTCACSCCAC	1	0	1	0	0	3708.8	0.0406	Srebp2	Srebp2(bHLH)/HepG2-Srebp2-ChIP-Seq(GSE31477)/Homer	GSE31477)/Homer
ZNF143|STAF	ATTTCCCAGVAKSCY	1	0	1	0	0	10822.2	0.1184	ZNF143|STAF	ZNF143|STAF(Zf)/CUTLL-ZNF143-ChIP-Seq(GSE29600)/Homer	GSE29600)/Homer
STAT1	NATTTCCNGGAAAT	1	0	1	0	0	4473	0.0489	STAT1	STAT1(Stat)/HelaS3-STAT1-ChIP-Seq(GSE12782)/Homer	GSE12782)/Homer
Stat3+il21	SVYTTCCNGGAARB	1	0	1	0	0	14479.9	0.1584	Stat3+il21	Stat3+il21(Stat)/CD4-Stat3-ChIP-Seq(GSE19198)/Homer	GSE19198)/Homer
Stat3	CTTCCGGGAA	1	0	1	0	0	10687.6	0.1169	Stat3	Stat3(Stat)/mES-Stat3-ChIP-Seq(GSE11431)/Homer	GSE11431)/Homer
STAT5	RTTTCTNAGAAA	1	0	1	0	0	5607.6	0.0614	STAT5	STAT5(Stat)/mCD4+-Stat5-ChIP-Seq(GSE12346)/Homer	GSE12346)/Homer
T1ISRE	ACTTTCGTTTCT	1	0	1	0	0	88	0.001	T1ISRE	T1ISRE(IRF)/ThioMac-Ifnb-Expression/Homer
Tcf3	ASWTCAAAGG	1	0	1	0	0	3464.1	0.0379	Tcf3	Tcf3(HMG)/mES-Tcf3-ChIP-Seq(GSE11724)/Homer	GSE11724)/Homer
TCFL2	ACWTCAAAGG	1	0	1	0	0	1132.7	0.0124	TCFL2	TCFL2(HMG)/K562-TCF7L2-ChIP-Seq(GSE29196)/Homer	GSE29196)/Homer
Tcfcp2l1	NRAACCRGTTYRAACCRGYT	1	0	1	0	0	4112.3	0.045	Tcfcp2l1	Tcfcp2l1(CP2)/mES-Tcfcp2l1-ChIP-Seq(GSE11431)/Homer	GSE11431)/Homer
TFE3	GTCACGTGACYV	1	0	1	0	0	1454.2	0.0159	TFE3	TFE3(bHLH)/MEF-TFE3-ChIP-Seq(GSE75757)/Homer	GSE75757)/Homer
Twist	VCAKCTGGNNNCCAGMTGBN	1	0	1	0	0	3484.1	0.0381	Twist	Twist(bHLH)/HMLE-TWIST1-ChIP-Seq(Chang_et_al)/Homer	Chang_et_al)/Homer
USF1	SGTCACGTGR	1	0	1	0	0	9504.7	0.104	USF1	USF1(bHLH)/GM12878-Usf1-ChIP-Seq(GSE32465)/Homer	GSE32465)/Homer
Usf2	GTCACGTGGT	1	0	1	0	0	5697.6	0.0623	Usf2	Usf2(bHLH)/C2C12-Usf2-ChIP-Seq(GSE36030)/Homer	GSE36030)/Homer
VDR	ARAGGTCANWGAGTTCANNN	1	0	1	0	0	5602.6	0.0613	VDR	VDR(NR),DR3/GM10855-VDR+vitD-ChIP-Seq(GSE22484)/Homer	GSE22484)/Homer
X-box	GGTTGCCATGGCAA	1	0	1	0	0	2259.7	0.0247	X-box	X-box(HTH)/NPC-H3K4me1-ChIP-Seq(GSE16256)/Homer	GSE16256)/Homer
YY1	CAAGATGGCGGC	1	0	1	0	0	1832.4	0.02	YY1	YY1(Zf)/Promoter/Homer
ZBTB12	NGNTCTAGAACCNGV	1	0	1	0	0	11264.1	0.1232	ZBTB12	ZBTB12(Zf)/HEK293-ZBTB12.GFP-ChIP-Seq(GSE58341)/Homer	GSE58341)/Homer
ZBTB18	AACATCTGGA	1	0	1	0	0	12288.7	0.1345	ZBTB18	ZBTB18(Zf)/HEK293-ZBTB18.GFP-ChIP-Seq(GSE58341)/Homer	GSE58341)/Homer
ZBTB33	GGVTCTCGCGAGAAC	1	0	1	0	0	832.5	0.0091	ZBTB33	ZBTB33(Zf)/GM12878-ZBTB33-ChIP-Seq(GSE32465)/Homer	GSE32465)/Homer
ZFP3	GGGTTTTGAAGGATGARTAGGAGTT	1	0	1	0	0	57.9	0.0006	ZFP3	ZFP3(Zf)/HEK293-ZFP3.GFP-ChIP-Seq(GSE58341)/Homer	GSE58341)/Homer
Zfp809	GGGGCTYGKCTGGGA	1	0	1	0	0	7029.9	0.0769	Zfp809	Zfp809(Zf)/ES-Zfp809-ChIP-Seq(GSE70799)/Homer	GSE70799)/Homer
ZKSCAN1	GCACAYAGTAGGKCY	1	0	1	0	0	688.2	0.0075	ZKSCAN1	ZKSCAN1(Zf)/HepG2-ZKSCAN1-ChIP-Seq(Encode)/Homer	Encode)/Homer
ZNF136	YTKGATAHAGTATTCTWGGTNGGCA	1	0	1	0	0	914.3	0.01	ZNF136	ZNF136(Zf)/HEK293-ZNF136.GFP-ChIP-Seq(GSE58341)/Homer	GSE58341)/Homer
ZNF16	MACCTTCYATGGCTCCCTAKTGCCY	1	0	1	0	0	233.6	0.0026	ZNF16	ZNF16(Zf)/HEK293-ZNF16.GFP-ChIP-Seq(GSE58341)/Homer	GSE58341)/Homer
ZNF317	GTCWGCTGTYYCTCT	1	0	1	0	0	1914.1	0.0209	ZNF317	ZNF317(Zf)/HEK293-ZNF317.GFP-ChIP-Seq(GSE58341)/Homer	GSE58341)/Homer
ZNF382	GNCTGTASTRNTGBCTCHTT	1	0	1	0	0	455.6	0.005	ZNF382	ZNF382(Zf)/HEK293-ZNF382.GFP-ChIP-Seq(GSE58341)/Homer	GSE58341)/Homer
ZNF415	GRTGMTRGAGCC	1	0	1	0	0	16078.1	0.1759	ZNF415	ZNF415(Zf)/HEK293-ZNF415.GFP-ChIP-Seq(GSE58341)/Homer	GSE58341)/Homer
ZNF41	CCTCATGGTGYCYTWYTCCCTTGTG	1	0	1	0	0	552.4	0.006	ZNF41	ZNF41(Zf)/HEK293-ZNF41.GFP-ChIP-Seq(GSE58341)/Homer	GSE58341)/Homer
ZNF528	AGAAATGACTTCCCT	1	0	1	0	0	129	0.0014	ZNF528	ZNF528(Zf)/HEK293-ZNF528.GFP-ChIP-Seq(GSE58341)/Homer	GSE58341)/Homer
ZNF669	GARTGGTCATCGCCC	1	0	1	0	0	1796.4	0.0197	ZNF669	ZNF669(Zf)/HEK293-ZNF669.GFP-ChIP-Seq(GSE58341)/Homer	GSE58341)/Homer
ZNF675	ARGAGGMCAAAATGW	1	0	1	0	0	2541.9	0.0278	ZNF675	ZNF675(Zf)/HEK293-ZNF675.GFP-ChIP-Seq(GSE58341)/Homer	GSE58341)/Homer
ZNF692	GTGGGCCCCA	1	0	1	0	0	4964.2	0.0543	ZNF692	ZNF692(Zf)/HEK293-ZNF692.GFP-ChIP-Seq(GSE58341)/Homer	GSE58341)/Homer

## Sheet: significant sox10 motifs
Pax8	-4.563	-4.563		Pax8	-4.563				ZNF652/HepG2-ZNF652.Flag-ChIP-Seq	-3.362	0.2222		ZNF652		0.2222
GATA3	-3.917	-3.917		GATA3	-3.917				ZSCAN22	-3.172	0.2222		ZSCAN22		0.2222
EBF1	-3.842	-3.842		EBF1	-3.842				Hoxc9	-2.685	0.2222		Hoxc9		0.2222
Bcl6	-3.698	-3.698		Bcl6	-3.698				Tbox:Smad	-2.565	0.2222		Tbox:Smad		0.2222
ZNF652/HepG2-ZNF652.Flag-ChIP-Seq	-3.362	-3.362		ZNF652	-3.362				Gata6	-2.535	0.3333		Gata6		0.3333
ZSCAN22	-3.172	-3.172		ZSCAN22	-3.172				PU.1	-2.398	0.3333		PU.1		0.3333
WT1	-2.913	-2.913		WT1	-2.913				NFAT	-2.288	0.3333		NFAT		0.3333
PRDM10	-2.894	-2.894		PRDM10	-2.894				Pax8	-4.563	0.4444		Pax8		0.4444
ETS1	-2.745	-2.745		ETS1	-2.745				PRDM10	-2.894	0.4444		PRDM10		0.4444
Hoxc9	-2.685	-2.685		Hoxc9	-2.685				GATA3	-3.917	0.5556		GATA3		0.5556
Tbox:Smad	-2.565	-2.565		Tbox:Smad	-2.565				WT1	-2.913	0.5556		WT1		0.5556
Gata6	-2.535	-2.535		Gata6	-2.535				ETS1	-2.745	0.5556		ETS1		0.5556
ERG	-2.441	-2.441		ERG	-2.441				Bcl6	-3.698	0.6667		Bcl6		0.6667
PU.1	-2.398	-2.398		PU.1	-2.398				ERG	-2.441	0.6667		ERG		0.6667
NFAT	-2.288	-2.288		NFAT	-2.288				EBF1	-3.842	0.7778		EBF1		0.7778

## Sheet: e9_Wnt1_motifs_knownResults
Motif Name	Consensus	P-value	Log P-value	q-value (Benjamini)	# of Target Sequences with Motif(of 3)	% of Target Sequences with Motif	# of Background Sequences with Motif(of 172516)	% of Background Sequences with Motif	Motif Name	Motif Name
Hoxd12	HDGYAATGAAAN	0.01	-5.001	1	3	1	32571	0.1888	Hoxd12	Hoxd12(Homeobox)/ChickenMSG-Hoxd12.Flag-ChIP-Seq(GSE86088)/Homer	GSE86088)/Homer
TEAD2	CCWGGAATGY	0.1	-3.841	1	2	0.6667	15034.4	0.0872	TEAD2	TEAD2(TEA)/Py2T-Tead2-ChIP-Seq(GSE55709)/Homer	GSE55709)/Homer
RAR:RXR	RGGTCADNNAGAGGTCAV	0.1	-3.721	1	1	0.3333	1404.2	0.0081	RAR:RXR	RAR:RXR(NR),DR5/ES-RAR-ChIP-Seq(GSE56893)/Homer	GSE56893)/Homer
TEAD	YCWGGAATGY	0.1	-3.713	1	2	0.6667	16067.3	0.0932	TEAD	TEAD(TEA)/Fibroblast-PU.1-ChIP-Seq(Unpublished)/Homer	Unpublished)/Homer
Sox17	CCATTGTTYB	0.1	-3.539	1	2	0.6667	17576.6	0.1019	Sox17	Sox17(HMG)/Endoderm-Sox17-ChIP-Seq(GSE61475)/Homer	GSE61475)/Homer
Otx2	NYTAATCCYB	0.1	-3.278	1	2	0.6667	20133.1	0.1167	Otx2	Otx2(Homeobox)/EpiLC-Otx2-ChIP-Seq(GSE56098)/Homer	GSE56098)/Homer
Hoxd10	GGCMATGAAA	0.1	-2.974	1	2	0.6667	23612.5	0.1369	Hoxd10	Hoxd10(Homeobox)/ChickenMSG-Hoxd10.Flag-ChIP-Seq(GSE86088)/Homer	GSE86088)/Homer
ZNF416	WDNCTGGGCA	0.1	-2.935	1	3	1	64844.9	0.3759	ZNF416	ZNF416(Zf)/HEK293-ZNF416.GFP-ChIP-Seq(GSE58341)/Homer	GSE58341)/Homer
TEAD4	CCWGGAATGY	0.1	-2.761	1	2	0.6667	26429.2	0.1532	TEAD4	TEAD4(TEA)/Tropoblast-Tead4-ChIP-Seq(GSE37350)/Homer	GSE37350)/Homer
TEAD1	CYRCATTCCA	0.1	-2.711	1	2	0.6667	27144.4	0.1574	TEAD1	TEAD1(TEAD)/HepG2-TEAD1-ChIP-Seq(Encode)/Homer	Encode)/Homer
Sox15	RAACAATGGN	0.1	-2.707	1	2	0.6667	27202.1	0.1577	Sox15	Sox15(HMG)/CPA-Sox15-ChIP-Seq(GSE62909)/Homer	GSE62909)/Homer
GSC	RGGATTAR	0.1	-2.693	1	2	0.6667	27394.6	0.1588	GSC	GSC(Homeobox)/FrogEmbryos-GSC-ChIP-Seq(DRA000576)/Homer	DRA000576)/Homer
Sp1	GGCCCCGCCCCC	0.1	-2.639	1	2	0.6667	28198.3	0.1635	Sp1	Sp1(Zf)/Promoter/Homer
X-box	GGTTGCCATGGCAA	0.1	-2.552	1	1	0.3333	4600.2	0.0267	X-box	X-box(HTH)/NPC-H3K4me1-ChIP-Seq(GSE16256)/Homer	GSE16256)/Homer
Brn1	TATGCWAATBAV	0.1	-2.529	1	1	0.3333	4710.7	0.0273	Brn1	Brn1(POU,Homeobox)/NPC-Brn1-ChIP-Seq(GSE35496)/Homer	GSE35496)/Homer
TEAD3	TRCATTCCAG	0.1	-2.43	1	2	0.6667	31538.4	0.1828	TEAD3	TEAD3(TEA)/HepG2-TEAD3-ChIP-Seq(Encode)/Homer	Encode)/Homer
ZNF652/HepG2-ZNF652.Flag-ChIP-Seq	TTAACCCTTTVNKKN	0.1	-2.426	1	1	0.3333	5239.6	0.0304	ZNF652/HepG2-ZNF652.Flag-ChIP-Seq	ZNF652/HepG2-ZNF652.Flag-ChIP-Seq(Encode)/Homer
MafA	TGCTGACTCA	1	-2.285	1	2	0.6667	34099.8	0.1977	MafA	MafA(bZIP)/Islet-MafA-ChIP-Seq(GSE30298)/Homer	GSE30298)/Homer
Klf9	GCCACRCCCACY	1	-2.281	1	2	0.6667	34162.8	0.1981	Klf9	Klf9(Zf)/GBM-Klf9-ChIP-Seq(GSE62211)/Homer	GSE62211)/Homer
2020-10-06	WATGCAAATGAG	1	-2.216	1	1	0.3333	6512.9	0.0378	2020-10-06	Oct6(POU,Homeobox)/NPC-Pou3f1-ChIP-Seq(GSE35496)/Homer	GSE35496)/Homer
Reverb	GTRGGTCASTGGGTCA	1	-2.178	1	1	0.3333	6775.9	0.0393	Reverb	Reverb(NR),DR2/RAW-Reverba.biotin-ChIP-Seq(GSE45914)/Homer	GSE45914)/Homer
Sox6	CCATTGTTNY	1	-2.065	1	2	0.6667	38437.2	0.2228	Sox6	Sox6(HMG)/Myotubes-Sox6-ChIP-Seq(GSE32627)/Homer	GSE32627)/Homer
OCT:OCT-short	ATGCATWATGCATRW	1	-2.009	1	1	0.3333	8082	0.0469	OCT:OCT-short	OCT:OCT-short(POU,Homeobox)/NPC-OCT6-ChIP-Seq(GSE43916)/Homer	GSE43916)/Homer
Erra	CAAAGGTCAG	1	-1.954	1	3	1	89932.1	0.5214	Erra	Erra(NR)/HepG2-Erra-ChIP-Seq(GSE31477)/Homer	GSE31477)/Homer
Dlx3	NDGTAATTAC	1	-1.925	1	1	0.3333	8832.3	0.0512	Dlx3	Dlx3(Homeobox)/Kerainocytes-Dlx3-ChIP-Seq(GSE89884)/Homer	GSE89884)/Homer
Tbx20	GGTGYTGACAGS	1	-1.911	1	1	0.3333	8961.6	0.052	Tbx20	Tbx20(T-box)/Heart-Tbx20-ChIP-Seq(GSE29636)/Homer	GSE29636)/Homer
Rfx1	KGTTGCCATGGCAA	1	-1.81	1	1	0.3333	9976.9	0.0578	Rfx1	Rfx1(HTH)/NPC-H3K4me1-ChIP-Seq(GSE16256)/Homer	GSE16256)/Homer
Tcf21	NAACAGCTGG	1	-1.791	1	2	0.6667	44711	0.2592	Tcf21	Tcf21(bHLH)/ArterySmoothMuscle-Tcf21-ChIP-Seq(GSE61369)/Homer	GSE61369)/Homer
MafK	GCTGASTCAGCA	1	-1.79	1	1	0.3333	10185.1	0.059	MafK	MafK(bZIP)/C2C12-MafK-ChIP-Seq(GSE36030)/Homer	GSE36030)/Homer
Sox10	CCWTTGTYYB	1	-1.758	1	2	0.6667	45547.6	0.2641	Sox10	Sox10(HMG)/SciaticNerve-Sox3-ChIP-Seq(GSE35132)/Homer	GSE35132)/Homer
Sox3	CCWTTGTY	1	-1.732	1	2	0.6667	46231.8	0.268	Sox3	Sox3(HMG)/NPC-Sox3-ChIP-Seq(GSE33059)/Homer	GSE33059)/Homer
Isl1	CTAATKGV	1	-1.73	1	2	0.6667	46261	0.2682	Isl1	Isl1(Homeobox)/Neuron-Isl1-ChIP-Seq(GSE31456)/Homer	GSE31456)/Homer
BMYB	NHAACBGYYV	1	-1.696	1	2	0.6667	47152.2	0.2734	BMYB	BMYB(HTH)/Hela-BMYB-ChIP-Seq(GSE27030)/Homer	GSE27030)/Homer
Tcf12	VCAGCTGYTG	1	-1.642	1	2	0.6667	48625.9	0.2819	Tcf12	Tcf12(bHLH)/GM12878-Tcf12-ChIP-Seq(GSE32465)/Homer	GSE32465)/Homer
Rfx6	TGTTKCCTAGCAACM	1	-1.607	1	2	0.6667	49595.4	0.2875	Rfx6	Rfx6(HTH)/Min6b1-Rfx6.HA-ChIP-Seq(GSE62844)/Homer	GSE62844)/Homer
Hoxd11	VGCCATAAAA	1	-1.593	1	2	0.6667	50000.8	0.2899	Hoxd11	Hoxd11(Homeobox)/ChickenMSG-Hoxd11.Flag-ChIP-Seq(GSE86088)/Homer	GSE86088)/Homer
Pitx1	TAATCCCN	1	-1.539	1	3	1	103264	0.5987	Pitx1	Pitx1(Homeobox)/Chicken-Pitx1-ChIP-Seq(GSE38910)/Homer	GSE38910)/Homer
AMYB	TGGCAGTTGG	1	-1.53	1	2	0.6667	51820.6	0.3004	AMYB	AMYB(HTH)/Testes-AMYB-ChIP-Seq(GSE44588)/Homer	GSE44588)/Homer
ZNF7	CTGCCWVCTTTTRTA	1	-1.504	1	1	0.3333	13865.5	0.0804	ZNF7	ZNF7(Zf)/HepG2-ZNF7.Flag-ChIP-Seq(Encode)/Homer	Encode)/Homer
Ap4	NAHCAGCTGD	1	-1.433	1	2	0.6667	54798.6	0.3177	Ap4	Ap4(bHLH)/AML-Tfap4-ChIP-Seq(GSE45738)/Homer	GSE45738)/Homer
p63	NNDRCATGYCYNRRCATGYH	1	-1.42	1	1	0.3333	15200.5	0.0881	p63	p63(p53)/Keratinocyte-p63-ChIP-Seq(GSE17611)/Homer	GSE17611)/Homer
Rbpj1	HTTTCCCASG	1	-1.364	1	2	0.6667	57030.6	0.3306	Rbpj1	Rbpj1(?)/Panc1-Rbpj1-ChIP-Seq(GSE47459)/Homer	GSE47459)/Homer
Lhx1	NNYTAATTAR	1	-1.315	1	1	0.3333	17073.8	0.099	Lhx1	Lhx1(Homeobox)/EmbryoCarcinoma-Lhx1-ChIP-Seq(GSE70957)/Homer	GSE70957)/Homer
Pax8	GTCATGCHTGRCTGS	1	-1.31	1	1	0.3333	17162.1	0.0995	Pax8	Pax8(Paired,Homeobox)/Thyroid-Pax8-ChIP-Seq(GSE26938)/Homer	GSE26938)/Homer
Eomes	ATTAACACCT	1	-1.309	1	2	0.6667	58881.4	0.3414	Eomes	Eomes(T-box)/H9-Eomes-ChIP-Seq(GSE26097)/Homer	GSE26097)/Homer
MYB	GGCVGTTR	1	-1.303	1	2	0.6667	59104.2	0.3427	MYB	MYB(HTH)/ERMYB-Myb-ChIPSeq(GSE22095)/Homer	GSE22095)/Homer
Lhx2	TAATTAGN	1	-1.291	1	1	0.3333	17527.1	0.1016	Lhx2	Lhx2(Homeobox)/HFSC-Lhx2-ChIP-Seq(GSE48068)/Homer	GSE48068)/Homer
EBF1	GTCCCCWGGGGA	1	-1.263	1	2	0.6667	60512.4	0.3508	EBF1	EBF1(EBF)/Near-E2A-ChIP-Seq(GSE21512)/Homer	GSE21512)/Homer
Hoxa9	RGCAATNAAA	1	-1.198	1	2	0.6667	62871.3	0.3645	Hoxa9	Hoxa9(Homeobox)/ChickenMSG-Hoxa9.Flag-ChIP-Seq(GSE86088)/Homer	GSE86088)/Homer
CRX	GCTAATCC	1	-1.189	1	2	0.6667	63204.2	0.3664	CRX	CRX(Homeobox)/Retina-Crx-ChIP-Seq(GSE20012)/Homer	GSE20012)/Homer
NFkB-p65	WGGGGATTTCCC	1	-1.171	1	1	0.3333	20083.6	0.1164	NFkB-p65	NFkB-p65(RHD)/GM12787-p65-ChIP-Seq(GSE19485)/Homer	GSE19485)/Homer
ETS	AACCGGAAGT	1	-1.157	1	1	0.3333	20388.4	0.1182	ETS	ETS(ETS)/Promoter/Homer
SF1	CAAGGHCANV	1	-1.146	1	1	0.3333	20642.2	0.1197	SF1	SF1(NR)/H295R-Nr5a1-ChIP-Seq(GSE44220)/Homer	GSE44220)/Homer
THRa	GGTCANYTGAGGWCA	1	-1.132	1	1	0.3333	20985.1	0.1217	THRa	THRa(NR)/C17.2-THRa-ChIP-Seq(GSE38347)/Homer	GSE38347)/Homer
Stat3	CTTCCGGGAA	1	-1.127	1	1	0.3333	21113.6	0.1224	Stat3	Stat3(Stat)/mES-Stat3-ChIP-Seq(GSE11431)/Homer	GSE11431)/Homer
ZBTB18	AACATCTGGA	1	-1.104	1	1	0.3333	21663.5	0.1256	ZBTB18	ZBTB18(Zf)/HEK293-ZBTB18.GFP-ChIP-Seq(GSE58341)/Homer	GSE58341)/Homer
HINFP	TWVGGTCCGC	1	-1.079	1	1	0.3333	22314.8	0.1294	HINFP	HINFP(Zf)/K562-HINFP.eGFP-ChIP-Seq(Encode)/Homer	Encode)/Homer
ZFX	AGGCCTRG	1	-1.042	1	2	0.6667	69085.3	0.4005	ZFX	ZFX(Zf)/mES-Zfx-ChIP-Seq(GSE11431)/Homer	GSE11431)/Homer
Sox2	BCCATTGTTC	1	-1.033	1	1	0.3333	23517.6	0.1363	Sox2	Sox2(HMG)/mES-Sox2-ChIP-Seq(GSE11431)/Homer	GSE11431)/Homer
Sox4	YCTTTGTTCC	1	-1.001	1	1	0.3333	24414.3	0.1415	Sox4	Sox4(HMG)/proB-Sox4-ChIP-Seq(GSE50066)/Homer	GSE50066)/Homer
RUNX-AML	GCTGTGGTTW	1	-0.9795	1	1	0.3333	25052.3	0.1452	RUNX-AML	RUNX-AML(Runt)/CD4+-PolII-ChIP-Seq(Barski_et_al.)/Homer	Barski_et_al.)/Homer
RUNX	SAAACCACAG	1	-0.9768	1	1	0.3333	25133	0.1457	RUNX	RUNX(Runt)/HPC7-Runx1-ChIP-Seq(GSE22178)/Homer	GSE22178)/Homer
KLF6	MKGGGYGTGGCC	1	-0.9702	1	2	0.6667	72207.1	0.4186	KLF6	KLF6(Zf)/PDAC-KLF6-ChIP-Seq(GSE64557)/Homer	GSE64557)/Homer
E2A	DNRCAGCTGY	1	-0.9586	1	2	0.6667	72729.1	0.4217	E2A	E2A(bHLH)/proBcell-E2A-ChIP-Seq(GSE21978)/Homer	GSE21978)/Homer
Hoxd13	NCYAATAAAA	1	-0.9117	1	1	0.3333	27154.6	0.1574	Hoxd13	Hoxd13(Homeobox)/ChickenMSG-Hoxd13.Flag-ChIP-Seq(GSE86088)/Homer	GSE86088)/Homer
Sp5	RGKGGGCGGAGC	1	-0.9111	1	2	0.6667	74918.7	0.4343	Sp5	Sp5(Zf)/mES-Sp5.Flag-ChIP-Seq(GSE72989)/Homer	GSE72989)/Homer
RUNX2	NWAACCACADNN	1	-0.8903	1	1	0.3333	27862.6	0.1615	RUNX2	RUNX2(Runt)/PCa-RUNX2-ChIP-Seq(GSE33889)/Homer	GSE33889)/Homer
Ascl1	NNVVCAGCTGBN	1	-0.8902	1	2	0.6667	75909.9	0.4401	Ascl1	Ascl1(bHLH)/NeuralTubes-Ascl1-ChIP-Seq(GSE55840)/Homer	GSE55840)/Homer
THRb	TRAGGTCA	1	-0.8752	1	3	1	128843	0.747	THRb	THRb(NR)/Liver-NR1A2-ChIP-Seq(GSE52613)/Homer	GSE52613)/Homer
Lhx3	ADBTAATTAR	1	-0.8706	1	1	0.3333	28533	0.1654	Lhx3	Lhx3(Homeobox)/Neuron-Lhx3-ChIP-Seq(GSE31456)/Homer	GSE31456)/Homer
ZNF264	RGGGCACTAACY	1	-0.8424	1	1	0.3333	29530.7	0.1712	ZNF264	ZNF264(Zf)/HEK293-ZNF264.GFP-ChIP-Seq(GSE58341)/Homer	GSE58341)/Homer
Bcl11a	TYTGACCASWRG	1	-0.8259	1	1	0.3333	30129.9	0.1747	Bcl11a	Bcl11a(Zf)/HSPC-BCL11A-ChIP-Seq(GSE104676)/Homer	GSE104676)/Homer
Unknown-ESC-element	CACAGCAGGGGG	1	-0.7934	1	1	0.3333	31362.7	0.1818	Unknown-ESC-element	Unknown-ESC-element(?)/mES-Nanog-ChIP-Seq(GSE11724)/Homer	GSE11724)/Homer
THRb	GGTCACCTGAGGTCA	1	-0.784	1	1	0.3333	31729.1	0.184	THRb	THRb(NR)/HepG2-THRb.Flag-ChIP-Seq(Encode)/Homer	Encode)/Homer
TATA-Box	CCTTTTAWAGSC	1	-0.7796	1	1	0.3333	31903.3	0.185	TATA-Box	TATA-Box(TBP)/Promoter/Homer
ELF1	AVCCGGAAGT	1	-0.7703	1	1	0.3333	32276.2	0.1871	ELF1	ELF1(ETS)/Jurkat-ELF1-ChIP-Seq(SRA014231)/Homer	SRA014231)/Homer
Myf5	BAACAGCTGT	1	-0.7546	1	1	0.3333	32918.5	0.1908	Myf5	Myf5(bHLH)/GM-Myf5-ChIP-Seq(GSE24852)/Homer	GSE24852)/Homer
GLIS3	CTCCCTGGGAGGCCN	1	-0.7262	1	2	0.6667	84374.3	0.4892	GLIS3	GLIS3(Zf)/Thyroid-Glis3.GFP-ChIP-Seq(GSE103297)/Homer	GSE103297)/Homer
Elk4	NRYTTCCGGY	1	-0.7146	1	1	0.3333	34620.8	0.2007	Elk4	Elk4(ETS)/Hela-Elk4-ChIP-Seq(GSE31477)/Homer	GSE31477)/Homer
RUNX1	AAACCACARM	1	-0.7141	1	1	0.3333	34642	0.2008	RUNX1	RUNX1(Runt)/Jurkat-RUNX1-ChIP-Seq(GSE29180)/Homer	GSE29180)/Homer
Elk1	HACTTCCGGY	1	-0.6958	1	1	0.3333	35465.5	0.2056	Elk1	Elk1(ETS)/Hela-Elk1-ChIP-Seq(GSE31477)/Homer	GSE31477)/Homer
ZNF189	TGGAACAGMA	1	-0.6876	1	1	0.3333	35837	0.2078	ZNF189	ZNF189(Zf)/HEK293-ZNF189.GFP-ChIP-Seq(GSE58341)/Homer	GSE58341)/Homer
Zic3	GGCCYCCTGCTGDGH	1	-0.6643	1	1	0.3333	36935.3	0.2141	Zic3	Zic3(Zf)/mES-Zic3-ChIP-Seq(GSE37889)/Homer	GSE37889)/Homer
Tbr1	AAGGTGTKAA	1	-0.6623	1	1	0.3333	37027.2	0.2147	Tbr1	Tbr1(T-box)/Cortex-Tbr1-ChIP-Seq(GSE71384)/Homer	GSE71384)/Homer
NeuroD1	GCCATCTGTT	1	-0.6616	1	1	0.3333	37061.2	0.2149	NeuroD1	NeuroD1(bHLH)/Islet-NeuroD1-ChIP-Seq(GSE30298)/Homer	GSE30298)/Homer
HEB	VCAGCTGBNN	1	-0.6438	1	2	0.6667	89151.6	0.5169	HEB	HEB(bHLH)/mES-Heb-ChIP-Seq(GSE53233)/Homer	GSE53233)/Homer
Tbx6	DAGGTGTBAA	1	-0.6275	1	1	0.3333	38751.3	0.2247	Tbx6	Tbx6(T-box)/ESC-Tbx6-ChIP-Seq(GSE93524)/Homer	GSE93524)/Homer
Maz	GGGGGGGG	1	-0.6269	1	2	0.6667	90181.5	0.5228	Maz	Maz(Zf)/HepG2-Maz-ChIP-Seq(GSE31477)/Homer	GSE31477)/Homer
MyoD	RRCAGCTGYTSY	1	-0.6029	1	1	0.3333	40038.2	0.2321	MyoD	MyoD(bHLH)/Myotube-MyoD-ChIP-Seq(GSE21614)/Homer	GSE21614)/Homer
KLF3	NRGCCCCRCCCHBNN	1	-0.5798	1	1	0.3333	41296.4	0.2394	KLF3	KLF3(Zf)/MEF-Klf3-ChIP-Seq(GSE44748)/Homer	GSE44748)/Homer
SCL	AVCAGCTG	1	-0.5729	1	3	1	142503	0.8262	SCL	SCL(bHLH)/HPC7-Scl-ChIP-Seq(GSE13511)/Homer	GSE13511)/Homer
PRDM15	YCCDNTCCAGGTTTT	1	-0.5627	1	1	0.3333	42260.3	0.245	PRDM15	PRDM15(Zf)/ESC-Prdm15-ChIP-Seq(GSE73694)/Homer	GSE73694)/Homer
ZNF711	AGGCCTAG	1	-0.5517	1	2	0.6667	95009.1	0.5508	ZNF711	ZNF711(Zf)/SHSY5Y-ZNF711-ChIP-Seq(GSE20673)/Homer	GSE20673)/Homer
Sp2	YGGCCCCGCCCC	1	-0.5246	1	2	0.6667	96852.7	0.5615	Sp2	Sp2(Zf)/HEK293-Sp2.eGFP-ChIP-Seq(Encode)/Homer	Encode)/Homer
Hoxa11	TTTTATGGCM	1	-0.5233	1	1	0.3333	44613.2	0.2586	Hoxa11	Hoxa11(Homeobox)/ChickenMSG-Hoxa11.Flag-ChIP-Seq(GSE86088)/Homer	GSE86088)/Homer
SPDEF	ASWTCCTGBT	1	-0.5213	1	1	0.3333	44736.1	0.2594	SPDEF	SPDEF(ETS)/VCaP-SPDEF-ChIP-Seq(SRA014231)/Homer	SRA014231)/Homer
GABPA	RACCGGAAGT	1	-0.5189	1	1	0.3333	44889.5	0.2602	GABPA	GABPA(ETS)/Jurkat-GABPa-ChIP-Seq(GSE17954)/Homer	GSE17954)/Homer
Nkx6.1	GKTAATGR	1	-0.5132	1	1	0.3333	45248.2	0.2623	Nkx6.1	Nkx6.1(Homeobox)/Islet-Nkx6.1-ChIP-Seq(GSE40975)/Homer	GSE40975)/Homer
Egr1	TGCGTGGGYG	1	-0.4929	1	1	0.3333	46558.1	0.2699	Egr1	Egr1(Zf)/K562-Egr1-ChIP-Seq(GSE32465)/Homer	GSE32465)/Homer
PU.1-IRF	MGGAAGTGAAAC	1	-0.4894	1	1	0.3333	46789.3	0.2713	PU.1-IRF	PU.1-IRF(ETS:IRF)/Bcell-PU.1-ChIP-Seq(GSE21512)/Homer	GSE21512)/Homer
EBF2	NABTCCCWDGGGAVH	1	-0.4882	1	1	0.3333	46867.9	0.2717	EBF2	EBF2(EBF)/BrownAdipose-EBF2-ChIP-Seq(GSE97114)/Homer	GSE97114)/Homer
ETS1	ACAGGAAGTG	1	-0.4819	1	1	0.3333	47290.3	0.2742	ETS1	ETS1(ETS)/Jurkat-ETS1-ChIP-Seq(GSE17954)/Homer	GSE17954)/Homer
Elf4	ACTTCCKGKT	1	-0.4769	1	1	0.3333	47626.3	0.2761	Elf4	Elf4(ETS)/BMDM-Elf4-ChIP-Seq(GSE88699)/Homer	GSE88699)/Homer
Atoh1	VNRVCAGCTGGY	1	-0.4486	1	1	0.3333	49612.4	0.2876	Atoh1	Atoh1(bHLH)/Cerebellum-Atoh1-ChIP-Seq(GSE22111)/Homer	GSE22111)/Homer
EHF	AVCAGGAAGT	1	-0.4263	1	1	0.3333	51272.1	0.2973	EHF	EHF(ETS)/LoVo-EHF-ChIP-Seq(GSE49402)/Homer	GSE49402)/Homer
MyoG	AACAGCTG	1	-0.4183	1	1	0.3333	51886.3	0.3008	MyoG	MyoG(bHLH)/C2C12-MyoG-ChIP-Seq(GSE36024)/Homer	GSE36024)/Homer
AP-2alpha	ATGCCCTGAGGC	1	-0.4127	1	1	0.3333	52317.7	0.3033	AP-2alpha	AP-2alpha(AP2)/Hela-AP2alpha-ChIP-Seq(GSE31477)/Homer	GSE31477)/Homer
KLF14	RGKGGGCGKGGC	1	-0.3961	1	2	0.6667	106505	0.6175	KLF14	KLF14(Zf)/HEK293-KLF14.GFP-ChIP-Seq(GSE58341)/Homer	GSE58341)/Homer
Fli1	NRYTTCCGGH	1	-0.3841	1	1	0.3333	54637.4	0.3168	Fli1	Fli1(ETS)/CD8-FLI-ChIP-Seq(GSE20898)/Homer	GSE20898)/Homer
Ptf1a	ACAGCTGTTN	1	-0.3796	1	2	0.6667	107868	0.6254	Ptf1a	Ptf1a(bHLH)/Panc1-Ptf1a-ChIP-Seq(GSE47459)/Homer	GSE47459)/Homer
EAR2	NRBCARRGGTCA	1	-0.3597	1	1	0.3333	56744.5	0.329	EAR2	EAR2(NR)/K562-NR2F6-ChIP-Seq(Encode)/Homer	Encode)/Homer
Tbx5	AGGTGTCA	1	-0.3486	1	2	0.6667	110538	0.6409	Tbx5	Tbx5(T-box)/HL1-Tbx5.biotin-ChIP-Seq(GSE21529)/Homer	GSE21529)/Homer
ETV4	ACCGGAAGTG	1	-0.3299	1	1	0.3333	59514	0.345	ETV4	ETV4(ETS)/HepG2-ETV4-ChIP-Seq(ENCODE)/Homer	ENCODE)/Homer
BMAL1	GNCACGTG	1	-0.3295	1	1	0.3333	59548.2	0.3452	BMAL1	BMAL1(bHLH)/Liver-Bmal1-ChIP-Seq(GSE39860)/Homer	GSE39860)/Homer
NeuroG2	ACCATCTGTT	1	-0.3133	1	1	0.3333	61143.7	0.3545	NeuroG2	NeuroG2(bHLH)/Fibroblast-NeuroG2-ChIP-Seq(GSE75910)/Homer	GSE75910)/Homer
TCF4	SMCATCTGKH	1	-0.3035	1	1	0.3333	62148.2	0.3603	TCF4	TCF4(bHLH)/SHSY5Y-TCF4-ChIP-Seq(GSE96915)/Homer	GSE96915)/Homer
Zac1	HAWGRGGCCM	1	-0.2806	1	2	0.6667	116893	0.6777	Zac1	Zac1(Zf)/Neuro2A-Plagl1-ChIP-Seq(GSE75942)/Homer	GSE75942)/Homer
ETV1	AACCGGAAGT	1	-0.2765	1	1	0.3333	65058.7	0.3772	ETV1	ETV1(ETS)/GIST48-ETV1-ChIP-Seq(GSE22441)/Homer	GSE22441)/Homer
ERG	ACAGGAAGTG	1	-0.2749	1	1	0.3333	65240.8	0.3782	ERG	ERG(ETS)/VCaP-ERG-ChIP-Seq(GSE14097)/Homer	GSE14097)/Homer
AP-2gamma	SCCTSAGGSCAW	1	-0.2709	1	1	0.3333	65702.9	0.3809	AP-2gamma	AP-2gamma(AP2)/MCF7-TFAP2C-ChIP-Seq(GSE21234)/Homer	GSE21234)/Homer
Meis1	VGCTGWCAVB	1	-0.2547	1	1	0.3333	67599.3	0.3919	Meis1	Meis1(Homeobox)/MastCells-Meis1-ChIP-Seq(GSE48085)/Homer	GSE48085)/Homer
Olig2	RCCATMTGTT	1	-0.2403	1	1	0.3333	69372.5	0.4022	Olig2	Olig2(bHLH)/Neuron-Olig2-ChIP-Seq(GSE30882)/Homer	GSE30882)/Homer
COUP-TFII	AGRGGTCA	1	-0.2308	1	1	0.3333	70606	0.4093	COUP-TFII	COUP-TFII(NR)/Artia-Nr2f2-ChIP-Seq(GSE46497)/Homer	GSE46497)/Homer
PR	VAGRACAKNCTGTBC	1	-0.2199	1	1	0.3333	72049.3	0.4177	PR	PR(NR)/T47D-PR-ChIP-Seq(GSE31130)/Homer	GSE31130)/Homer
NF1-halfsite	YTGCCAAG	1	-0.2013	1	1	0.3333	74684.3	0.433	NF1-halfsite	NF1-halfsite(CTF)/LNCaP-NF1-ChIP-Seq(Unpublished)/Homer	Unpublished)/Homer
Nkx2.5	RRSCACTYAA	1	-0.183	1	1	0.3333	77462	0.4491	Nkx2.5	Nkx2.5(Homeobox)/HL1-Nkx2.5.biotin-ChIP-Seq(GSE21529)/Homer	GSE21529)/Homer
AR-halfsite	CCAGGAACAG	1	-0.182	1	2	0.6667	127828	0.7411	AR-halfsite	AR-halfsite(NR)/LNCaP-AR-ChIP-Seq(GSE27824)/Homer	GSE27824)/Homer
ZEB1	VCAGGTRDRY	1	-0.1615	1	1	0.3333	81011.4	0.4697	ZEB1	ZEB1(Zf)/PDAC-ZEB1-ChIP-Seq(GSE64557)/Homer	GSE64557)/Homer
KLF5	DGGGYGKGGC	1	-0.1448	1	1	0.3333	84049.5	0.4873	KLF5	KLF5(Zf)/LoVo-KLF5-ChIP-Seq(GSE49402)/Homer	GSE49402)/Homer
Tgif1	YTGWCADY	1	-0.1133	1	1	0.3333	90564.5	0.5251	Tgif1	Tgif1(Homeobox)/mES-Tgif1-ChIP-Seq(GSE55404)/Homer	GSE55404)/Homer
RARa	TTGAMCTTTG	1	-0.1012	1	1	0.3333	93448.6	0.5418	RARa	RARa(NR)/K562-RARa-ChIP-Seq(Encode)/Homer	Encode)/Homer
Znf263	CVGTSCTCCC	1	-0.0981	1	1	0.3333	94215	0.5462	Znf263	Znf263(Zf)/K562-Znf263-ChIP-Seq(GSE31477)/Homer	GSE31477)/Homer
HIC1	TGCCAGCB	1	-0.09265	1	1	0.3333	95624.2	0.5544	HIC1	HIC1(Zf)/Treg-ZBTB29-ChIP-Seq(GSE99889)/Homer	GSE99889)/Homer
Nkx2.1	RSCACTYRAG	1	-0.08682	1	1	0.3333	97199.9	0.5635	Nkx2.1	Nkx2.1(Homeobox)/LungAC-Nkx2.1-ChIP-Seq(GSE43252)/Homer	GSE43252)/Homer
Tgif2	TGTCANYT	1	-0.08135	1	1	0.3333	98747.3	0.5725	Tgif2	Tgif2(Homeobox)/mES-Tgif2-ChIP-Seq(GSE55404)/Homer	GSE55404)/Homer
Smad3	TWGTCTGV	1	-0.05575	1	1	0.3333	107200	0.6215	Smad3	Smad3(MAD)/NPC-Smad3-ChIP-Seq(GSE36673)/Homer	GSE36673)/Homer
Nanog	RGCCATTAAC	1	-0.05149	1	1	0.3333	108864	0.6311	Nanog	Nanog(Homeobox)/mES-Nanog-ChIP-Seq(GSE11724)/Homer	GSE11724)/Homer
AP-1	VTGACTCATC	1	0	1	0	0	18967.1	0.11	AP-1	AP-1(bZIP)/ThioMac-PU.1-ChIP-Seq(GSE21512)/Homer	GSE21512)/Homer
FOXA1:AR	AGTAAACAAAAAAGAACAND	1	0	1	0	0	952.4	0.0055	FOXA1:AR	FOXA1:AR(Forkhead,NR)/LNCAP-AR-ChIP-Seq(GSE27824)/Homer	GSE27824)/Homer
ARE	RGRACASNSTGTYCYB	1	0	1	0	0	9999.9	0.058	ARE	ARE(NR)/LNCAP-AR-ChIP-Seq(GSE27824)/Homer	GSE27824)/Homer
Arnt:Ahr	TBGCACGCAA	1	0	1	0	0	29639.7	0.1718	Arnt:Ahr	Arnt:Ahr(bHLH)/MCF7-Arnt-ChIP-Seq(Lo_et_al.)/Homer	Lo_et_al.)/Homer
Atf1	GATGACGTCA	1	0	1	0	0	21016.8	0.1218	Atf1	Atf1(bZIP)/K562-ATF1-ChIP-Seq(GSE31477)/Homer	GSE31477)/Homer
Atf2	NRRTGACGTCAT	1	0	1	0	0	11596.3	0.0672	Atf2	Atf2(bZIP)/3T3L1-Atf2-ChIP-Seq(GSE56872)/Homer	GSE56872)/Homer
Atf3	DATGASTCATHN	1	0	1	0	0	15980.4	0.0926	Atf3	Atf3(bZIP)/GBM-ATF3-ChIP-Seq(GSE33912)/Homer	GSE33912)/Homer
Atf4	MTGATGCAAT	1	0	1	0	0	4765.8	0.0276	Atf4	Atf4(bZIP)/MEF-Atf4-ChIP-Seq(GSE35681)/Homer	GSE35681)/Homer
Atf7	NGRTGACGTCAY	1	0	1	0	0	15760.7	0.0914	Atf7	Atf7(bZIP)/3T3L1-Atf7-ChIP-Seq(GSE56872)/Homer	GSE56872)/Homer
Bach1	AWWNTGCTGAGTCAT	1	0	1	0	0	1245.9	0.0072	Bach1	Bach1(bZIP)/K562-Bach1-ChIP-Seq(GSE31477)/Homer	GSE31477)/Homer
Bach2	TGCTGAGTCA	1	0	1	0	0	5970.9	0.0346	Bach2	Bach2(bZIP)/OCILy7-Bach2-ChIP-Seq(GSE44420)/Homer	GSE44420)/Homer
Bapx1	TTRAGTGSYK	1	0	1	0	0	72005.1	0.4175	Bapx1	Bapx1(Homeobox)/VertebralCol-Bapx1-ChIP-Seq(GSE36672)/Homer	GSE36672)/Homer
Barx1	AAACMATTAN	1	0	1	0	0	6860.1	0.0398	Barx1	Barx1(Homeobox)/Stomach-Barx1.3xFlag-ChIP-Seq(GSE69483)/Homer	GSE69483)/Homer
IRF:BATF	CTTTCANTATGACTV	1	0	1	0	0	1904.8	0.011	IRF:BATF	IRF:BATF(IRF:bZIP)/pDC-Irf8-ChIP-Seq(GSE66899)/Homer	GSE66899)/Homer
BATF	DATGASTCAT	1	0	1	0	0	15776.3	0.0915	BATF	BATF(bZIP)/Th17-BATF-ChIP-Seq(GSE39756)/Homer	GSE39756)/Homer
Bcl6	NNNCTTTCCAGGAAA	1	0	1	0	0	46251.2	0.2681	Bcl6	Bcl6(Zf)/Liver-Bcl6-ChIP-Seq(GSE31578)/Homer	GSE31578)/Homer
bHLHE40	KCACGTGMCN	1	0	1	0	0	13721.6	0.0796	bHLHE40	bHLHE40(bHLH)/HepG2-BHLHE40-ChIP-Seq(GSE31477)/Homer	GSE31477)/Homer
bHLHE41	KCACGTGMCN	1	0	1	0	0	51229.6	0.297	bHLHE41	bHLHE41(bHLH)/proB-Bhlhe41-ChIP-Seq(GSE93764)/Homer	GSE93764)/Homer
BORIS	CNNBRGCGCCCCCTGSTGGC	1	0	1	0	0	13700.7	0.0794	BORIS	BORIS(Zf)/K562-CTCFL-ChIP-Seq(GSE32465)/Homer	GSE32465)/Homer
Brachyury	ANTTMRCASBNNNGTGYKAAN	1	0	1	0	0	7230.4	0.0419	Brachyury	Brachyury(T-box)/Mesoendoderm-Brachyury-ChIP-exo(GSE54963)/Homer	GSE54963)/Homer
Brn2	ATGAATATTC	1	0	1	0	0	989	0.0057	Brn2	Brn2(POU,Homeobox)/NPC-Brn2-ChIP-Seq(GSE35496)/Homer	GSE35496)/Homer
bZIP:IRF	NAGTTTCABTHTGACTNW	1	0	1	0	0	8730.1	0.0506	bZIP:IRF	bZIP:IRF(bZIP,IRF)/Th17-BatF-ChIP-Seq(GSE39756)/Homer	GSE39756)/Homer
Cdx2	GYMATAAAAH	1	0	1	0	0	9447	0.0548	Cdx2	Cdx2(Homeobox)/mES-Cdx2-ChIP-Seq(GSE14586)/Homer	GSE14586)/Homer
CDX4	NGYCATAAAWCH	1	0	1	0	0	14486.4	0.084	CDX4	CDX4(Homeobox)/ZebrafishEmbryos-Cdx4.Myc-ChIP-Seq(GSE48254)/Homer	GSE48254)/Homer
CEBP:AP1	DRTGTTGCAA	1	0	1	0	0	15415.9	0.0894	CEBP:AP1	CEBP:AP1(bZIP)/ThioMac-CEBPb-ChIP-Seq(GSE21512)/Homer	GSE21512)/Homer
CEBP:CEBP	NTNATGCAAYMNNHTGMAAY	1	0	1	0	0	2047.5	0.0119	CEBP:CEBP	CEBP:CEBP(bZIP)/MEF-Chop-ChIP-Seq(GSE35681)/Homer	GSE35681)/Homer
CEBP	ATTGCGCAAC	1	0	1	0	0	12342.6	0.0716	CEBP	CEBP(bZIP)/ThioMac-CEBPb-ChIP-Seq(GSE21512)/Homer	GSE21512)/Homer
Chop	ATTGCATCAT	1	0	1	0	0	3395.4	0.0197	Chop	Chop(bZIP)/MEF-Chop-ChIP-Seq(GSE35681)/Homer	GSE35681)/Homer
CHR	SRGTTTCAAA	1	0	1	0	0	10026.4	0.0581	CHR	CHR(?)/Hela-CellCycle-Expression/Homer
CLOCK	GHCACGTG	1	0	1	0	0	22105.8	0.1282	CLOCK	CLOCK(bHLH)/Liver-Clock-ChIP-Seq(GSE39860)/Homer	GSE39860)/Homer
c-Myc	VCCACGTG	1	0	1	0	0	23070.6	0.1338	c-Myc	c-Myc(bHLH)/LNCAP-cMyc-ChIP-Seq(Unpublished)/Homer	Unpublished)/Homer
c-Myc	VVCCACGTGG	1	0	1	0	0	21654.7	0.1255	c-Myc	c-Myc(bHLH)/mES-cMyc-ChIP-Seq(GSE11431)/Homer	GSE11431)/Homer
COUP-TFII	GKBCARAGGTCA	1	0	1	0	0	60533.7	0.3509	COUP-TFII	COUP-TFII(NR)/K562-NR2F1-ChIP-Seq(Encode)/Homer	Encode)/Homer
CRE	CSGTGACGTCAC	1	0	1	0	0	10502.3	0.0609	CRE	CRE(bZIP)/Promoter/Homer
CTCF	AYAGTGCCMYCTRGTGGCCA	1	0	1	0	0	7140.3	0.0414	CTCF	CTCF(Zf)/CD4+-CTCF-ChIP-Seq(Barski_et_al.)/Homer	Barski_et_al.)/Homer
CTCF-SatelliteElement	TGCAGTTCCMVNWRTGGCCA	1	0	1	0	0	630.2	0.0037	CTCF-SatelliteElement	CTCF-SatelliteElement(Zf?)/CD4+-CTCF-ChIP-Seq(Barski_et_al.)/Homer	Barski_et_al.)/Homer
CUX1	TATCGATNAN	1	0	1	0	0	10551.6	0.0612	CUX1	CUX1(Homeobox)/K562-CUX1-ChIP-Seq(GSE92882)/Homer	GSE92882)/Homer
Cux2	HNRAATCAAT	1	0	1	0	0	6989.5	0.0405	Cux2	Cux2(Homeobox)/Liver-Cux2-ChIP-Seq(GSE35985)/Homer	GSE35985)/Homer
Mouse_Recombination_Hotspot	ACTYKNATTCGTGNTACTTC	1	0	1	0	0	1425.6	0.0083	Mouse_Recombination_Hotspot	Mouse_Recombination_Hotspot(Zf)/Testis-DMC1-ChIP-Seq(GSE24438)/Homer	GSE24438)/Homer
DMRT1	TWGHWACAWTGTWDC	1	0	1	0	0	3693.6	0.0214	DMRT1	DMRT1(DM)/Testis-DMRT1-ChIP-Seq(GSE64892)/Homer	GSE64892)/Homer
DMRT6	YDGHTACAWTGTADC	1	0	1	0	0	3680.4	0.0213	DMRT6	DMRT6(DM)/Testis-DMRT6-ChIP-Seq(GSE60440)/Homer	GSE60440)/Homer
RAR:RXR	AGGTCAAGGTCA	1	0	1	0	0	6653	0.0386	RAR:RXR	RAR:RXR(NR),DR5/ES-RAR-ChIP-Seq(GSE56893)/Homer	GSE56893)/Homer
DUX4	NWTAAYCYAATCAWN	1	0	1	0	0	409.9	0.0024	DUX4	DUX4(Homeobox)/Myoblasts-DUX4.V5-ChIP-Seq(GSE75791)/Homer	GSE75791)/Homer
DUX	BCWGATTCAATCAAN	1	0	1	0	0	39.3	0.0002	DUX	DUX(Homeobox)/C2C12-Dux-ChIP-Seq(GSE87279)/Homer	GSE87279)/Homer
E2F1	CWGGCGGGAA	1	0	1	0	0	15905.8	0.0922	E2F1	E2F1(E2F)/Hela-E2F1-ChIP-Seq(GSE22478)/Homer	GSE22478)/Homer
E2F3	BTKGGCGGGAAA	1	0	1	0	0	39785.4	0.2307	E2F3	E2F3(E2F)/MEF-E2F3-ChIP-Seq(GSE71376)/Homer	GSE71376)/Homer
E2F4	GGCGGGAAAH	1	0	1	0	0	28568.6	0.1656	E2F4	E2F4(E2F)/K562-E2F4-ChIP-Seq(GSE31477)/Homer	GSE31477)/Homer
E2F6	GGCGGGAARN	1	0	1	0	0	33390.3	0.1936	E2F6	E2F6(E2F)/Hela-E2F6-ChIP-Seq(GSE31477)/Homer	GSE31477)/Homer
E2F7	VDTTTCCCGCCA	1	0	1	0	0	7953	0.0461	E2F7	E2F7(E2F)/Hela-E2F7-ChIP-Seq(GSE32673)/Homer	GSE32673)/Homer
E2F	TTSGCGCGAAAA	1	0	1	0	0	3323.5	0.0193	E2F	E2F(E2F)/Hela-CellCycle-Expression/Homer
E2A	NVCACCTGBN	1	0	1	0	0	71715.2	0.4158	E2A	E2A(bHLH),near_PU.1/Bcell-PU.1-ChIP-Seq(GSE21512)/Homer	GSE21512)/Homer
EBF	DGTCCCYRGGGA	1	0	1	0	0	12337.2	0.0715	EBF	EBF(EBF)/proBcell-EBF-ChIP-Seq(GSE21978)/Homer	GSE21978)/Homer
EBNA1	GGYAGCAYDTGCTDCCCNNN	1	0	1	0	0	716.3	0.0042	EBNA1	EBNA1(EBV-virus)/Raji-EBNA1-ChIP-Seq(GSE30709)/Homer	GSE30709)/Homer
E-box	SSGGTCACGTGA	1	0	1	0	0	4029.8	0.0234	E-box	E-box(bHLH)/Promoter/Homer
Egr2	NGCGTGGGCGGR	1	0	1	0	0	13492.6	0.0782	Egr2	Egr2(Zf)/Thymocytes-Egr2-ChIP-Seq(GSE34254)/Homer	GSE34254)/Homer
EKLF	NWGGGTGTGGCY	1	0	1	0	0	12560.3	0.0728	EKLF	EKLF(Zf)/Erythrocyte-Klf1-ChIP-Seq(GSE20478)/Homer	GSE20478)/Homer
ELF3	ANCAGGAAGT	1	0	1	0	0	27552.4	0.1597	ELF3	ELF3(ETS)/PDAC-ELF3-ChIP-Seq(GSE64557)/Homer	GSE64557)/Homer
ELF5	ACVAGGAAGT	1	0	1	0	0	30448.4	0.1765	ELF5	ELF5(ETS)/T47D-ELF5-ChIP-Seq(GSE30407)/Homer	GSE30407)/Homer
ERE	VAGGTCACNSTGACC	1	0	1	0	0	12117.7	0.0703	ERE	ERE(NR),IR3/MCF7-ERa-ChIP-Seq(Unpublished)/Homer	Unpublished)/Homer
Esrrb	KTGACCTTGA	1	0	1	0	0	26044.2	0.151	Esrrb	Esrrb(NR)/mES-Esrrb-ChIP-Seq(GSE11431)/Homer	GSE11431)/Homer
Ets1-distal	MACAGGAAGT	1	0	1	0	0	11443	0.0663	Ets1-distal	Ets1-distal(ETS)/CD4+-PolII-ChIP-Seq(Barski_et_al.)/Homer	Barski_et_al.)/Homer
ETS:E-box	AGGAARCAGCTG	1	0	1	0	0	3465.2	0.0201	ETS:E-box	ETS:E-box(ETS,bHLH)/HPC7-Scl-ChIP-Seq(GSE22178)/Homer	GSE22178)/Homer
ETS:RUNX	RCAGGATGTGGT	1	0	1	0	0	4873.5	0.0283	ETS:RUNX	ETS:RUNX(ETS,Runt)/Jurkat-RUNX1-ChIP-Seq(GSE17954)/Homer	GSE17954)/Homer
Etv2	NNAYTTCCTGHN	1	0	1	0	0	39547.5	0.2293	Etv2	Etv2(ETS)/ES-ER71-ChIP-Seq(GSE59402)/Homer(0.967)	GSE59402)/Homer	0.967)
EWS:ERG-fusion	ATTTCCTGTN	1	0	1	0	0	21798	0.1264	EWS:ERG-fusion	EWS:ERG-fusion(ETS)/CADO_ES1-EWS:ERG-ChIP-Seq(SRA014231)/Homer	SRA014231)/Homer
EWS:FLI1-fusion	VACAGGAAAT	1	0	1	0	0	25512.7	0.1479	EWS:FLI1-fusion	EWS:FLI1-fusion(ETS)/SK_N_MC-EWS:FLI1-ChIP-Seq(SRA014231)/Homer	SRA014231)/Homer
Fosl2	NATGASTCABNN	1	0	1	0	0	9381.8	0.0544	Fosl2	Fosl2(bZIP)/3T3L1-Fosl2-ChIP-Seq(GSE56872)/Homer	GSE56872)/Homer
FOXA1	WAAGTAAACA	1	0	1	0	0	21251.4	0.1232	FOXA1	FOXA1(Forkhead)/LNCAP-FOXA1-ChIP-Seq(GSE27824)/Homer	GSE27824)/Homer
FOXA1	WAAGTAAACA	1	0	1	0	0	16448.4	0.0954	FOXA1	FOXA1(Forkhead)/MCF7-FOXA1-ChIP-Seq(GSE26831)/Homer	GSE26831)/Homer
Foxa2	CYTGTTTACWYW	1	0	1	0	0	16807.8	0.0974	Foxa2	Foxa2(Forkhead)/Liver-Foxa2-ChIP-Seq(GSE25694)/Homer	GSE25694)/Homer
Foxa3	BSNTGTTTACWYWGN	1	0	1	0	0	5683.4	0.033	Foxa3	Foxa3(Forkhead)/Liver-Foxa3-ChIP-Seq(GSE77670)/Homer	GSE77670)/Homer
Fox:Ebox	NNNVCTGWGYAAACASN	1	0	1	0	0	27743	0.1608	Fox:Ebox	Fox:Ebox(Forkhead,bHLH)/Panc1-Foxa2-ChIP-Seq(GSE47459)/Homer	GSE47459)/Homer
Foxf1	WWATRTAAACAN	1	0	1	0	0	14861.9	0.0862	Foxf1	Foxf1(Forkhead)/Lung-Foxf1-ChIP-Seq(GSE77951)/Homer	GSE77951)/Homer
Foxh1	NNTGTGGATTSS	1	0	1	0	0	13941.2	0.0808	Foxh1	Foxh1(Forkhead)/hESC-FOXH1-ChIP-Seq(GSE29422)/Homer	GSE29422)/Homer
FOXK1	NVWTGTTTAC	1	0	1	0	0	20065.1	0.1163	FOXK1	FOXK1(Forkhead)/HEK293-FOXK1-ChIP-Seq(GSE51673)/Homer	GSE51673)/Homer
FOXK2	SCHTGTTTACAT	1	0	1	0	0	13660.5	0.0792	FOXK2	FOXK2(Forkhead)/U2OS-FOXK2-ChIP-Seq(E-MTAB-2204)/Homer	E-MTAB-2204)/Homer
FoxL2	WWTRTAAACAVG	1	0	1	0	0	13619.7	0.079	FoxL2	FoxL2(Forkhead)/Ovary-FoxL2-ChIP-Seq(GSE60858)/Homer	GSE60858)/Homer
FOXM1	TRTTTACTTW	1	0	1	0	0	19158.2	0.1111	FOXM1	FOXM1(Forkhead)/MCF7-FOXM1-ChIP-Seq(GSE72977)/Homer	GSE72977)/Homer
Foxo1	CTGTTTAC	1	0	1	0	0	56896.5	0.3299	Foxo1	Foxo1(Forkhead)/RAW-Foxo1-ChIP-Seq(Fan_et_al.)/Homer	Fan_et_al.)/Homer
Foxo3	DGTAAACA	1	0	1	0	0	13745	0.0797	Foxo3	Foxo3(Forkhead)/U2OS-Foxo3-ChIP-Seq(E-MTAB-2701)/Homer	E-MTAB-2701)/Homer
FOXP1	NYYTGTTTACHN	1	0	1	0	0	8325.2	0.0483	FOXP1	FOXP1(Forkhead)/H9-FOXP1-ChIP-Seq(GSE31006)/Homer	GSE31006)/Homer
Fra1	NNATGASTCATH	1	0	1	0	0	13390.7	0.0776	Fra1	Fra1(bZIP)/BT549-Fra1-ChIP-Seq(GSE46166)/Homer	GSE46166)/Homer
Fra2	GGATGACTCATC	1	0	1	0	0	12417.3	0.072	Fra2	Fra2(bZIP)/Striatum-Fra2-ChIP-Seq(GSE43429)/Homer	GSE43429)/Homer
FXR	AGGTCANTGACCTB	1	0	1	0	0	18744.3	0.1087	FXR	FXR(NR),IR1/Liver-FXR-ChIP-Seq(Chong_et_al.)/Homer	Chong_et_al.)/Homer
Gata2	BBCTTATCTS	1	0	1	0	0	14064	0.0815	Gata2	Gata2(Zf)/K562-GATA2-ChIP-Seq(GSE18829)/Homer	GSE18829)/Homer
GATA3	AGATGKDGAGATAAG	1	0	1	0	0	1338.3	0.0078	GATA3	GATA3(Zf),DR4/iTreg-Gata3-ChIP-Seq(GSE20898)/Homer	GSE20898)/Homer
GATA3	AGATSTNDNNDSAGATAASN	1	0	1	0	0	1562.4	0.0091	GATA3	GATA3(Zf),DR8/iTreg-Gata3-ChIP-Seq(GSE20898)/Homer	GSE20898)/Homer
GATA	NNNNNBAGATAWYATCTVHN	1	0	1	0	0	2570.9	0.0149	GATA	GATA(Zf),IR3/iTreg-Gata3-ChIP-Seq(GSE20898)/Homer	GSE20898)/Homer
GATA	NAGATWNBNATCTNN	1	0	1	0	0	1344.9	0.0078	GATA	GATA(Zf),IR4/iTreg-Gata3-ChIP-Seq(GSE20898)/Homer	GSE20898)/Homer
GATA3	AGATAASR	1	0	1	0	0	31302.1	0.1815	GATA3	GATA3(Zf)/iTreg-Gata3-ChIP-Seq(GSE20898)/Homer	GSE20898)/Homer
Gata4	NBWGATAAGR	1	0	1	0	0	21620.6	0.1253	Gata4	Gata4(Zf)/Heart-Gata4-ChIP-Seq(GSE35151)/Homer	GSE35151)/Homer
Gata6	YCTTATCTBN	1	0	1	0	0	18389.4	0.1066	Gata6	Gata6(Zf)/HUG1N-GATA6-ChIP-Seq(GSE51936)/Homer	GSE51936)/Homer
Gata1	SAGATAAGRV	1	0	1	0	0	12902.4	0.0748	Gata1	Gata1(Zf)/K562-GATA1-ChIP-Seq(GSE18829)/Homer	GSE18829)/Homer
GATA:SCL	CRGCTGBNGNSNNSAGATAA	1	0	1	0	0	3823.5	0.0222	GATA:SCL	GATA:SCL(Zf,bHLH)/Ter119-SCL-ChIP-Seq(GSE18720)/Homer	GSE18720)/Homer
Gfi1b	MAATCACTGC	1	0	1	0	0	18590	0.1078	Gfi1b	Gfi1b(Zf)/HPC7-Gfi1b-ChIP-Seq(GSE22178)/Homer	GSE22178)/Homer
GFX	ATTCTCGCGAGA	1	0	1	0	0	971.6	0.0056	GFX	GFX(?)/Promoter/Homer
GFY	ACTACAATTCCC	1	0	1	0	0	3426.3	0.0199	GFY	GFY(?)/Promoter/Homer
GFY-Staf	RACTACAATTCCCAGAAKGC	1	0	1	0	0	3019.2	0.0175	GFY-Staf	GFY-Staf(?,Zf)/Promoter/Homer
GLI3	CGTGGGTGGTCC	1	0	1	0	0	7253.2	0.0421	GLI3	GLI3(Zf)/Limb-GLI3-ChIP-Chip(GSE11077)/Homer	GSE11077)/Homer
GRE	NRGVACABNVTGTYCY	1	0	1	0	0	4559.1	0.0264	GRE	GRE(NR),IR3/A549-GR-ChIP-Seq(GSE32465)/Homer	GSE32465)/Homer
GRE	VAGRACAKWCTGTYC	1	0	1	0	0	7498.6	0.0435	GRE	GRE(NR),IR3/RAW264.7-GRE-ChIP-Seq(Unpublished)/Homer	Unpublished)/Homer
GRHL2	AAACYKGTTWDACMRGTTTB	1	0	1	0	0	10823.1	0.0627	GRHL2	GRHL2(CP2)/HBE-GRHL2-ChIP-Seq(GSE46194)/Homer	GSE46194)/Homer
Hand2	TGACANARRCCAGRC	1	0	1	0	0	19733.6	0.1144	Hand2	Hand2(bHLH)/Mesoderm-Hand2-ChIP-Seq(GSE61475)/Homer	GSE61475)/Homer
HIF-1a	TACGTGCV	1	0	1	0	0	10935.8	0.0634	HIF-1a	HIF-1a(bHLH)/MCF7-HIF1a-ChIP-Seq(GSE28352)/Homer	GSE28352)/Homer
HIF-1b	RTACGTGC	1	0	1	0	0	46505.3	0.2696	HIF-1b	HIF-1b(HLH)/T47D-HIF1b-ChIP-Seq(GSE59937)/Homer	GSE59937)/Homer
HIF2a	GCACGTACCC	1	0	1	0	0	15173.4	0.088	HIF2a	HIF2a(bHLH)/785_O-HIF2a-ChIP-Seq(GSE34871)/Homer	GSE34871)/Homer
HLF	RTTATGYAAB	1	0	1	0	0	12750.1	0.0739	HLF	HLF(bZIP)/HSC-HLF.Flag-ChIP-Seq(GSE69817)/Homer	GSE69817)/Homer
HNF1b	GTTAATNATTAA	1	0	1	0	0	1275.5	0.0074	HNF1b	HNF1b(Homeobox)/PDAC-HNF1B-ChIP-Seq(GSE64557)/Homer	GSE64557)/Homer
Hnf1	GGTTAAWCATTAA	1	0	1	0	0	1176.2	0.0068	Hnf1	Hnf1(Homeobox)/Liver-Foxa2-Chip-Seq(GSE25694)/Homer	GSE25694)/Homer
HNF4a	CARRGKBCAAAGTYCA	1	0	1	0	0	19058.9	0.1105	HNF4a	HNF4a(NR),DR1/HepG2-HNF4a-ChIP-Seq(GSE25021)/Homer	GSE25021)/Homer
HNF6	NTATYGATCH	1	0	1	0	0	9640.6	0.0559	HNF6	HNF6(Homeobox)/Liver-Hnf6-ChIP-Seq(ERP000394)/Homer	ERP000394)/Homer
Hoxa10	GGYAATGAAA	1	0	1	0	0	10839.1	0.0628	Hoxa10	Hoxa10(Homeobox)/ChickenMSG-Hoxa10.Flag-ChIP-Seq(GSE86088)/Homer	GSE86088)/Homer
Hoxa13	CYHATAAAAN	1	0	1	0	0	45084.1	0.2614	Hoxa13	Hoxa13(Homeobox)/ChickenMSG-Hoxa13.Flag-ChIP-Seq(GSE86088)/Homer	GSE86088)/Homer
HOXA1	TGATKGATGR	1	0	1	0	0	5698.3	0.033	HOXA1	HOXA1(Homeobox)/mES-Hoxa1-ChIP-Seq(SRP084292)/Homer	SRP084292)/Homer
HOXA2	GYCATCMATCAT	1	0	1	0	0	2422.4	0.014	HOXA2	HOXA2(Homeobox)/mES-Hoxa2-ChIP-Seq(Donaldson_et_al.)/Homer	Donaldson_et_al.)/Homer
HOXB13	TTTTATKRGG	1	0	1	0	0	19370.8	0.1123	HOXB13	HOXB13(Homeobox)/ProstateTumor-HOXB13-ChIP-Seq(GSE56288)/Homer	GSE56288)/Homer
Hoxb4	TGATTRATGGCY	1	0	1	0	0	4320.7	0.025	Hoxb4	Hoxb4(Homeobox)/ES-Hoxb4-ChIP-Seq(GSE34014)/Homer	GSE34014)/Homer
Hoxc9	GGCCATAAATCA	1	0	1	0	0	8339.7	0.0483	Hoxc9	Hoxc9(Homeobox)/Ainv15-Hoxc9-ChIP-Seq(GSE21812)/Homer	GSE21812)/Homer
HRE	BSTTCTRGAABVTTCYAGAA	1	0	1	0	0	6247	0.0362	HRE	HRE(HSF)/HepG2-HSF1-ChIP-Seq(GSE31477)/Homer	GSE31477)/Homer
HRE	TTCTAGAABNTTCTA	1	0	1	0	0	6602.6	0.0383	HRE	HRE(HSF)/Striatum-HSF1-ChIP-Seq(GSE38000)/Homer	GSE38000)/Homer
IRF1	GAAAGTGAAAGT	1	0	1	0	0	3219.1	0.0187	IRF1	IRF1(IRF)/PBMC-IRF1-ChIP-Seq(GSE43036)/Homer	GSE43036)/Homer
IRF2	GAAASYGAAASY	1	0	1	0	0	2730.7	0.0158	IRF2	IRF2(IRF)/Erythroblas-IRF2-ChIP-Seq(GSE36985)/Homer	GSE36985)/Homer
IRF3	AGTTTCAKTTTC	1	0	1	0	0	6912.7	0.0401	IRF3	IRF3(IRF)/BMDM-Irf3-ChIP-Seq(GSE67343)/Homer	GSE67343)/Homer
IRF4	ACTGAAACCA	1	0	1	0	0	10620.2	0.0616	IRF4	IRF4(IRF)/GM12878-IRF4-ChIP-Seq(GSE32465)/Homer	GSE32465)/Homer
IRF8	GRAASTGAAAST	1	0	1	0	0	9623.7	0.0558	IRF8	IRF8(IRF)/BMDM-IRF8-ChIP-Seq(GSE77884)/Homer	GSE77884)/Homer
ISRE	AGTTTCASTTTC	1	0	1	0	0	1245.3	0.0072	ISRE	ISRE(IRF)/ThioMac-LPS-Expression(GSE23622)/Homer	GSE23622)/Homer
Jun-AP1	GATGASTCATCN	1	0	1	0	0	6611	0.0383	Jun-AP1	Jun-AP1(bZIP)/K562-cJun-ChIP-Seq(GSE31477)/Homer	GSE31477)/Homer
JunB	RATGASTCAT	1	0	1	0	0	13819.2	0.0801	JunB	JunB(bZIP)/DendriticCells-Junb-ChIP-Seq(GSE36099)/Homer	GSE36099)/Homer
c-Jun-CRE	ATGACGTCATCY	1	0	1	0	0	9908.4	0.0574	c-Jun-CRE	c-Jun-CRE(bZIP)/K562-cJun-ChIP-Seq(GSE31477)/Homer	GSE31477)/Homer
JunD	ATGACGTCATCN	1	0	1	0	0	3486	0.0202	JunD	JunD(bZIP)/K562-JunD-ChIP-Seq/Homer
KLF10	GGGGGTGTGTCC	1	0	1	0	0	40362	0.234	KLF10	KLF10(Zf)/HEK293-KLF10.GFP-ChIP-Seq(GSE58341)/Homer	GSE58341)/Homer
Klf4	GCCACACCCA	1	0	1	0	0	27885.2	0.1617	Klf4	Klf4(Zf)/mES-Klf4-ChIP-Seq(GSE11431)/Homer	GSE11431)/Homer
LEF1	CCTTTGATST	1	0	1	0	0	16037	0.093	LEF1	LEF1(HMG)/H1-LEF1-ChIP-Seq(GSE64758)/Homer	GSE64758)/Homer
Unknown	SSCMATWAAA	1	0	1	0	0	10292	0.0597	Unknown	Unknown(Homeobox)/Limb-p300-ChIP-Seq/Homer
LRF	AAGACCCYYN	1	0	1	0	0	85932.6	0.4982	LRF	LRF(Zf)/Erythroblasts-ZBTB7A-ChIP-Seq(GSE74977)/Homer	GSE74977)/Homer
Nr5a2	BTCAAGGTCA	1	0	1	0	0	31697.4	0.1838	Nr5a2	Nr5a2(NR)/Pancreas-LRH1-ChIP-Seq(GSE34295)/Homer	GSE34295)/Homer
LXRE	RGGTTACTANAGGTCA	1	0	1	0	0	1742	0.0101	LXRE	LXRE(NR),DR4/RAW-LXRb.biotin-ChIP-Seq(GSE21512)/Homer	GSE21512)/Homer
MafB	WNTGCTGASTCAGCANWTTY	1	0	1	0	0	14056.3	0.0815	MafB	MafB(bZIP)/BMM-Mafb-ChIP-Seq(GSE75722)/Homer	GSE75722)/Homer
MafF	HWWGTCAGCAWWTTT	1	0	1	0	0	4054.6	0.0235	MafF	MafF(bZIP)/HepG2-MafF-ChIP-Seq(GSE31477)/Homer	GSE31477)/Homer
Max	RCCACGTGGYYN	1	0	1	0	0	26855	0.1557	Max	Max(bHLH)/K562-Max-ChIP-Seq(GSE31477)/Homer	GSE31477)/Homer
Mef2a	CYAAAAATAG	1	0	1	0	0	6718.7	0.039	Mef2a	Mef2a(MADS)/HL1-Mef2a.biotin-ChIP-Seq(GSE21529)/Homer	GSE21529)/Homer
Mef2b	GCTATTTTTGGM	1	0	1	0	0	14183.5	0.0822	Mef2b	Mef2b(MADS)/HEK293-Mef2b.V5-ChIP-Seq(GSE67450)/Homer	GSE67450)/Homer
Mef2c	DCYAAAAATAGM	1	0	1	0	0	5549.1	0.0322	Mef2c	Mef2c(MADS)/GM12878-Mef2c-ChIP-Seq(GSE32465)/Homer	GSE32465)/Homer
Mef2d	GCTATTTTTAGC	1	0	1	0	0	2562.5	0.0149	Mef2d	Mef2d(MADS)/Retina-Mef2d-ChIP-Seq(GSE61391)/Homer	GSE61391)/Homer
MITF	RTCATGTGAC	1	0	1	0	0	34355.5	0.1992	MITF	MITF(bHLH)/MastCells-MITF-ChIP-Seq(GSE48085)/Homer	GSE48085)/Homer
MNT	DGCACACGTG	1	0	1	0	0	36302.8	0.2105	MNT	MNT(bHLH)/HepG2-MNT-ChIP-Seq(Encode)/Homer	Encode)/Homer
MYNN	TTCAAAWTAAAAGTC	1	0	1	0	0	3952.2	0.0229	MYNN	MYNN(Zf)/HEK293-MYNN.eGFP-ChIP-Seq(Encode)/Homer	Encode)/Homer
NF1:FOXA1	WNTGTTTRYTTTGGCA	1	0	1	0	0	908.4	0.0053	NF1:FOXA1	NF1:FOXA1(CTF,Forkhead)/LNCAP-FOXA1-ChIP-Seq(GSE27824)/Homer	GSE27824)/Homer
NF1	CYTGGCABNSTGCCAR	1	0	1	0	0	19787.9	0.1147	NF1	NF1(CTF)/LNCAP-NF1-ChIP-Seq(Unpublished)/Homer	Unpublished)/Homer
NFAT:AP1	SARTGGAAAAWRTGAGTCAB	1	0	1	0	0	4040.4	0.0234	NFAT:AP1	NFAT:AP1(RHD,bZIP)/Jurkat-NFATC1-ChIP-Seq(Jolma_et_al.)/Homer	Jolma_et_al.)/Homer
NFAT	ATTTTCCATT	1	0	1	0	0	21261	0.1233	NFAT	NFAT(RHD)/Jurkat-NFATC1-ChIP-Seq(Jolma_et_al.)/Homer	Jolma_et_al.)/Homer
NFE2L2	AWWWTGCTGAGTCAT	1	0	1	0	0	1069.7	0.0062	NFE2L2	NFE2L2(bZIP)/HepG2-NFE2L2-ChIP-Seq(Encode)/Homer	Encode)/Homer
NF-E2	GATGACTCAGCA	1	0	1	0	0	1568.8	0.0091	NF-E2	NF-E2(bZIP)/K562-NFE2-ChIP-Seq(GSE31477)/Homer	GSE31477)/Homer
NFIL3	VTTACGTAAYNNNNN	1	0	1	0	0	10858.4	0.063	NFIL3	NFIL3(bZIP)/HepG2-NFIL3-ChIP-Seq(Encode)/Homer	Encode)/Homer
NFkB-p65-Rel	GGAAATTCCC	1	0	1	0	0	1887.2	0.0109	NFkB-p65-Rel	NFkB-p65-Rel(RHD)/ThioMac-LPS-Expression(GSE23622)/Homer	GSE23622)/Homer
NFY	RGCCAATSRG	1	0	1	0	0	31580.8	0.1831	NFY	NFY(CCAAT)/Promoter/Homer
Nkx2.2	BTBRAGTGSN	1	0	1	0	0	74057.2	0.4294	Nkx2.2	Nkx2.2(Homeobox)/NPC-Nkx2.2-ChIP-Seq(GSE61673)/Homer	GSE61673)/Homer
Nkx3.1	AAGCACTTAA	1	0	1	0	0	74482.4	0.4318	Nkx3.1	Nkx3.1(Homeobox)/LNCaP-Nkx3.1-ChIP-Seq(GSE28264)/Homer	GSE28264)/Homer
n-Myc	VRCCACGTGG	1	0	1	0	0	30944.4	0.1794	n-Myc	n-Myc(bHLH)/mES-nMyc-ChIP-Seq(GSE11431)/Homer	GSE11431)/Homer
NPAS2	KCCACGTGAC	1	0	1	0	0	44365.9	0.2572	NPAS2	NPAS2(bHLH)/Liver-NPAS2-ChIP-Seq(GSE39860)/Homer	GSE39860)/Homer
NPAS	NVCACGTG	1	0	1	0	0	52758.1	0.3059	NPAS	NPAS(bHLH)/Liver-NPAS-ChIP-Seq(GSE39860)/Homer	GSE39860)/Homer
Nr5a2	BTCAAGGTCA	1	0	1	0	0	24296.3	0.1409	Nr5a2	Nr5a2(NR)/mES-Nr5a2-ChIP-Seq(GSE19019)/Homer	GSE19019)/Homer
NRF1	CTGCGCATGCGC	1	0	1	0	0	10867.5	0.063	NRF1	NRF1(NRF)/MCF7-NRF1-ChIP-Seq(Unpublished)/Homer	Unpublished)/Homer
Nrf2	HTGCTGAGTCAT	1	0	1	0	0	1358.9	0.0079	Nrf2	Nrf2(bZIP)/Lymphoblast-Nrf2-ChIP-Seq(GSE37589)/Homer	GSE37589)/Homer
NRF	STGCGCATGCGC	1	0	1	0	0	12675.9	0.0735	NRF	NRF(NRF)/Promoter/Homer
Nur77	TGACCTTTNCNT	1	0	1	0	0	4271	0.0248	Nur77	Nur77(NR)/K562-NR4A1-ChIP-Seq(GSE31363)/Homer	GSE31363)/Homer
2020-10-02	ATATGCAAAT	1	0	1	0	0	3655.7	0.0212	2020-10-02	Oct2(POU,Homeobox)/Bcell-Oct2-ChIP-Seq(GSE21512)/Homer	GSE21512)/Homer
2020-10-04	ATTTGCATAW	1	0	1	0	0	6315.6	0.0366	2020-10-04	Oct4(POU,Homeobox)/mES-Oct4-ChIP-Seq(GSE11431)/Homer	GSE11431)/Homer
Oct4:Sox17	CCATTGTATGCAAAT	1	0	1	0	0	1947.1	0.0113	Oct4:Sox17	Oct4:Sox17(POU,Homeobox,HMG)/F9-Sox17-ChIP-Seq(GSE44553)/Homer	GSE44553)/Homer
OCT4-SOX2-TCF-NANOG	ATTTGCATAACAATG	1	0	1	0	0	1774.7	0.0103	OCT4-SOX2-TCF-NANOG	OCT4-SOX2-TCF-NANOG(POU,Homeobox,HMG)/mES-Oct4-ChIP-Seq(GSE11431)/Homer	GSE11431)/Homer
OCT:OCT	ATGAATWATTCATGA	1	0	1	0	0	194.4	0.0011	OCT:OCT	OCT:OCT(POU,Homeobox,IR1)/NPC-Brn2-ChIP-Seq(GSE35496)/Homer	GSE35496)/Homer
OCT:OCT	ATGAATATTCATGAG	1	0	1	0	0	117	0.0007	OCT:OCT	OCT:OCT(POU,Homeobox)/NPC-Brn1-ChIP-Seq(GSE35496)/Homer	GSE35496)/Homer
OCT:OCT	YATGCATATRCATRT	1	0	1	0	0	1464.7	0.0085	OCT:OCT	OCT:OCT(POU,Homeobox)/NPC-OCT6-ChIP-Seq(GSE43916)/Homer	GSE43916)/Homer
NFkB-p50,p52	GGGGGAATCCCC	1	0	1	0	0	6685.9	0.0388	NFkB-p50,p52	NFkB-p50,p52(RHD)/Monocyte-p50-ChIP-Chip(Schreiber_et_al.)/Homer	Schreiber_et_al.)/Homer
p53	RRCATGYCYRGRCATGYYYN	1	0	1	0	0	3250.9	0.0188	p53	p53(p53)/Saos-p53-ChIP-Seq(GSE15780)/Homer	GSE15780)/Homer
p53	ACATGCCCGGGCAT	1	0	1	0	0	893	0.0052	p53	p53(p53)/mES-cMyc-ChIP-Seq(GSE11431)/Homer	GSE11431)/Homer
p53	RRCATGYCYRGRCATGYYYN	1	0	1	0	0	3250.9	0.0188	p53	p53(p53)/Saos-p53-ChIP-Seq/Homer
p73	NRRRCAWGTCCDGRCATGYY	1	0	1	0	0	1639.5	0.0095	p73	p73(p53)/Trachea-p73-ChIP-Seq(PRJNA310161)/Homer	PRJNA310161)/Homer
PAX3:FKHR-fusion	ACCRTGACTAATTNN	1	0	1	0	0	3629.2	0.021	PAX3:FKHR-fusion	PAX3:FKHR-fusion(Paired,Homeobox)/Rh4-PAX3:FKHR-ChIP-Seq(GSE19063)/Homer	GSE19063)/Homer
PAX5	GCAGCCAAGCRTGACH	1	0	1	0	0	19679.7	0.1141	PAX5	PAX5(Paired,Homeobox)/GM12878-PAX5-ChIP-Seq(GSE32465)/Homer	GSE32465)/Homer
PAX5	GTCACGCTCSCTGM	1	0	1	0	0	4898.4	0.0284	PAX5	PAX5(Paired,Homeobox),condensed/GM12878-PAX5-ChIP-Seq(GSE32465)/Homer	GSE32465)/Homer
PAX6	NGTGTTCAVTSAAGCGKAAA	1	0	1	0	0	2832.4	0.0164	PAX6	PAX6(Paired,Homeobox)/Forebrain-Pax6-ChIP-Seq(GSE66961)/Homer	GSE66961)/Homer
Pax7	NTAATTDGCYAATTANNWWD	1	0	1	0	0	193.4	0.0011	Pax7	Pax7(Paired,Homeobox),longest/Myoblast-Pax7-ChIP-Seq(GSE25064)/Homer	GSE25064)/Homer
Pax7	TAATCHGATTAC	1	0	1	0	0	177.4	0.001	Pax7	Pax7(Paired,Homeobox),long/Myoblast-Pax7-ChIP-Seq(GSE25064)/Homer	GSE25064)/Homer
Pax7	TAATCAATTA	1	0	1	0	0	795.8	0.0046	Pax7	Pax7(Paired,Homeobox)/Myoblast-Pax7-ChIP-Seq(GSE25064)/Homer	GSE25064)/Homer
PBX1	GSCTGTCACTCA	1	0	1	0	0	3723.9	0.0216	PBX1	PBX1(Homeobox)/MCF7-PBX1-ChIP-Seq(GSE28007)/Homer	GSE28007)/Homer
PBX2	RTGATTKATRGN	1	0	1	0	0	16152.6	0.0936	PBX2	PBX2(Homeobox)/K562-PBX2-ChIP-Seq(Encode)/Homer	Encode)/Homer
Pbx3	SCTGTCAMTCAN	1	0	1	0	0	10433.6	0.0605	Pbx3	Pbx3(Homeobox)/GM12878-PBX3-ChIP-Seq(GSE32465)/Homer	GSE32465)/Homer
Pdx1	YCATYAATCA	1	0	1	0	0	18060.4	0.1047	Pdx1	Pdx1(Homeobox)/Islet-Pdx1-ChIP-Seq(SRA008281)/Homer	SRA008281)/Homer
PGR	AAGAACATWHTGTTC	1	0	1	0	0	5185.7	0.0301	PGR	PGR(NR)/EndoStromal-PGR-ChIP-Seq(GSE69539)/Homer	GSE69539)/Homer
Phox2a	YTAATYNRATTA	1	0	1	0	0	3166.9	0.0184	Phox2a	Phox2a(Homeobox)/Neuron-Phox2a-ChIP-Seq(GSE31456)/Homer	GSE31456)/Homer
Phox2b	TTAATTNAATTA	1	0	1	0	0	1366.3	0.0079	Phox2b	Phox2b(Homeobox)/CLBGA-PHOX2B-ChIP-Seq(GSE90683)/Homer	GSE90683)/Homer
Pit1+1bp	ATGCATAATTCA	1	0	1	0	0	3069.1	0.0178	Pit1+1bp	Pit1+1bp(Homeobox)/GCrat-Pit1-ChIP-Seq(GSE58009)/Homer	GSE58009)/Homer
Pit1	ATGMATATDC	1	0	1	0	0	14265.1	0.0827	Pit1	Pit1(Homeobox)/GCrat-Pit1-ChIP-Seq(GSE58009)/Homer	GSE58009)/Homer
Pitx1:Ebox	YTAATTRAWWCCAGATGT	1	0	1	0	0	2758.5	0.016	Pitx1:Ebox	Pitx1:Ebox(Homeobox,bHLH)/Hindlimb-Pitx1-ChIP-Seq(GSE41591)/Homer	GSE41591)/Homer
Pknox1	SCTGTCAVTCAV	1	0	1	0	0	10593.5	0.0614	Pknox1	Pknox1(Homeobox)/ES-Prep1-ChIP-Seq(GSE63282)/Homer	GSE63282)/Homer
PPARa	VNAGGKCAAAGGTCA	1	0	1	0	0	46883.6	0.2718	PPARa	PPARa(NR),DR1/Liver-Ppara-ChIP-Seq(GSE47954)/Homer	GSE47954)/Homer
PPARE	TGACCTTTGCCCCA	1	0	1	0	0	44039.7	0.2553	PPARE	PPARE(NR),DR1/3T3L1-Pparg-ChIP-Seq(GSE13511)/Homer	GSE13511)/Homer
PRDM10	TGGTACATTCCA	1	0	1	0	0	26374.4	0.1529	PRDM10	PRDM10(Zf)/HEK293-PRDM10.eGFP-ChIP-Seq(Encode)/Homer	Encode)/Homer
PRDM14	RGGTCTCTAACY	1	0	1	0	0	12767.2	0.074	PRDM14	PRDM14(Zf)/H1-PRDM14-ChIP-Seq(GSE22767)/Homer	GSE22767)/Homer
PRDM1	ACTTTCACTTTC	1	0	1	0	0	15635.6	0.0906	PRDM1	PRDM1(Zf)/Hela-PRDM1-ChIP-Seq(GSE31477)/Homer	GSE31477)/Homer
PRDM9	ADGGYAGYAGCATCT	1	0	1	0	0	18704.3	0.1084	PRDM9	PRDM9(Zf)/Testis-DMC1-ChIP-Seq(GSE35498)/Homer	GSE35498)/Homer
Prop1	NTAATBNAATTA	1	0	1	0	0	5248.7	0.0304	Prop1	Prop1(Homeobox)/GHFT1-PROP1.biotin-ChIP-Seq(GSE77302)/Homer	GSE77302)/Homer
PSE	WAVTCACCMTAASYDAAAAG	1	0	1	0	0	11404.9	0.0661	PSE	PSE(SNAPc)/K562-mStart-Seq/Homer
PU.1:IRF8	GGAAGTGAAAST	1	0	1	0	0	5583.9	0.0324	PU.1:IRF8	PU.1:IRF8(ETS:IRF)/pDC-Irf8-ChIP-Seq(GSE66899)/Homer	GSE66899)/Homer
PU.1	AGAGGAAGTG	1	0	1	0	0	19936.7	0.1156	PU.1	PU.1(ETS)/ThioMac-PU.1-ChIP-Seq(GSE21512)/Homer	GSE21512)/Homer
RARg	AGGTCAAGGTCA	1	0	1	0	0	2717.7	0.0158	RARg	RARg(NR)/ES-RARg-ChIP-Seq(GSE30538)/Homer	GSE30538)/Homer
RBPJ:Ebox	GGGRAARRGRMCAGMTG	1	0	1	0	0	16038.6	0.093	RBPJ:Ebox	RBPJ:Ebox(?,bHLH)/Panc1-Rbpj1-ChIP-Seq(GSE47459)/Homer	GSE47459)/Homer
REST-NRSF	GGMGCTGTCCATGGTGCTGA	1	0	1	0	0	574.7	0.0033	REST-NRSF	REST-NRSF(Zf)/Jurkat-NRSF-ChIP-Seq/Homer
Rfx2	GTTGCCATGGCAACM	1	0	1	0	0	5121.7	0.0297	Rfx2	Rfx2(HTH)/LoVo-RFX2-ChIP-Seq(GSE49402)/Homer	GSE49402)/Homer
RFX	CGGTTGCCATGGCAAC	1	0	1	0	0	4818.5	0.0279	RFX	RFX(HTH)/K562-RFX3-ChIP-Seq(SRA012198)/Homer	SRA012198)/Homer
Rfx5	SCCTAGCAACAG	1	0	1	0	0	13128.3	0.0761	Rfx5	Rfx5(HTH)/GM12878-Rfx5-ChIP-Seq(GSE31477)/Homer	GSE31477)/Homer
Ronin	RACTACAACTCCCAGVAKGC	1	0	1	0	0	2145.2	0.0124	Ronin	Ronin(THAP)/ES-Thap11-ChIP-Seq(GSE51522)/Homer	GSE51522)/Homer
RORa	AAWCTAGGTCARDNN	1	0	1	0	0	3760.3	0.0218	RORa	RORa(NR)/Liver-Rora-ChIP-Seq(GSE101115)/Homer	GSE101115)/Homer
RORgt	AAYTAGGTCA	1	0	1	0	0	3347.4	0.0194	RORgt	RORgt(NR)/EL4-RORgt.Flag-ChIP-Seq(GSE56019)/Homer	GSE56019)/Homer
RORg	WAABTAGGTCAV	1	0	1	0	0	2168	0.0126	RORg	RORg(NR)/Liver-Rorc-ChIP-Seq(GSE101115)/Homer	GSE101115)/Homer
RORgt	AAYTAGGTCA	1	0	1	0	0	3347.4	0.0194	RORgt	RORgt(NR)/EL4-RORgt.Flag-ChIP-Seq(GSE56019)/Homer	GSE56019)/Homer
RXR	TAGGGCAAAGGTCA	1	0	1	0	0	54660.9	0.3169	RXR	RXR(NR),DR1/3T3L1-RXR-ChIP-Seq(GSE13511)/Homer	GSE13511)/Homer
SCRT1	GCAACAGGTG	1	0	1	0	0	13651.7	0.0791	SCRT1	SCRT1(Zf)/HEK293-SCRT1.eGFP-ChIP-Seq(Encode)/Homer	Encode)/Homer
Six1	GKVTCADRTTWC	1	0	1	0	0	7107.6	0.0412	Six1	Six1(Homeobox)/Myoblast-Six1-ChIP-Chip(GSE20150)/Homer	GSE20150)/Homer
Six2	GWAAYHTGAKMC	1	0	1	0	0	27095	0.1571	Six2	Six2(Homeobox)/NephronProgenitor-Six2-ChIP-Seq(GSE39837)/Homer	GSE39837)/Homer
Six4	TGWAAYCTGABACCB	1	0	1	0	0	1378.2	0.008	Six4	Six4(Homeobox)/MCF7-SIX4-ChIP-Seq(Encode)/Homer	Encode)/Homer
Smad2	CTGTCTGG	1	0	1	0	0	71575.1	0.415	Smad2	Smad2(MAD)/ES-SMAD2-ChIP-Seq(GSE29422)/Homer	GSE29422)/Homer
Smad4	VBSYGTCTGG	1	0	1	0	0	74394.9	0.4313	Smad4	Smad4(MAD)/ESC-SMAD4-ChIP-Seq(GSE29422)/Homer	GSE29422)/Homer
Slug	SNGCACCTGCHS	1	0	1	0	0	32492.1	0.1884	Slug	Slug(Zf)/Mesoderm-Snai2-ChIP-Seq(GSE61475)/Homer	GSE61475)/Homer
Sox9	AGGVNCCTTTGT	1	0	1	0	0	28122.4	0.163	Sox9	Sox9(HMG)/Limb-SOX9-ChIP-Seq(GSE73225)/Homer	GSE73225)/Homer
SpiB	AAAGRGGAAGTG	1	0	1	0	0	8486.8	0.0492	SpiB	SpiB(ETS)/OCILY3-SPIB-ChIP-Seq(GSE56857)/Homer	GSE56857)/Homer
Srebp1a	RTCACSCCAY	1	0	1	0	0	8421	0.0488	Srebp1a	Srebp1a(bHLH)/HepG2-Srebp1a-ChIP-Seq(GSE31477)/Homer	GSE31477)/Homer
Srebp2	CGGTCACSCCAC	1	0	1	0	0	6521.8	0.0378	Srebp2	Srebp2(bHLH)/HepG2-Srebp2-ChIP-Seq(GSE31477)/Homer	GSE31477)/Homer
CArG	CCATATATGGNM	1	0	1	0	0	8090.1	0.0469	CArG	CArG(MADS)/PUER-Srf-ChIP-Seq(Sullivan_et_al.)/Homer	Sullivan_et_al.)/Homer
ZNF143|STAF	ATTTCCCAGVAKSCY	1	0	1	0	0	18698.3	0.1084	ZNF143|STAF	ZNF143|STAF(Zf)/CUTLL-ZNF143-ChIP-Seq(GSE29600)/Homer	GSE29600)/Homer
STAT1	NATTTCCNGGAAAT	1	0	1	0	0	8226.9	0.0477	STAT1	STAT1(Stat)/HelaS3-STAT1-ChIP-Seq(GSE12782)/Homer	GSE12782)/Homer
Stat3+il21	SVYTTCCNGGAARB	1	0	1	0	0	26204.3	0.1519	Stat3+il21	Stat3+il21(Stat)/CD4-Stat3-ChIP-Seq(GSE19198)/Homer	GSE19198)/Homer
STAT4	NYTTCCWGGAAR	1	0	1	0	0	27717	0.1607	STAT4	STAT4(Stat)/CD4-Stat4-ChIP-Seq(GSE22104)/Homer	GSE22104)/Homer
STAT5	RTTTCTNAGAAA	1	0	1	0	0	10134.2	0.0588	STAT5	STAT5(Stat)/mCD4+-Stat5-ChIP-Seq(GSE12346)/Homer	GSE12346)/Homer
STAT6	TTCCKNAGAA	1	0	1	0	0	13490.4	0.0782	STAT6	STAT6(Stat)/Macrophage-Stat6-ChIP-Seq(GSE38377)/Homer	GSE38377)/Homer
STAT6	ABTTCYYRRGAA	1	0	1	0	0	12195.4	0.0707	STAT6	STAT6(Stat)/CD4-Stat6-ChIP-Seq(GSE22104)/Homer	GSE22104)/Homer
T1ISRE	ACTTTCGTTTCT	1	0	1	0	0	212.7	0.0012	T1ISRE	T1ISRE(IRF)/ThioMac-Ifnb-Expression/Homer
Tbet	AGGTGTGAAM	1	0	1	0	0	30206.3	0.1751	Tbet	Tbet(T-box)/CD8-Tbet-ChIP-Seq(GSE33802)/Homer	GSE33802)/Homer
Tbox:Smad	AGGTGHCAGACA	1	0	1	0	0	7896.8	0.0458	Tbox:Smad	Tbox:Smad(T-box,MAD)/ESCd5-Smad2_3-ChIP-Seq(GSE29422)/Homer	GSE29422)/Homer
Tbx21	AGGTGTGAAA	1	0	1	0	0	28795.2	0.1669	Tbx21	Tbx21(T-box)/GM12878-TBX21-ChIP-Seq(Encode)/Homer	Encode)/Homer
Tcf3	ASWTCAAAGG	1	0	1	0	0	6461.6	0.0375	Tcf3	Tcf3(HMG)/mES-Tcf3-ChIP-Seq(GSE11724)/Homer	GSE11724)/Homer
TCFL2	ACWTCAAAGG	1	0	1	0	0	2063.5	0.012	TCFL2	TCFL2(HMG)/K562-TCF7L2-ChIP-Seq(GSE29196)/Homer	GSE29196)/Homer
Tcf7	CTTTGATGTGSB	1	0	1	0	0	7927.9	0.046	Tcf7	Tcf7(HMG)/GM12878-TCF7-ChIP-Seq(Encode)/Homer	Encode)/Homer
Tcfcp2l1	NRAACCRGTTYRAACCRGYT	1	0	1	0	0	7796.7	0.0452	Tcfcp2l1	Tcfcp2l1(CP2)/mES-Tcfcp2l1-ChIP-Seq(GSE11431)/Homer	GSE11431)/Homer
TFE3	GTCACGTGACYV	1	0	1	0	0	3541.6	0.0205	TFE3	TFE3(bHLH)/MEF-TFE3-ChIP-Seq(GSE75757)/Homer	GSE75757)/Homer
Tlx?	CTGGCAGSCTGCCA	1	0	1	0	0	21583.6	0.1251	Tlx?	Tlx?(NR)/NPC-H3K4me1-ChIP-Seq(GSE16256)/Homer	GSE16256)/Homer
TR4	GAGGTCAAAGGTCA	1	0	1	0	0	5767.5	0.0334	TR4	TR4(NR),DR1/Hela-TR4-ChIP-Seq(GSE24685)/Homer	GSE24685)/Homer
Twist	VCAKCTGGNNNCCAGMTGBN	1	0	1	0	0	6118.2	0.0355	Twist	Twist(bHLH)/HMLE-TWIST1-ChIP-Seq(Chang_et_al)/Homer	Chang_et_al)/Homer
USF1	SGTCACGTGR	1	0	1	0	0	19441.8	0.1127	USF1	USF1(bHLH)/GM12878-Usf1-ChIP-Seq(GSE32465)/Homer	GSE32465)/Homer
Usf2	GTCACGTGGT	1	0	1	0	0	11993.9	0.0695	Usf2	Usf2(bHLH)/C2C12-Usf2-ChIP-Seq(GSE36030)/Homer	GSE36030)/Homer
VDR	ARAGGTCANWGAGTTCANNN	1	0	1	0	0	9535	0.0553	VDR	VDR(NR),DR3/GM10855-VDR+vitD-ChIP-Seq(GSE22484)/Homer	GSE22484)/Homer
WT1	MCTCCCMCRCAB	1	0	1	0	0	41038.5	0.2379	WT1	WT1(Zf)/Kidney-WT1-ChIP-Seq(GSE90016)/Homer	GSE90016)/Homer
YY1	CAAGATGGCGGC	1	0	1	0	0	5843.9	0.0339	YY1	YY1(Zf)/Promoter/Homer
ZBTB12	NGNTCTAGAACCNGV	1	0	1	0	0	21234.2	0.1231	ZBTB12	ZBTB12(Zf)/HEK293-ZBTB12.GFP-ChIP-Seq(GSE58341)/Homer	GSE58341)/Homer
ZBTB33	GGVTCTCGCGAGAAC	1	0	1	0	0	2884.8	0.0167	ZBTB33	ZBTB33(Zf)/GM12878-ZBTB33-ChIP-Seq(GSE32465)/Homer	GSE32465)/Homer
ZEB2	GNMCAGGTGTGC	1	0	1	0	0	52960.8	0.307	ZEB2	ZEB2(Zf)/SNU398-ZEB2-ChIP-Seq(GSE103048)/Homer	GSE103048)/Homer
Zfp281	CCCCTCCCCCAC	1	0	1	0	0	21936.4	0.1272	Zfp281	Zfp281(Zf)/ES-Zfp281-ChIP-Seq(GSE81042)/Homer	GSE81042)/Homer
ZFP3	GGGTTTTGAAGGATGARTAGGAGTT	1	0	1	0	0	87.8	0.0005	ZFP3	ZFP3(Zf)/HEK293-ZFP3.GFP-ChIP-Seq(GSE58341)/Homer	GSE58341)/Homer
Zfp809	GGGGCTYGKCTGGGA	1	0	1	0	0	13815.4	0.0801	Zfp809	Zfp809(Zf)/ES-Zfp809-ChIP-Seq(GSE70799)/Homer	GSE70799)/Homer
Zic	CCTGCTGAGH	1	0	1	0	0	42376	0.2457	Zic	Zic(Zf)/Cerebellum-ZIC1.2-ChIP-Seq(GSE60731)/Homer	GSE60731)/Homer
ZKSCAN1	GCACAYAGTAGGKCY	1	0	1	0	0	1434.9	0.0083	ZKSCAN1	ZKSCAN1(Zf)/HepG2-ZKSCAN1-ChIP-Seq(Encode)/Homer	Encode)/Homer
ZNF136	YTKGATAHAGTATTCTWGGTNGGCA	1	0	1	0	0	1586	0.0092	ZNF136	ZNF136(Zf)/HEK293-ZNF136.GFP-ChIP-Seq(GSE58341)/Homer	GSE58341)/Homer
ZNF165	AAGGKGRCGCAGGCA	1	0	1	0	0	8662.5	0.0502	ZNF165	ZNF165(Zf)/WHIM12-ZNF165-ChIP-Seq(GSE65937)/Homer	GSE65937)/Homer
ZNF16	MACCTTCYATGGCTCCCTAKTGCCY	1	0	1	0	0	439.1	0.0025	ZNF16	ZNF16(Zf)/HEK293-ZNF16.GFP-ChIP-Seq(GSE58341)/Homer	GSE58341)/Homer
ZNF317	GTCWGCTGTYYCTCT	1	0	1	0	0	3209.1	0.0186	ZNF317	ZNF317(Zf)/HEK293-ZNF317.GFP-ChIP-Seq(GSE58341)/Homer	GSE58341)/Homer
ZNF322	GAGCCTGGTACTGWGCCTGR	1	0	1	0	0	18483.1	0.1072	ZNF322	ZNF322(Zf)/HEK293-ZNF322.GFP-ChIP-Seq(GSE58341)/Homer	GSE58341)/Homer
ZNF382	GNCTGTASTRNTGBCTCHTT	1	0	1	0	0	751.7	0.0044	ZNF382	ZNF382(Zf)/HEK293-ZNF382.GFP-ChIP-Seq(GSE58341)/Homer	GSE58341)/Homer
ZNF415	GRTGMTRGAGCC	1	0	1	0	0	30482.8	0.1767	ZNF415	ZNF415(Zf)/HEK293-ZNF415.GFP-ChIP-Seq(GSE58341)/Homer	GSE58341)/Homer
ZNF41	CCTCATGGTGYCYTWYTCCCTTGTG	1	0	1	0	0	967	0.0056	ZNF41	ZNF41(Zf)/HEK293-ZNF41.GFP-ChIP-Seq(GSE58341)/Homer	GSE58341)/Homer
ZNF467	TGGGGAAGGGCM	1	0	1	0	0	56352.8	0.3267	ZNF467	ZNF467(Zf)/HEK293-ZNF467.GFP-ChIP-Seq(GSE58341)/Homer	GSE58341)/Homer
ZNF519	GAGSCCGAGC	1	0	1	0	0	14913.7	0.0865	ZNF519	ZNF519(Zf)/HEK293-ZNF519.GFP-ChIP-Seq(GSE58341)/Homer	GSE58341)/Homer
ZNF528	AGAAATGACTTCCCT	1	0	1	0	0	211.5	0.0012	ZNF528	ZNF528(Zf)/HEK293-ZNF528.GFP-ChIP-Seq(GSE58341)/Homer	GSE58341)/Homer
ZNF669	GARTGGTCATCGCCC	1	0	1	0	0	3922.2	0.0227	ZNF669	ZNF669(Zf)/HEK293-ZNF669.GFP-ChIP-Seq(GSE58341)/Homer	GSE58341)/Homer
ZNF675	ARGAGGMCAAAATGW	1	0	1	0	0	4046	0.0235	ZNF675	ZNF675(Zf)/HEK293-ZNF675.GFP-ChIP-Seq(GSE58341)/Homer	GSE58341)/Homer
ZNF692	GTGGGCCCCA	1	0	1	0	0	8815.1	0.0511	ZNF692	ZNF692(Zf)/HEK293-ZNF692.GFP-ChIP-Seq(GSE58341)/Homer	GSE58341)/Homer
ZSCAN22	SMCAGTCWGAKGGAGGAGGC	1	0	1	0	0	4830.6	0.028	ZSCAN22	ZSCAN22(Zf)/HEK293-ZSCAN22.GFP-ChIP-Seq(GSE58341)/Homer	GSE58341)/Homer

## Sheet: significant Wnt1 motifs
Hoxd12	0.01	-5.001			Hoxd12	-5.001	1			Hoxd12	0.01	1
TEAD2	0.1	-3.841			TEAD2	-3.841	0.6667			ZNF416	0.1	1
RAR:RXR	0.1	-3.721			RAR:RXR	-3.721	0.3333			TEAD2	0.1	0.6667
TEAD	0.1	-3.713			TEAD	-3.713	0.6667			TEAD	0.1	0.6667
Sox17	0.1	-3.539			Sox17	-3.539	0.6667			Sox17	0.1	0.6667
Otx2	0.1	-3.278			Otx2	-3.278	0.6667			Otx2	0.1	0.6667
Hoxd10	0.1	-2.974			Hoxd10	-2.974	0.6667			Hoxd10	0.1	0.6667
ZNF416	0.1	-2.935			ZNF416	-2.935	1			TEAD4	0.1	0.6667
TEAD4	0.1	-2.761			TEAD4	-2.761	0.6667			TEAD1	0.1	0.6667
TEAD1	0.1	-2.711			TEAD1	-2.711	0.6667			Sox15	0.1	0.6667
Sox15	0.1	-2.707			Sox15	-2.707	0.6667			GSC	0.1	0.6667
GSC	0.1	-2.693			GSC	-2.693	0.6667			Sp1	0.1	0.6667
Sp1	0.1	-2.639			Sp1	-2.639	0.6667			TEAD3	0.1	0.6667
X-box	0.1	-2.552			X-box	-2.552	0.3333			RAR:RXR	0.1	0.3333
Brn1	0.1	-2.529			Brn1	-2.529	0.3333			X-box	0.1	0.3333
TEAD3	0.1	-2.43			TEAD3	-2.43	0.6667			Brn1	0.1	0.3333
ZNF652/HepG2-ZNF652.Flag-ChIP-Seq	0.1	-2.426			ZNF652	-2.426	0.3333			ZNF652/HepG2-ZNF652.Flag-ChIP-Seq	0.1	0.3333
