# Supplementary material for: Single-Cell Multiomic Approaches Reveal Diverse Labeling of the Nervous System by Common Cre-Drivers
Source: Front Cell Neurosci. 2021 Apr 14;15:648570. doi: 10.3389/fncel.2021.648570 (PMC8079645; doi:10.3389/fncel.2021.648570)
Supplement: Supplementary file 7 [file Table_7.XLSX]

## Sheet: E9.5_Pax3+_DEGs
	p_val	avg_logFC	pct.1	pct.2	p_val_adj
Pax3	0	0.934869	1	0	0
Mt1	1.2378e-251	-0.315862	0.815	0.47	2.4756e-248
Crabp1	2.55823e-210	0.414953	0.826	0.601	5.11646e-207
Crabp2	3.77034e-202	0.301372	0.885	0.687	7.54068e-199
Tagln	2.01259e-162	-0.341021	0.547	0.269	4.02518e-159
Hbb-bs	1.15148e-85	-0.469615	0.39	0.187	2.30295e-82
Mgst3	7.85249e-82	-0.391936	0.366	0.214	1.5705e-78
Blvrb	1.7668e-79	-0.376985	0.526	0.234	3.53361e-76
Hba-a1	2.53339e-20	-1.01945	0.407	0.212	5.06679e-17
Smim1	1.53212e-18	-0.257068	0.295	0.119	3.06425e-15
Hbb-bh1	2.09498e-15	-0.995261	0.364	0.159	4.18996e-12
Hba-x	6.57986e-13	-1.65185	0.564	0.406	1.31597e-09
Hba-a2	5.78388e-12	-0.736857	0.37	0.155	1.15678e-08
Egfl7	5.98278e-11	-0.251591	0.518	0.28	1.19656e-07
Hbb-y	1.96468e-10	-1.65322	0.636	0.407	3.92936e-07
Col3a1	2.67737e-08	-0.298468	0.416	0.27	5.35474e-05
Nkx6-2	0.00922674	-0.310308	0.462	0.255	1

## Sheet: GO_Biological_Process_Pax3 DEGs
Term	Overlap	P-value	Adjusted P-value	Old P-value	Old Adjusted P-value	Odds Ratio	Combined Score	Genes
heme catabolic process (GO:0042167)	2020-01-07	0.00593566	1	0	0	168.067	861.643	BLVRB
erythrocyte development (GO:0048821)	2020-01-07	0.00593566	1	0	0	168.067	861.643	SMIM1
porphyrin-containing compound catabolic process (GO:0006787)	2020-01-07	0.00593566	1	0	0	168.067	861.643	BLVRB
icosanoid biosynthetic process (GO:0046456)	2020-01-11	0.00931258	1	0	0	106.952	500.149	MGST3
regulation of myelination (GO:0031641)	2020-01-17	0.0143577	1	0	0	69.2042	293.666	NKX6-2
leukotriene biosynthetic process (GO:0019370)	2020-01-18	0.0151962	1	0	0	65.3595	273.641	MGST3
regulation of neuron migration (GO:2001222)	2020-01-19	0.0160341	1	0	0	61.9195	255.916	COL3A1
leukotriene metabolic process (GO:0006691)	2020-01-19	0.0160341	1	0	0	61.9195	255.916	MGST3
glutathione derivative metabolic process (GO:1901685)	2020-01-22	0.0185435	1	0	0	53.4759	213.242	MGST3
glutathione derivative biosynthetic process (GO:1901687)	2020-01-22	0.0185435	1	0	0	53.4759	213.242	MGST3
regulation of nervous system development (GO:0051960)	2020-01-25	0.021047	1	0	0	47.0588	181.694	NKX6-2
positive regulation of Rho protein signal transduction (GO:0035025)	2020-01-25	0.021047	1	0	0	47.0588	181.694	COL3A1
negative regulation of Notch signaling pathway (GO:0045746)	2020-01-29	0.0243756	1	0	0	40.568	150.676	EGFL7
collagen fibril organization (GO:0030199)	2020-01-29	0.0243756	1	0	0	40.568	150.676	COL3A1
vasculogenesis (GO:0001570)	1932-01-01	0.026865	1	0	0	36.7647	132.975	EGFL7
negative regulation of neurogenesis (GO:0050768)	1933-01-01	0.0276935	1	0	0	35.6506	127.863	COL3A1
positive regulation of Ras protein signal transduction (GO:0046579)	1940-01-01	0.0334744	1	0	0	29.4118	99.911	COL3A1
negative regulation of immune response (GO:0050777)	1944-01-01	0.0367632	1	0	0	26.738	88.3224	COL3A1
negative regulation of immune system process (GO:0002683)	1944-01-01	0.0367632	1	0	0	26.738	88.3224	COL3A1
protein complex subunit organization (GO:0071822)	1945-01-01	0.0375837	1	0	0	26.1438	85.7826	COL3A1
peptide cross-linking (GO:0018149)	1947-01-01	0.0392229	1	0	0	25.0313	81.0637	COL3A1
wound healing (GO:0042060)	1950-01-01	0.0416767	1	0	0	23.5294	74.7721	COL3A1
regulation of Rho protein signal transduction (GO:0035023)	1957-01-01	0.0473792	1	0	0	20.6398	62.9427	COL3A1
integrin-mediated signaling pathway (GO:0007229)	1958-01-01	0.0481913	1	0	0	20.284	61.5127	COL3A1
muscle organ development (GO:0007517)	1960-01-01	0.0498134	1	0	0	19.6078	58.8132	TAGLN
positive regulation of endothelial cell proliferation (GO:0001938)	1967-01-01	0.0554704	1	0	0	17.5593	50.7797	EGFL7
regulation of Notch signaling pathway (GO:0008593)	1970-01-01	0.0578851	1	0	0	16.8067	47.8873	EGFL7
transforming growth factor beta receptor signaling pathway (GO:0007179)	1976-01-01	0.062697	1	0	0	15.4799	42.8706	COL3A1
sensory perception of mechanical stimulus (GO:0050954)	1978-01-01	0.0642959	1	0	0	15.083	41.3915	PAX3
regulation of endothelial cell proliferation (GO:0001936)	1979-01-01	0.0650944	1	0	0	14.892	40.6838	EGFL7
sensory perception of sound (GO:0007605)	1981-01-01	0.0666894	1	0	0	14.5243	39.3277	PAX3
epidermis development (GO:0008544)	1981-01-01	0.0666894	1	0	0	14.5243	39.3277	CRABP2
cell-matrix adhesion (GO:0007160)	1990-01-01	0.0738352	1	0	0	13.0719	34.0643	COL3A1
skin development (GO:0043588)	1994-01-01	0.0769946	1	0	0	12.5156	32.0904	COL3A1
epithelial cell differentiation (GO:0030855)	1996-01-01	0.0785705	1	0	0	12.2549	31.1735	TAGLN
cellular response to transforming growth factor beta stimulus (GO:0071560)	1/100	0.0817146	1	0	0	11.7647	29.465	COL3A1
positive regulation of epithelial cell proliferation (GO:0050679)	1/107	0.0871926	1	0	0	10.9951	26.8239	EGFL7
circulatory system development (GO:0072359)	1/109	0.0887521	1	0	0	10.7933	26.1404	COL3A1
regulation of nucleic acid-templated transcription (GO:1903506)	2/607	0.0926515	1	0	0	3.87634	9.22148	NKX6-2;CRABP2
epithelium development (GO:0060429)	1/115	0.0934156	1	0	0	10.2302	24.2527	TAGLN
negative regulation of cell migration (GO:0030336)	1/121	0.0980565	1	0	0	9.7229	22.5786	COL3A1
sulfur compound biosynthetic process (GO:0044272)	1/122	0.0988279	1	0	0	9.6432	22.318	MGST3
regulation of cellular macromolecule biosynthetic process (GO:2000112)	2/631	0.0989562	1	0	0	3.72891	8.62526	NKX6-2;CRABP2
negative regulation of response to stimulus (GO:0048585)	1/127	0.102675	1	0	0	9.26355	21.0856	COL3A1
response to cytokine (GO:0034097)	1/138	0.111085	1	0	0	8.52515	18.7337	COL3A1
transmembrane receptor protein serine/threonine kinase signaling pathway (GO:0007178)	1/144	0.115641	1	0	0	8.16993	17.6247	COL3A1
heart development (GO:0007507)	1/149	0.11942	1	0	0	7.89578	16.7794	COL3A1
organonitrogen compound biosynthetic process (GO:1901566)	1/181	0.143253	1	0	0	6.49984	12.6301	MGST3
regulation of transcription, DNA-templated (GO:0006355)	3/1598	0.149789	1	0	0	2.20864	4.19316	NKX6-2;CRABP2;PAX3
extracellular matrix organization (GO:0030198)	1/229	0.177865	1	0	0	5.13743	8.87094	COL3A1
apoptotic process (GO:0006915)	1/231	0.179279	1	0	0	5.09295	8.75382	PAX3
regulation of immune response (GO:0050776)	1/251	0.193286	1	0	0	4.68713	7.7037	COL3A1
negative regulation of signal transduction (GO:0009968)	1/283	0.21523	1	0	0	4.15714	6.38556	EGFL7
regulation of gene expression (GO:0010468)	2/1037	0.219444	1	0	0	2.26899	3.44129	NKX6-2;CRABP2
transcription, DNA-templated (GO:0006351)	1/356	0.263207	1	0	0	3.30469	4.41115	PAX3
negative regulation of nucleic acid-templated transcription (GO:1903507)	1/444	0.317372	1	0	0	2.64971	3.04102	NKX6-2
transcription from RNA polymerase II promoter (GO:0006366)	1/485	0.341308	1	0	0	2.42571	2.60757	PAX3
positive regulation of nucleic acid-templated transcription (GO:1903508)	1/502	0.350999	1	0	0	2.34357	2.45365	PAX3
negative regulation of cellular macromolecule biosynthetic process (GO:2000113)	1/512	0.356636	1	0	0	2.29779	2.36911	NKX6-2
negative regulation of gene expression (GO:0010629)	1/618	0.413629	1	0	0	1.90367	1.68054	NKX6-2
positive regulation of gene expression (GO:0010628)	1/771	0.487568	1	0	0	1.5259	1.09609	PAX3
negative regulation of transcription, DNA-templated (GO:0045892)	1/813	0.506274	1	0	0	1.44707	0.984989	NKX6-2
positive regulation of transcription from RNA polymerase II promoter (GO:0045944)	1/848	0.52137	1	0	0	1.38735	0.903573	PAX3
cellular protein modification process (GO:0006464)	1/1001	0.582403	1	0	0	1.1753	0.635357	COL3A1
positive regulation of transcription, DNA-templated (GO:0045893)	1/1120	0.624725	1	0	0	1.05042	0.494163	PAX3
regulation of transcription from RNA polymerase II promoter (GO:0006357)	1/1478	0.729012	1	0	0	0.795988	0.251584	PAX3

## Sheet: Pax3+ GO Plot
negative regulation of Notch signaling pathway	0.0243756	1.61304
collagen fibril organization	0.0243756	1.61304
negative regulation of neurogenesis	0.0276935	1.55762
positive regulation of Ras protein signal transduction	0.0334744	1.47529
muscle organ development	0.0498134	1.30265
neg. reg.Notch signaling	1.61304		"muscle organ development",	1.30265
collagen fibril organization	1.61304		"pos. reg. Ras protein signaling",	1.47529
neg. reg.neurogenesis	1.55762		"neg. reg.neurogenesis",	1.55762
pos. reg. Ras protein signaling	1.47529		"collagen fibril organization",	1.61304
muscle organ development	1.30265		"neg. reg.Notch signaling",	1.61304

## Sheet: E9.5_Sox9+_DEGs
	p_val	avg_logFC	pct.1	pct.2	p_val_adj
Sox9	0	0.798587	1	0	0
Mt1	5.64495e-291	-0.474165	0.84	0.449	1.12899e-287
Crabp1	5.52862e-237	0.344623	0.828	0.592	1.10572e-233
Igfbp2	7.31274e-64	-0.2719	0.822	0.521	1.46255e-60
Hbb-y	8.95572e-21	-2.06565	0.656	0.392	1.79114e-17
Hba-x	6.82325e-08	-2.07012	0.585	0.393	0.000136465				Mt1	0.84
Blvrb	1.63431e-195	-0.421228	0.567	0.21	3.26862e-192				Crabp1	0.828
Hbb-bs	1.48794e-198	-0.524911	0.436	0.165	2.97588e-195				Igfbp2	0.822
Hba-a1	1.04773e-51	-1.20566	0.41	0.203	2.09545e-48				Blvrb	0.567
Mgst3	5.06401e-82	-0.436825	0.388	0.2	1.0128e-78				Mgst3	0.388
Hba-a2	9.00214e-142	-0.859813	0.336	0.157	1.80043e-138
Hbb-bh1	2.92015e-173	-1.17518	0.322	0.164	5.8403e-170
Smim1	4.09406e-16	-0.29958	0.279	0.117	8.18813e-13

## Sheet: GO_Biological_Process_Sox9 DEGs
Term	Overlap	P-value	Adjusted P-value	Old P-value	Old Adjusted P-value	Odds Ratio	Combined Score	Genes
response to heparin (GO:0071503)	2020-01-06	0.0038941	1	0	0	256.41	1422.64	SOX9
chondrocyte development (GO:0002063)	2020-01-06	0.0038941	1	0	0	256.41	1422.64	SOX9
regulation of mesenchymal stem cell differentiation (GO:2000739)	2020-01-06	0.0038941	1	0	0	256.41	1422.64	SOX9
positive regulation of kidney development (GO:0090184)	2020-01-06	0.0038941	1	0	0	256.41	1422.64	SOX9
epithelial tube formation (GO:0072175)	2020-01-06	0.0038941	1	0	0	256.41	1422.64	SOX9
regulation of male gonad development (GO:2000018)	2020-01-06	0.0038941	1	0	0	256.41	1422.64	SOX9
negative regulation of canonical Wnt signaling pathway (GO:0090090)	2/148	0.0040215	1	0	0	20.79	114.68	IGFBP2;SOX9
heme catabolic process (GO:0042167)	2020-01-07	0.00454175	1	0	0	219.78	1185.59	BLVRB
erythrocyte development (GO:0048821)	2020-01-07	0.00454175	1	0	0	219.78	1185.59	SMIM1
porphyrin-containing compound catabolic process (GO:0006787)	2020-01-07	0.00454175	1	0	0	219.78	1185.59	BLVRB
negative regulation of Wnt signaling pathway (GO:0030178)	2/174	0.00551149	1	0	0	17.6835	91.9703	IGFBP2;SOX9
negative regulation of pri-miRNA transcription from RNA polymerase II promoter (GO:1902894)	2020-01-09	0.0058359	1	0	0	170.94	879.269	SOX9
cochlea morphogenesis (GO:0090103)	2020-01-11	0.0071285	1	0	0	139.86	691.42	SOX9
positive regulation of chondrocyte differentiation (GO:0032332)	2020-01-11	0.0071285	1	0	0	139.86	691.42	SOX9
positive regulation of mesenchymal cell proliferation (GO:0002053)	2020-01-11	0.0071285	1	0	0	139.86	691.42	SOX9
icosanoid biosynthetic process (GO:0046456)	2020-01-11	0.0071285	1	0	0	139.86	691.42	MGST3
negative regulation of chondrocyte differentiation (GO:0032331)	2020-01-12	0.00777422	1	0	0	128.205	622.685	SOX9
positive regulation of stem cell differentiation (GO:2000738)	2020-01-12	0.00777422	1	0	0	128.205	622.685	SOX9
positive regulation of branching involved in ureteric bud morphogenesis (GO:0090190)	2020-01-12	0.00777422	1	0	0	128.205	622.685	SOX9
regulation of mesenchymal cell proliferation (GO:0010464)	2020-01-12	0.00777422	1	0	0	128.205	622.685	SOX9
negative regulation of myoblast differentiation (GO:0045662)	2020-01-12	0.00777422	1	0	0	128.205	622.685	SOX9
regulation of canonical Wnt signaling pathway (GO:0060828)	2/213	0.00815058	1	0	0	14.4456	69.4787	IGFBP2;SOX9
negative regulation of cartilage development (GO:0061037)	2020-01-13	0.00841955	1	0	0	118.343	565.349	SOX9
maintenance of gastrointestinal epithelium (GO:0030277)	2020-01-13	0.00841955	1	0	0	118.343	565.349	SOX9
regulation of biomineral tissue development (GO:0070167)	2020-01-13	0.00841955	1	0	0	118.343	565.349	SOX9
negative regulation of biomineral tissue development (GO:0070168)	2020-01-14	0.00906449	1	0	0	109.89	516.856	SOX9
mesenchyme morphogenesis (GO:0072132)	2020-01-15	0.00970904	1	0	0	102.564	475.354	SOX9
endocardial cushion morphogenesis (GO:0003203)	2020-01-15	0.00970904	1	0	0	102.564	475.354	SOX9
positive regulation of mesonephros development (GO:0061213)	2020-01-15	0.00970904	1	0	0	102.564	475.354	SOX9
regulation of cartilage development (GO:0061035)	2020-01-15	0.00970904	1	0	0	102.564	475.354	SOX9
regulation of branching involved in ureteric bud morphogenesis (GO:0090189)	2020-01-15	0.00970904	1	0	0	102.564	475.354	SOX9
negative regulation of muscle cell differentiation (GO:0051148)	2020-01-15	0.00970904	1	0	0	102.564	475.354	SOX9
regulation of insulin-like growth factor receptor signaling pathway (GO:0043567)	2020-01-17	0.010997	1	0	0	90.4977	408.157	IGFBP2
positive regulation of cartilage development (GO:0061036)	2020-01-17	0.010997	1	0	0	90.4977	408.157	SOX9
regulation of epithelial cell differentiation (GO:0030856)	2020-01-18	0.0116404	1	0	0	85.4701	380.622	SOX9
leukotriene biosynthetic process (GO:0019370)	2020-01-18	0.0116404	1	0	0	85.4701	380.622	MGST3
positive regulation of morphogenesis of an epithelium (GO:1905332)	2020-01-18	0.0116404	1	0	0	85.4701	380.622	SOX9
leukotriene metabolic process (GO:0006691)	2020-01-19	0.0122834	1	0	0	80.9717	356.235	MGST3
positive regulation of epithelial cell differentiation (GO:0030858)	2020-01-19	0.0122834	1	0	0	80.9717	356.235	SOX9
positive regulation of activated T cell proliferation (GO:0042104)	2020-01-19	0.0122834	1	0	0	80.9717	356.235	IGFBP2
endocardial cushion development (GO:0003197)	2020-01-19	0.0122834	1	0	0	80.9717	356.235	SOX9
ERK1 and ERK2 cascade (GO:0070371)	2020-01-21	0.0135683	1	0	0	73.2601	315.02	SOX9
glutathione derivative metabolic process (GO:1901685)	2020-01-22	0.0142101	1	0	0	69.9301	297.469	MGST3
glutathione derivative biosynthetic process (GO:1901687)	2020-01-22	0.0142101	1	0	0	69.9301	297.469	MGST3
inner ear morphogenesis (GO:0042472)	2020-01-22	0.0142101	1	0	0	69.9301	297.469	SOX9
urogenital system development (GO:0001655)	2020-01-22	0.0142101	1	0	0	69.9301	297.469	SOX9
regulation of chondrocyte differentiation (GO:0032330)	2020-01-23	0.0148516	1	0	0	66.8896	281.582	SOX9
cellular response to epidermal growth factor stimulus (GO:0071364)	2020-01-25	0.0161334	1	0	0	61.5385	253.961	SOX9
regulation of pri-miRNA transcription from RNA polymerase II promoter (GO:1902893)	2020-01-26	0.0167737	1	0	0	59.1716	241.89	SOX9
chondrocyte differentiation (GO:0002062)	2020-01-28	0.0180531	1	0	0	54.9451	220.573	SOX9
regulation of activated T cell proliferation (GO:0046006)	2020-01-29	0.0186923	1	0	0	53.0504	211.122	IGFBP2
regulation of myoblast differentiation (GO:0045661)	2020-01-29	0.0186923	1	0	0	53.0504	211.122	SOX9
connective tissue development (GO:0061448)	2020-01-30	0.0193311	1	0	0	51.2821	202.361	SOX9
cyclic-nucleotide-mediated signaling (GO:0019935)	1932-01-01	0.0206075	1	0	0	48.0769	186.64	SOX9
epithelial to mesenchymal transition (GO:0001837)	1937-01-01	0.0237917	1	0	0	41.58	155.444	SOX9
positive regulation of receptor activity (GO:2000273)	1937-01-01	0.0237917	1	0	0	41.58	155.444	SOX9
regulation of ossification (GO:0030278)	1938-01-01	0.0244274	1	0	0	40.4858	150.285	SOX9
mesenchymal cell differentiation (GO:0048762)	1941-01-01	0.0263323	1	0	0	37.5235	136.471	SOX9
cellular response to retinoic acid (GO:0071300)	1942-01-01	0.0269665	1	0	0	36.63	132.35	SOX9
development of primary male sexual characteristics (GO:0046546)	1943-01-01	0.0276003	1	0	0	35.7782	128.441	SOX9
male gonad development (GO:0008584)	1943-01-01	0.0276003	1	0	0	35.7782	128.441	SOX9
negative regulation of immune system process (GO:0002683)	1944-01-01	0.0282337	1	0	0	34.965	124.729	SOX9
negative regulation of ossification (GO:0030279)	1945-01-01	0.0288667	1	0	0	34.188	121.199	SOX9
cartilage development (GO:0051216)	1946-01-01	0.0294994	1	0	0	33.4448	117.839	SOX9
cellular response to mechanical stimulus (GO:0071260)	1948-01-01	0.0307636	1	0	0	32.0513	111.584	SOX9
regulation of epithelial cell migration (GO:0010632)	1948-01-01	0.0307636	1	0	0	32.0513	111.584	SOX9
gonad development (GO:0008406)	1949-01-01	0.0313951	1	0	0	31.3972	108.669	SOX9
heart morphogenesis (GO:0003007)	1950-01-01	0.0320262	1	0	0	30.7692	105.883	SOX9
positive regulation of phosphatidylinositol 3-kinase signaling (GO:0014068)	1953-01-01	0.0339173	1	0	0	29.0276	98.2243	SOX9
response to retinoic acid (GO:0032526)	1957-01-01	0.0364336	1	0	0	26.9906	89.3999	SOX9
epidermal growth factor receptor signaling pathway (GO:0007173)	1957-01-01	0.0364336	1	0	0	26.9906	89.3999	SOX9
nucleosome assembly (GO:0006334)	1960-01-01	0.0383167	1	0	0	25.641	83.6376	SOX9
positive regulation of T cell proliferation (GO:0042102)	1961-01-01	0.0389437	1	0	0	25.2207	81.8572	IGFBP2
negative regulation of neuron differentiation (GO:0045665)	1964-01-01	0.0408224	1	0	0	24.0385	76.8876	SOX9
chromatin assembly (GO:0031497)	1965-01-01	0.0414478	1	0	0	23.6686	75.3448	SOX9
negative regulation of epithelial cell proliferation (GO:0050680)	1966-01-01	0.0420729	1	0	0	23.31	73.8543	SOX9
negative regulation of developmental process (GO:0051093)	1970-01-01	0.0445695	1	0	0	21.978	68.3671	SOX9
regulation of epithelial cell proliferation (GO:0050678)	1972-01-01	0.0458156	1	0	0	21.3675	65.8789	SOX9
positive regulation of epithelial cell migration (GO:0010634)	1974-01-01	0.0470601	1	0	0	20.79	63.5412	SOX9
cAMP-mediated signaling (GO:0019933)	1975-01-01	0.0476818	1	0	0	20.5128	62.4247	SOX9
gland development (GO:0048732)	1975-01-01	0.0476818	1	0	0	20.5128	62.4247	SOX9
response to interleukin-1 (GO:0070555)	1976-01-01	0.0483032	1	0	0	20.2429	61.3413	SOX9
nucleosome organization (GO:0034728)	1979-01-01	0.0501649	1	0	0	19.4742	58.2754	SOX9
ERBB signaling pathway (GO:0038127)	1980-01-01	0.0507848	1	0	0	19.2308	57.3108	SOX9
regulation of phosphatidylinositol 3-kinase signaling (GO:0014066)	1980-01-01	0.0507848	1	0	0	19.2308	57.3108	SOX9
cellular response to BMP stimulus (GO:0071773)	1987-01-01	0.0551132	1	0	0	17.6835	51.2532	SOX9
regulation of cell cycle process (GO:0010564)	1990-01-01	0.0569627	1	0	0	17.094	48.9805	SOX9
protein-DNA complex assembly (GO:0065004)	1991-01-01	0.0575784	1	0	0	16.9062	48.2605	SOX9
cellular response to acid chemical (GO:0071229)	1991-01-01	0.0575784	1	0	0	16.9062	48.2605	SOX9
cellular response to organonitrogen compound (GO:0071417)	1997-01-01	0.0612651	1	0	0	15.8604	44.291	SOX9
cellular response to transforming growth factor beta stimulus (GO:0071560)	1/100	0.0631034	1	0	0	15.3846	42.5074	SOX9
positive regulation of epithelial cell proliferation (GO:0050679)	1/107	0.06738	1	0	0	14.3781	38.7837	SOX9
positive regulation of developmental process (GO:0051094)	1/113	0.0710312	1	0	0	13.6147	36.0059	SOX9
chromatin remodeling (GO:0006338)	1/116	0.0728519	1	0	0	13.2626	34.7391	SOX9
macromolecular complex assembly (GO:0065003)	1/120	0.0752744	1	0	0	12.8205	33.1617	SOX9
sulfur compound biosynthetic process (GO:0044272)	1/122	0.0764834	1	0	0	12.6103	32.4172	MGST3
negative regulation of multicellular organismal process (GO:0051241)	1/125	0.0782942	1	0	0	12.3077	31.3512	SOX9
cellular response to growth factor stimulus (GO:0071363)	1/139	0.0867014	1	0	0	11.0681	27.0646	SOX9
skeletal system development (GO:0001501)	1/146	0.0908784	1	0	0	10.5374	25.2712	SOX9
cellular response to interleukin-1 (GO:0071347)	1/150	0.0932573	1	0	0	10.2564	24.3322	SOX9
negative regulation of cell differentiation (GO:0045596)	1/150	0.0932573	1	0	0	10.2564	24.3322	SOX9
spermatogenesis (GO:0007283)	1/153	0.0950378	1	0	0	10.0553	23.665	SOX9
male gamete generation (GO:0048232)	1/154	0.0956305	1	0	0	9.99001	23.4492	SOX9
transcription initiation from RNA polymerase II promoter (GO:0006367)	1/160	0.0991796	1	0	0	9.61538	22.2195	SOX9
positive regulation of protein modification process (GO:0031401)	1/163	0.100949	1	0	0	9.43841	21.6436	SOX9
cellular response to lipid (GO:0071396)	1/178	0.10975	1	0	0	8.64304	19.0973	SOX9
organonitrogen compound biosynthetic process (GO:1901566)	1/181	0.1115	1	0	0	8.49979	18.6462	MGST3
DNA-templated transcription, initiation (GO:0006352)	1/186	0.114411	1	0	0	8.2713	17.9319	SOX9
positive regulation of cell differentiation (GO:0045597)	1/194	0.119049	1	0	0	7.93021	16.8772	SOX9
positive regulation of multicellular organismal process (GO:0051240)	1/202	0.123665	1	0	0	7.61615	15.9191	SOX9
positive regulation of phosphorylation (GO:0042327)	1/208	0.127112	1	0	0	7.39645	15.2565	SOX9
regulation of cell cycle (GO:0051726)	1/215	0.131119	1	0	0	7.15564	14.5378	SOX9
positive regulation of cell migration (GO:0030335)	1/221	0.134539	1	0	0	6.96136	13.9638	SOX9
regulation of signal transduction (GO:0009966)	1/233	0.141342	1	0	0	6.60284	12.9189	IGFBP2
regulation of protein phosphorylation (GO:0001932)	1/261	0.157025	1	0	0	5.89449	10.9128	SOX9
regulation of programmed cell death (GO:0043067)	1/268	0.160904	1	0	0	5.74053	10.4876	SOX9
cellular response to oxygen-containing compound (GO:1901701)	1/274	0.164216	1	0	0	5.61482	10.1436	SOX9
MAPK cascade (GO:0000165)	1/278	0.166417	1	0	0	5.53403	9.92395	SOX9
negative regulation of cell proliferation (GO:0008285)	1/363	0.211946	1	0	0	4.23819	6.57522	SOX9
negative regulation of programmed cell death (GO:0043069)	1/408	0.23511	1	0	0	3.77074	5.45891	SOX9
positive regulation of protein phosphorylation (GO:0001934)	1/412	0.237138	1	0	0	3.73413	5.37383	SOX9
positive regulation of cell proliferation (GO:0008284)	1/424	0.243193	1	0	0	3.62845	5.13026	SOX9
negative regulation of nucleic acid-templated transcription (GO:1903507)	1/444	0.253186	1	0	0	3.465	4.75963	SOX9
cellular response to cytokine stimulus (GO:0071345)	1/456	0.259124	1	0	0	3.37382	4.55617	SOX9
positive regulation of intracellular signal transduction (GO:1902533)	1/479	0.270382	1	0	0	3.21182	4.2008	SOX9
cellular protein metabolic process (GO:0044267)	1/484	0.272808	1	0	0	3.17864	4.12901	IGFBP2
transcription from RNA polymerase II promoter (GO:0006366)	1/485	0.273293	1	0	0	3.17209	4.11487	SOX9
negative regulation of apoptotic process (GO:0043066)	1/485	0.273293	1	0	0	3.17209	4.11487	SOX9
positive regulation of nucleic acid-templated transcription (GO:1903508)	1/502	0.281482	1	0	0	3.06466	3.88503	SOX9
negative regulation of cellular macromolecule biosynthetic process (GO:2000113)	1/512	0.286259	1	0	0	3.00481	3.75858	SOX9
positive regulation of cellular process (GO:0048522)	1/519	0.289586	1	0	0	2.96428	3.67364	SOX9
negative regulation of transcription from RNA polymerase II promoter (GO:0000122)	1/565	0.311094	1	0	0	2.72294	3.17947	SOX9
negative regulation of gene expression (GO:0010629)	1/618	0.335128	1	0	0	2.48942	2.72154	SOX9
regulation of cell proliferation (GO:0042127)	1/740	0.387541	1	0	0	2.079	1.97076	SOX9
positive regulation of gene expression (GO:0010628)	1/771	0.400237	1	0	0	1.99541	1.82719	SOX9
negative regulation of transcription, DNA-templated (GO:0045892)	1/813	0.417051	1	0	0	1.89233	1.65493	SOX9
regulation of apoptotic process (GO:0042981)	1/815	0.417841	1	0	0	1.88768	1.6473	SOX9
positive regulation of transcription from RNA polymerase II promoter (GO:0045944)	1/848	0.430729	1	0	0	1.81422	1.52808	SOX9
positive regulation of transcription, DNA-templated (GO:0045893)	1/1120	0.527354	1	0	0	1.37363	0.878961	SOX9
regulation of transcription from RNA polymerase II promoter (GO:0006357)	1/1478	0.631516	1	0	0	1.04091	0.478434	SOX9
regulation of transcription, DNA-templated (GO:0006355)	1/1598	0.661383	1	0	0	0.962742	0.398019	SOX9

## Sheet: Sox9+ GO Plot
porphyrin-containing compound catabolic process (GO:0006787)	0.00454175	2.34278			"porphyrin-containing compound catabolic process",	2.34278		"glutathione derivative metabolic process",	1.8474
positive regulation of chondrocyte differentiation (GO:0032332)	0.0071285	2.147			"positive regulation of chondrocyte differentiation",	2.147		"regulation of insulin-like growth factor receptor signaling pathway",	1.95873
icosanoid biosynthetic process (GO:0046456)	0.0071285	2.147			"icosanoid biosynthetic process",	2.147		"icosanoid biosynthetic process",	2.147
regulation of insulin-like growth factor receptor signaling pathway (GO:0043567)	0.010997	1.95873			"regulation of insulin-like growth factor receptor signaling pathway",	1.95873		"positive regulation of chondrocyte differentiation",	2.147
glutathione derivative metabolic process (GO:1901685)	0.0142101	1.8474			"glutathione derivative metabolic process",	1.8474		"porphyrin-containing compound catabolic process",	2.34278
